# Supplementary material for: Comparative Plastid Genomics of Green-Colored Dinoflagellates Unveils Parallel Genome Compaction and RNA Editing
Source: Front Plant Sci. 2022 Jul 11;13:918543. doi: 10.3389/fpls.2022.918543 (PMC9309888; doi:10.3389/fpls.2022.918543)
Supplement: Supplementary file 2 [file Data_Sheet_2.ZIP]

Archive with 50 entries (50 files):
- Single_Gene_Alignments/atpA_trimmed.fasta
- Single_Gene_Alignments/atpB_trimmed.fasta
- Single_Gene_Alignments/atpE_trimmed.fasta
- Single_Gene_Alignments/atpF_trimmed.fasta
- Single_Gene_Alignments/atpH_trimmed.fasta
- Single_Gene_Alignments/atpI_trimmed.fasta
- Single_Gene_Alignments/clpP_trimmed.fasta
- Single_Gene_Alignments/petA_trimmed.fasta
- Single_Gene_Alignments/petB_trimmed.fasta
- Single_Gene_Alignments/petD_trimmed.fasta
- Single_Gene_Alignments/petG_trimmed.fasta
- Single_Gene_Alignments/psaA_trimmed.fasta
- Single_Gene_Alignments/psaB_trimmed.fasta
- Single_Gene_Alignments/psaC_trimmed.fasta
- Single_Gene_Alignments/psaI_trimmed.fasta
- Single_Gene_Alignments/psaJ_trimmed.fasta
- Single_Gene_Alignments/psbA_trimmed.fasta
- Single_Gene_Alignments/psbB_trimmed.fasta
- Single_Gene_Alignments/psbC_trimmed.fasta
- Single_Gene_Alignments/psbD_trimmed.fasta
- Single_Gene_Alignments/psbE_trimmed.fasta
- Single_Gene_Alignments/psbF_trimmed.fasta
- Single_Gene_Alignments/psbH_trimmed.fasta
- Single_Gene_Alignments/psbI_trimmed.fasta
- Single_Gene_Alignments/psbJ_trimmed.fasta
- Single_Gene_Alignments/psbK_trimmed.fasta
- Single_Gene_Alignments/psbL_trimmed.fasta
- Single_Gene_Alignments/psbM_trimmed.fasta
- Single_Gene_Alignments/psbN_trimmed.fasta
- Single_Gene_Alignments/psbZ_trimmed.fasta
- Single_Gene_Alignments/rbcL_trimmed.fasta
- Single_Gene_Alignments/rpl14_trimmed.fasta
- Single_Gene_Alignments/rpl16_trimmed.fasta
- Single_Gene_Alignments/rpl2_trimmed.fasta
- Single_Gene_Alignments/rpl20_trimmed.fasta
- Single_Gene_Alignments/rpl23_trimmed.fasta
- Single_Gene_Alignments/rpl36_trimmed.fasta
- Single_Gene_Alignments/rpl5_trimmed.fasta
- Single_Gene_Alignments/rps11_trimmed.fasta
- Single_Gene_Alignments/rps12_trimmed.fasta
- Single_Gene_Alignments/rps14_trimmed.fasta
- Single_Gene_Alignments/rps18_trimmed.fasta
- Single_Gene_Alignments/rps19_trimmed.fasta
- Single_Gene_Alignments/rps2_trimmed.fasta
- Single_Gene_Alignments/rps3_trimmed.fasta
- Single_Gene_Alignments/rps4_trimmed.fasta
- Single_Gene_Alignments/rps7_trimmed.fasta
- Single_Gene_Alignments/rps9_trimmed.fasta
- Single_Gene_Alignments/tufA_trimmed.fasta
- Single_Gene_Alignments/ycf3_trimmed.fasta
