# Supplementary material for: Comparative Plastid Genomics of Green-Colored Dinoflagellates Unveils Parallel Genome Compaction and RNA Editing
Source: Front Plant Sci. 2022 Jul 11;13:918543. doi: 10.3389/fpls.2022.918543 (PMC9309888; doi:10.3389/fpls.2022.918543)
Supplement: Supplementary file 2 [file Data_Sheet_2.ZIP › Single_Gene_Alignments/atpA_trimmed.fasta]

>BigeNata
IATDEICSLIRYRIVGVVFKVGDGIVRVFGLQGAMAGELLLFESVGIAFNLEKNNIGVVL
LGDCTLIQEGMIVKGTGKIGEVPVGDKFLGRIVDSLANPIDGKGDIVSSQTRLIEPPAPG
IVDRRSVYEPLQTGITAIDAMIPIGRGQRELIIGDRQTGKTAVAIDTILNQKGKDVKCVY
VAVGQKSSSIAQVVTTLQDKGALDYTILVSAAADTTATMQYIAPYSGTALAEYFMYNGSH
ALVVYDDLSKQAQAYREMSLLLRRPPGREAYPGDVFYLHSRLLERAAKLSDSLGGGSLTA
LPIVETQEGDVSAYIPTNVISITDGQIFLSSDIFNAGFRPAINVGISVSRVGSAAQPKAM
KRVAGKLKLELAQFAELEAFSQFASDLDQATQNQLARGKRLREILKQPQYSPLSLENQVG
IIFAGTNGYLDKVSIEN
>BryoHypn
IRADEISSIIRQQIIGTVFQVGDGIARIYGLEKVMAGELLEFATIGIALNLETKNVGAVL
MGEGIAVQEGSSVRATGKIAQIPVGENFLGRIVTPLAKPIDGKGEIETKETRLIESNAPG
IISRRSVYEPLQTGLMAVDSMIPIGRGQRELIIGDRFTGKTAIAVDTILNQKGKDVTCVY
VAIGQKASSVAQVVNSLKERGALEYTVIVAANADSAATLQYLSPYTGATIAEYFMYTGRP
TFVIYDDLSKQSQSYREMSLLLRRPPGREAYPGDVFYLHSRLLERAAKLSDKLGGGSMTA
LPIVETQEGDVSAYIPTNVISITDGQIFLSSDIFNSGIRPAINVGISVSRVGSAAQPKAM
KKIAGKLKLELAQFAELEAFSQFASDLDQATQNQLARGQRLREILKQPQASPLSLADQVA
TIYAGTNGYLDTVPVEQ
>ChlaRein
RTPEELSNLIKDLIFGIVFQVGDGIARIYGLEKAMSGELLEFETLGIALNLEANNVGAVL
LGDGLKITEGSRVRCTGKIAEIPVGEAYLGRVVDGLARPVDGKGAVQTKDSRAIESPAPG
IVARRSVYEPLATGLVAVDAMIPVGRGQRELIIGDRQTGKTAIAVDTILNQKGKGVICVY
VAIGQKASSVAQVLNTLKERGALDYTIIVMANANEPATLQYLAPYTGATLAEYFMYTGRP
TLTIYDDLSKQAQAYREMSLLLRRPPGREAYPGDVFYLHSRLLERAAKLNNALGEGSMTA
LPIVETQEGDVSAYIPTNVISITDGQIFLAAGLFNSGLRPAINVGISVSRVGSAAQPKAM
KQVAGKLKLELAQFAELEAFSQFASDLDQATQNQLARGARLREILKQPQSSPLSVEEQVA
SIYAGTNGYLDKLEVSQ
>ChloAtmo
IQPEEISSVIRKQIIGTVLQVGDGIARIYGLAKVMAGELLEFETIGIALNLESNNVGAVM
MGEGLTIQEGSSVKATGKIAQIPVGEAYVGRVVNALARPIDGKGEIPTSEYRLLESPAPG
IISRRSVYEPLQTGLVAIDAMIPIGRGQRELIIGDRQTGKTAVATDTILNQKGQNVICVY
VAIGQKASSVAQVVNTLEERGAMEYTIVVAENANAPATLQYLAPYTGATLAEYFMYKGRH
TLVIYDDLSKQAQAYREMSLLLRRPPGREAYPGDVFYLHSRLLERAAKLSTALGEGSMTA
LPVVETQAGDVSAYIPTNVISITDGQIFLSADLFNAGLRPAINVGISVSRVGSAAQVKAM
KQVAGKLKLELAQFAELEAFSQFASDLDKATQNQLARGRRLRELLKQAQAAPLSVEEQVS
TIYTGINGYLDSIEVED
>ChloVari
IRPDEISSIIKQQIVGTVFQVGDGIARIYGLDKVMAGELVEFETVGIALNLEAKNVGAVL
MGEGTAVQEGSSVRATGKIAQIPVGDGYLGRVVNSLARPIDGKGEIATTETRLIESPAPG
IISRRSVHEPLQTGIVAIDAMIPIGRGQRELIIGDRQTGKTAIAVDTILNQKGKNVVCVY
VAIGQKASSIAQVVNTLQERGAMDYTIIVAATADSPATLQYLSPYTGAALAEYFMYTGRH
TLVIYDDLTKQAQAYREMSLLLRRPPGREAYPGDVFYLHSRLLERAAKLNDKLGSGSMTA
LPVVETQEGDVSAYIPTNVISITDGQIFLSADIFNAGIRPAINVGISVSRVGSAAQPKAM
KQVAGKLKLELAQFAELEAFSQFASDLDQATQNQLARGQRLRELLKQSQSSPLSLEDQVA
SIYAGTNGYLDVLPADR
>CoccSube
IRPDEISSIIRQQIVGTVFQVGDGIARIYGLEKVMAGELLEFETVGIALNLESKNVGAVL
MGEGLTVQEGTSVRGTGKIAQIPVGDGYLGRVVNSLARPIDGKGEIPSSETRLIESGAPG
IISRRSVYEPLQTGLLAVDAMIPIGRGQRELIIGDRQTGKTAVAVDTILNQKGKDVVCVY
VAIGQRASSIAQVLNTLQERGAMEYTVIVAAPADSPATLQYLAPYTGAAIAEYFMYNGRH
TLAIYDDLSKQAQAYREMSLLLRRPPGREAYPGDVFYLHSRLLERAAKLSDKLGGGSMTA
LPIVETQEGDVSAYIPTNVISITDGQIFLSGDIFNAGVRPAINVGISVSRVGSAAQPKAM
KQVAGKLKLELAQFAELEAFSQFASDLDQATQNQLARGQRLRELLKQAQASPLSVEDQVA
SIYAGTNGYLDKFQVDQ
>DunaSali
RTPEELSNLIKDLIFGIVFQVGDGIARIYGLERVMSGELLEFETLGIALNLEANNVGGVL
LGDGLKITEGSRVRCTGRIAEIPVGEAYLGRVVNSLAQPVDGKGPINTTDSRAIEAAAPG
IVSRRSVYEPLQTGLVSVDSMIPVGRGQRELIIGDRQTGKTAIGVDTILNQKGKGVICVY
VAIGQKASSVAQVLTTLKERGALDYTIIVMSTANEPATLQYLAPYTGATLAEYFMYTGRP
TLCVYDDLSKQAAAYREMSLLLRRPPGREAYPGDVFYLHSRLLERAAKLNTALGEGSMTA
LPIVETQEGDVSAYIPTNVISITDGQIFLSSGLFNSGLRPAINVGISVSRVGSSAQFKAM
KQVAGSLKLALAQFGELEAFSQFASDLDQATQNQLARGYRLREILKQPQSSPYSLSEMVI
SIYTGTKGYLDTLPVEK
>EuglGlac
VRPNEVTRIIRQQVVGTVLQVGDGIARIYGLEKVMAGELVEFDTIGIALNLEADNVGAVL
MGEATNLKEGASVKTTGKIAQIPVGRGFLGRVVDALARPIDGKGDIASFTTRLIESPAPG
IVSRRSVHEPLQTGLIAIDAMIPIGRGQRELIIGDRQTGKTAVATDTILNQKGQGVICVY
VAIGQKASSVSQIVTTLEKRGAMEYTIIVAENADSSATLQYLAPYTGAALAEYFMYNGKH
TLVIYDDLSKQAQAYRQMSLLLRRPPGREAYPGDVFYLHSRLLERAAKLSDELGQGSMTA
LPIVETQAGDVSAYIPTNVISITDGQVFLSADIFNSGIRPAINVGISVSRVGSAAQIKAM
KQVAGKLKLELAQFAELEAFSQFASDLDQATQNQLARGARLRELLKQPQASPLSVADQVA
TIYTGINGYLDDINLED
>FloyTerr
MRPEEISSLIMKQIFGTVFQVGDGIARIYGLDKVMAGELLEFDTVGIALNLESKNVGAVL
MGDGLDIKEGMRVRATGRVAQIPVGEGYLGRVVDSLARPIDGKGEIQTSETRLIDSVAPG
IISRRSVHEPLQTGLVAIDAMIPVGRGQRELIIGDRQTGKTAIAIDTILNQKGKNVVCVY
VAIGQKASSVAQVVTALKERGALDYTIIVASNADSAATLQYLAPYTGATLAEFFMYTGRH
TLVVYDDLSKQAQAYREMSLLLRRPPGREAYPGDVFYLHSRLLERAAKLSDALGSGSMTA
LPIVETLEGDVSAYIPTNVISITDGQIFLSASLFNGGLRPAINVGISVSRVGSAAQPKAM
KQTAGSLKLSLAQYNELQAFSQFASDLDQATQNQLARGARLTELLKQSQYSPLSLANQVA
TIYIGINGYLDSVAPAK
>LeptTerr
IRADEISSIIRQQIVGTVFQVGDGIARIYGLDNVMAGELLEFATVGLALNLETKNVGAVL
MGDGLTVQEGTAVRGTGKVAQIPVGEAFLGRIVNALAEPIDGKGEIQTTETRLIESNAPG
IISRRSVHEPLQTGLVAVDAMIPIGRGQRELIIGDRQTGKTAIATDTILNQKGKDVICVY
VAIGQKASSIAQVVNTLTERGALDYTIIVAATADSPATLQYLAPYTGAALAEYFMYTGRH
TLVIYDDLSKQAQAYRQMSLLLRRPPGREAYPGDVFYLHSRLLERAAKLSDQLGSGSMTA
LPIVETQEGDVSAYIPTNVISITDGQIFLSADIFNSGLRPAVNVGISVSRVGSAAQLPIM
KQVAGTLKLELAQFAELEGFSQFSSDLDQASQNQLARGQRLREILKQSQASPLSVPDQVA
SIYAGTNGFLQKLAVNQ
>MesoViri
IQPEEISSVIRKQITGTVLQVGDGIARIYGLAKAMAGELLEFETVGIALNLESNNVGAVL
MGDGFSIQEGSRVKATGKIAQIPIGESYIGRVVDALARPIDGKGDIPSSETRLIESPAPG
IISRRSVYEPLQTGLVSVDAMIPIGRGQRELIIGDRQTGKTAVAIDTILNQKGQNVICVY
VAIGQKASSVAQVVSTLEENGAMAYTIIVAENANAPATLQYLAPYTGATLAEFFMYSGRH
TLVIYDDLSKQAQAYREMSLLLRRPPGREAYPGDVFYLHSRLLERAAKLSNALGEGSMTA
LPIIETQAGDVAAYIPTNVISITDGQIFLSADLFNSGIRPAINVGISVSRVGSAAQIKAM
KQVAGKLKLELAQFAELEAFAQFASDLDKATQNQLARGRRLRELLKQAQSSPLPVAQQVL
TIYAGVNGYLDSIAIED
>MicromSp
IRPDEISSVIRQQIVGTVLQVGDGIARIYGLEKVMAGELLEFKTIGIALNLESDNVGAVL
MGEGLSIQEGDAVKATGKIAQVPVGEAFLGRVVDALARPIDGKGDIPSTDSRLIESPAPG
IIARKSVYEPLQTGLVSIDAMIPIGRGQRELIIGDRQTGKTAVATDTIINQKGGDCICVY
VAIGQKASSVAQIVTTLTNAGAMDYTIIVAENANSPATLQYLAPYTGASLAEYFMYSGRA
TLIIYDDLSKQAQAYRQMSLLLKRPPGREAYPGDVFYLHSRLLERAAKLNESLGEGSMTA
LPIIETQGGDVSAYIPTNVISITDGQVFLSADLFNSGIRPAINVGISVSRVGSAAQIKAM
KQVAGTLKLELAQFAELEAFSQFASDLDQATQNQLARGVRLRELLKQAQSAPLTVDMQVV
TIYTGTKGYLDDLAVAQ
>MonomaSp
IRPDEISSIIRQQIVGTVLNVGDGIARIYGLEKVMAGELLEFQTVGIALNLETDNVGAVL
MGDGLKIQEGDSVKATGKIAQIPVGEAFLGRVVDALARPIDGKGAIKADATRLIESPAPG
IISRRSVYEPLQTGLVAIDAMIPIGRGQRELIIGDRQTGKTAVATDTILNQNGENVVCVY
VAIGQKASSVAQIVTTLQERGAMKYTIIVAENADAPATLQYLAPYTGAALAEYFMYTGRH
TLVIYDDLSKQAQAYRQMSLLLKRPPGREAYPGDVFYLHSRLLERAAKLSNALGEGSMTA
LPVIETQGGDVSAYIPTNVISITDGQIFLSADLFNSGIRPAINVGISVSRVGSAAQIKAM
KQVAGTLKLELAQFAELEAFSQFASDLDQATQNQLARGVRLRELLKQSQSAPLRVEEQVV
TIYTGIKGYLDKLAVDQ
>NephOliv
IRPDEISNIIRQQIVGTVLQVGDGIARIYGLEKVMAGELLEFETVGIALNLEADNVGAVL
MGSGLSIQEGSAVKATGKIAQVPVGEAFLGRVVNALARPIDGKGDIASKESRLLEGPAPG
IIERRSVYEPMQTGLIAIDAMIPIGRGQRELIIGDRQTGKTAIATDAIVNQKGSGVICVY
VAIGQKASSVAQIVTTLQEKDAMRYTIIVSETADSPATLQYLAPYTGAALAEYFMYSGRH
TLVIYDDLSKQAQAYREMSLLLRRPPGREAYPGDVFYLHSRLLERAAKLSDALGEGSMTA
LPVIETQGGDVSAYIPTNVISITDGQIFLSADIFNAGIRPAINVGISVSRVGSAAQVKAM
KQVASKLKLELAQFSELEAFAQFSSDLDAATQAQLARGVRLRELLKQAQSEPLSVADQVA
TIYTGTNGYLDDLAPTQ
>OegoCard
LRPEEISSIILQQIFGNVFQVGDGIARIYGLEKVMAGELLEFDTIGIALNLESKNVGAVL
MGDGLNIKEGSKVRATGKVAQIPVGDAYLGRVVDPLARPIDGKGDIVTKETRLIESPAPG
IISRRSVYEPLQTGLVSVDAMIPIGRGQRELIIGDRQTGKTAIALDTILNQKGKDVICVY
VAIGQKASSVAQVVNSLRERGALEYTIIVAANADSAATLQYLSPYTGATLAEYFMYTGRH
TLVIYDDLSKQAQSYREMSLLLRRPPGREAYPGDVFYLHSRLLERAAKLNDSLGAGSMTA
LPIVETQEGDVSAYIPTNVISITDGQIFLSADIFNAGIRPAINVGISVSRVGSAAQPKAM
KQVAGKLKLELAQFAELEAFSQFASDLDQATQNQLARGQRLRELLKQPQSSPLSLEDQVA
SIYAGTNGYLDKLEVSQ
>OltmViri
IQPDEISSIIRQQIVGTVFQVGDGIARIYGLEKVMAGELLEFETVGIALNLEAKNVGAVL
MGTGLSVQEGSSVRATGKIAQIPVGEAYLGRVVNALARPIDGKGEISADETRLIESVAPG
IITRRSVHEPMQTGLISVDAMIPIGRGQRELIIGDRQTGKTAIALDTILNQKGNGVICVY
VAIGQKASSIAQVVTTLEERGSLDYTIIVSATANEPATLQYLAPYTGAALAEYFMYTGRH
TLVIYDDLTKQAQAYREMSLLLRRPPGREAYPGDVFYLHSRLLERAAKLNDELGSGSMTA
LPIVETQEGDVSAYIPTNVISITDGQIFLSADIFNANIRPAINVGISVSRVGSAAQPKAM
KQVAGKLKLELAQFAELEAFSQFASDLDQATQNQLARGKRLRELLKQAQNSPLALADQVA
TIYAGCNGYLDTVETEE
>OocySoli
IRPDEISSIIRQQIIGTVFQVGDGIARIYGLDKVMAGELLEFETIGIALNLESKNVGAVL
MGEGLTVQEGTSVRATGKIAQIPVGDKFLGRVVNSLARPIDGKGEIIPDGDRLIESTAPG
IISRRSVYEPLQTGILSIDAMIPIGRGQRELIIGDRQTGKTAIAIDTILNQKGKDVICVY
VAIGQKASSIAQVLTSLQERGAMDYTIIVAAPADTPATLQYLAPYTGAALAEYFMYKGRH
TLAIYDDLSKQAQAYREMSLLLRRPPGREAYPGDVFYLHSRLLERAAKLNDTLGGGSMTA
LPIVETQEGDVSAYIPTNVISITDGQIFLSADIFNAGIRPAINVGISVSRVGSAAQPKAM
KQVAGKLKLELAQFAELEAFSQFASDLDQATQNQLSRGQRLRETLKQAQASPLSLEDQVA
TIFSGTNGYLDKIDVDQ
>OstrTaul
IRPDEISSVIRQQIVGTVLQVGDGIARIYGLQKVMSGELLEFQTIGVALNLETDNVGAVL
MGDGLKIQEGDSVKATGKIAQVPVGEAFLGRVVDALARPIDGRGDIKADGTRLIESPAPG
IIARRSVYEPLQTGLVSIDAMIPIGRGQRELIIGDRQTGKTAVATDTIINQKGGDVICVY
VAIGQKASSVAQIVTTLTNAGAMDYTIIVSETADSPATLQYLAPYTGASLAEYFMYTGRA
TLIIYDDLSKQAQAYRQMSLLLKRPPGREAYPGDVFYLHSRLLERAAKLSDALGEGSMTA
LPIIETQGGDVSAYIPTNVISITDGQVFLSADLFNSGIRPAINVGISVSRVGSAAQIKAM
KQVAGTLKLELAQFAELEAFSQFASDLDQATQNQLARGARLRELLKQAQNQPLSVDMQVA
TIYTGTQGHLDDLAVGQ
>ParaKess
IRPDEISSIIKQQIVGTVFQVGDGIARIYGLDKVMAGELLEFETVGIALNLETKNVGAVL
MGEGTSVQEGSSVRATGKIAQIPVGDGYLGRVVNSLARPIDGKGEISTTENRLIESSAPG
IISRRSVHEPLQTGIVAIDSMIPIGRGQRELIIGDRQTGKTAIAVDTILNQKGKDVVCVY
VAIGQKASSIAQVVNTLQDRGAMDYTIIVAATADSPATLQYLAPYTGAALAEYFMYTGRH
TLVIYDDLTKQAQAYREMSLLLRRPPGREAYPGDVFYLHSRLLERAAKLNDKLGSGSMTA
LPIVETQEGDVSAYIPTNVISITDGQIFLSADIFNAGIRPAINVGISVSRVGSAAQPKAM
KQVAGKLKLELAQFAELEAFSQFASDLDQATQNQLARGQRLRELLKQSQSSPLALEDQVA
CIFAGTNGYLDVIPVDR
>PediMino
IRPDEISSIIRQQIVGTVFQVGDGIARIYGLEKVMAGELLEFETVGIALNLESKNVGAVL
MGEGRSVREGSSVRATGKIAQVPVGDAFLGRIVSPLAVPIDGKGEIPAQGSRLIESGAPG
IISRRSVHEPLQTGLVSIDAMIPIGRGQRELIIGDRQTGKTAVAVDTILNQKGKGVICVY
VAIGQKASSIAQVVNSLNERGAMDYTIIVAATADSPATLQYLAPYTGAALAEHFMYTGRH
TLVIYDDLSKQAQAYREMSLLLRRPPGREAYPGDVFYLHSRLLERAAKLNDALGSGSMTA
LPIVETQAGDVSAYIPTNVISITDGQIFLSADLFNSGLRPAINVGISVSRVGSAAQTKAM
KQVAGKLKLELAQFAELEAFAQFSSDLDQATQNQLARGQRLRELLKQPQASPLSVAEQVA
TIYTGTNGYLDKIRVDQ
>PediTube
IRPDEISSIIRQQIVGTVFQVGDGIARIYGLEKVMAGELLEFETVGIALNLEAKNVGAVL
MGEGRSVREGSSVRATGKIAQVPVGDAFLGRIVNALAVPIDGKGEIASKGSRLIESNAPG
IISRRSVHEPLQTGLVSIDAMIPIGRGQRELIIGDRQTGKTAVAVDTILNQKGKNVVCVY
VAIGQKASSIAQVVNTLQERGAMDYTIIVAATADSPATLQFLAPYTGASLAEYFMYTGRH
TLVIYDDLSKQAQAYREMSLLLRRPPGREAYPGDVFYLHSRLLERAAKLSDALGSGSMTA
LPIVETQAGDVSAYIPTNVISITDGQIFLSADLFNSGLRPAINVGISVSRVGSAAQTKAM
KQVAGKLKLELAQFAELEAFSQFASDLDQATQNQLARGQRLRELLKQAQASPLSVAEQVA
TIYAGTNGYLDRFRVDQ
>PicoSali
IRPDEISSIIRQQIIGTVLQVGDGIARIYGLERVMAGELLEFETVGIALNLEADNVGAVL
MGDGLNIQEGSSVKATGKIAQVPVGEAFLGRVVDALARPIDGKGDITSSESRLIESPAPG
IIARRSVYEPLQTGLIAIDAMIPIGRGQRELIIGDRQTGKTAVATDTILNQKGKDVICVY
VAIGQKASSVAQLVTTLEERGAMDYTIVVAVNADASATLQYLAPYTGASLAEYFMYTNRH
TLVIYDDLSKQAQAYRQMSLLLRRPPGREAYPGDVFYLHSRLLERAAKLSSALGEGSMTA
LPVIETQGGDVSAYIPTNVISITDGQIFLSADIFNSGIRPAINVGISVSRVGSAAQVKAM
KQVAGKLKLELAQFAELEAFAQFASDLDQATQNQLARGARLRELLKQAQASPLSVEDQVA
TIYTGTNGHLDSIEVSK
>PracCCMP
IRPEEISSIIRKQIIGTVLQVGDGIARIYGLNKVMAGELLEFESIGIALNLEADNVGAVL
MSEGLAIQEGSSVKGTGKIAQIPVGENFLGRIVNALAQPIDGKGEIPSTESRLIESMAPG
IIARRSVYEPMQTGIVSIDAMIPIGRGQRELIIGDRQTGKTAVAIDTILNQKDTGVICVY
VAIGQKASSVAQIVGTLEENNAMDYTIIVTENADAPAPLQYLAPYTGAALAEYFMYSGRH
TLVIYDDLSKQAAAYRQMSLLLRRPPGREAYPGDVFYLHSRLLERAAKLNNQLGEGSMTA
LPIIETQAGDVSAYIPTNVISITDGQIFLSGDLFNSGVRPAINVGISVSRVGSAAQVKAM
KKVAGKLKLELAQFAELEAFAQFASDLDKATQAQLARGERLREMLKQPQAAPYSVTKQVV
FIYSGINGYLDTIPVEN
>PrapCCMP
IRPDEISTILRQQIVGTVLQVGDGIARVYGLDRAMAGELLEFETIGIALNLESDNVGVVL
MGEGLAIQEGSSVRATGKIAQIPVGDKFLGRLVDPLARPIDGKGEIPSSETRLIESNAPG
IISRRSVYEPLQTGLVAVDAMIPIGRGQRELIIGDRQTGKTAIATDTILNQKGKDVVCVY
VAIGQKASTVAQIIDTLESNGAMEYTTIVAANADSPATLQYLAPYTGAALAEYFMYNGKH
TLVIYDDLSKQAQAYRQMSLLLRRPPGREAYPGDVFYLHSRLLERAAKLNDALGEGSMTA
LPIIETQGGDVSAYIPTNVISITDGQIFLSADIFNSGMRPAINVGISVSRVGSAAQVKAM
KKVAGKLKLELAQFDELEAFSQFASDLDAATQAQLARGARLRELLKQPQSNPLSVEDQVA
MIYAGTNGYLDVIDTPK
>PrasColo
IRPDEISSIIRQQIVGTVLQVGDGIARVYGLNKVMAGELLEFETVGIALNLEADNVGVVL
MGGGFEIQEGSSVKATGKIAQVPVGEGFLGRVVNALAIPVDGKGDITADETRLIESPAPG
IISRRSVYEPLQTGLVAIDAMIPIGRGQRELIIGDRQTGKTAVAIDTIINQKETGVICVY
VAIGQKASSVAQIVTSLEEAGALENTIIVAENADSPAPLQYLAPYTGAALAEYFMYTNRH
TLAIYDDLSKQAAAYRQMSLLLRRPPGREAYPGDVFYLHSRLLERAAKLSDALGEGSMTA
LPVVETQAGDVSAYIPTNVISITDGQVFLSGDLFNSGIRPAINVGISVSRVGSAAQIKAM
KQVAGTLKLELAQFAELEAFSQFASDLDKATQNQLARGQRLRELLKQAQGAPLSVPQQVV
TIYTGINGYLDDVEVAD
>PseuAkin
IQPDEISSIIRQQIVGTVFQVGDGIARIYGLEKVMAGELLEFETIGIALNLETKNVGAVL
MGDGLAIQEGSSVRATGKIAQIPVSESYLGRVVNSLALPIDGKGAINSSETRLIESLAPG
IISRRSVHEPLQTGLVAVDAMIPIGRGQRELIIGDRQTGKTAIAVDTIINQKGKDVICVY
VAIGQKASSIAQVVNSLEERGCLSYTIIVAATADTPATLQYLAPYTGATLAEYFMYKGRH
TLVIYDDLSKQAQAYREMSLLLRRPPGREAFPGDVFYLHSRLLERAAKLSDQLGGGSMTA
LPIVETQEGDVSAYIPTNVISITDGQIFLSGDIFNSGIRPAINVGISVSRVGSAAQPKAM
KKVAGKLKLELAQFAELEAFSQFASDLDQATQKQLSRGSRLRELLKQAQSSPLALEDQVS
TIYAGINGYLDGIPVEN
>PycnProv
IRPDEISSIIRKQIVGTVLQVGDGIARIYGLENVMAGELVEFESRGIALNLEQDNVGAVL
MGDGRSIQEGSSVRATGKIAQIPVGEKFLGRVVNALAEPIDGKGEIAADESRLIESPAPG
IVARRSVYEPLQTGLIAIDAMIPIGRGQRELIIGDRQTGKTAVASDTILNQKGNGVICVY
VAIGQKASSVAQLRTTLEERGAMDYSIIVSQTADTPATLQYLAPYTGASLAEYFMYTGRH
TLIIYDDLSKQASAYREMALLLRRPPGREAYPGDVFYLHSRLLERAAKLNDELGGGSMTA
LPVVETQEGDVSAYIPTNVISITDGQVFLSGDIFNAGIRPAINVGISVSRVGSAAQVKAM
KQVAGKLKLELAQFAELEAFSQFASDLDQATQSQLARGVRLRELLKQAQSSPLSVAEQVA
TIYTGINGFLAPIDPSD
>PyraPark
IRPDEISSIIRQQIVGTVLQVGDGIARIYGLEKVMAGELVEFQTVGIALNLESDNVGAVL
MGSGLSIQEGDSVKATGKIAQIPVGEAFLGRVVDALARPIDGKGAITSDGSRLIESPAPG
IISRRSVYEPLQTGLVAIDSMIPIGRGQRELIIGDRQTGKTAVATDTILNQKGESVICVY
VAIGQKASSVAQIVTTLEEKGAMEYSIIVASNADSPATLQYLAPYTGASLAEYFMYTGRH
TLVIYDDLSKQAQAYRQMSLLLRRPPGREAYPGDVFYLHSRLLERAAKLSNELGEGSMTA
LPIVETQAGDVSAYIPTNVISITDGQVFLSADIFNSGIRPAINVGISVSRVGSAAQIKAM
KQVAGKLKLELAQFAELEAFAQFASDLDQATQNQLSRGVRLRELLKQAQSSPLVVADQVV
TIYTGVNGYLDPIQVQD
>ScenObli
RTPEELSNLIKGLIFGIVFQVGDGIARIYGLDRVMSGELLEFETLGIALNLEANNVGAVL
LGDGLKITEGSRVRCTGKIAEIPVGENYLGRVVDALARPVDGKGAISTNDTRAIESPAPG
IVSRRSVYEPLQTGLVAVDAMIPIGRGQRELIIGDRQTGKTAIAVDTILNQKGKGVICVY
VAIGQKASSVAQVLNSLKERGALDYTIIVMANANEPSTLQYLAPYTGATLAEYFMYTGRP
TLTIYDDLSKQAQAYREMSLLLRRPPGREAYPGDVFYLHSRLLERAAKLSDALGEGSMTA
LPVVETQEGDVSAYIPTNVISITDGQIFLSGDLFNAGIRPAINVGISVSRVGSAAQIKAM
KQVAGTLKLSLAQFAELEAFSQFASDLDAATQKQLARGSRLREILKQPQNSPLSVEEQVA
SIYTGTNGYLDSLEVLD
>StigHelv
MRPEEISSIIMKQIFGTVFQVGDGIARIYGLEKVMAGELLEFETIGIALNLEAKNVGAVL
MGDGLKIKEGSKVRATGKVAQIAVGEGYLGRVVDSLARPIDGKGDIASDDTRLIESPAPG
IISRRSVHEPLQTGLIAVDAMIPIGRGQRELIIGDRQTGKTAIAIDTILNQKGKNVICVY
VAIGQKASSVAQVVNTLRERGALDYTVIVTANADSAATLQYLAPYTGATIAEYFMYTNRH
TLVIYDDLSKQAQAYREMSLLLRRPPGREAYPGDVFYLHSRLLERAAKLNDALGSGSMTA
LPIVETQEGDVSAYIPTNVISITDGQIFLSADIFNSGVRPAINVGISVSRVGSAAQPKAM
KQVAGSLKLQLAQFEELRAFSQFASDLDQATQNQLARGARLVEILKQAQNSPLGLAEQVA
SIYAGNNGYFDNLQVLQ
>TrebAggr
IRPDEISSIIRQQIVGTVFQVGDGIARIYGLEKVMAGELLEFETVGIALNLESKNVGAVL
MGEGRNVQEGSSVRATGKIAQISVGEGYLGRVVNSLANPIDGKGEINTSETRLIESGAPG
IISRRSIHEPLQTGLLAIDSMIPIGRGQRELIIGDRQTGKTAVATDTILNQKGKDVICVY
VAIGQKASSIAQVLTTLQDRGAMDYTIIVAAPADSPATLQYLAPYTGAALAEFFMYTGRH
TLVIYDDLSKQAQAYREMSLLLRRPPGREAYPGDVFYLHSRLLERAAKLSDDLGSGSMTA
LPIVETQEGDVSAYIPTNVISITDGQIFLSGDIFNAGIRPAINVGISVSRVGSAAQPKAM
KKVAGKLKLELAQFAELEAFAQFASDLDQATQNQLARGQRLRELLKQAQASPLSVADQVT
TIYAGTNGFLDKIDTDQ
>VolvCart
RTPEELSNLIKDLIFGIVFQVGDGIARIYGLEKAMSGELLEFETLGIALNLEANNVGAVL
LGDGLKITEGSRVRCTGKIAEIPVGEAYLGRVVDALARPVDGKGAIVTKDSRAIESPAPG
IVSRRSVYEPLATGLVAVDAMIPVGRGQRELIIGDRQTGKTAIAVDTILNQKGKGVICVY
VAIGQKASSVAQVLNTLKERGALDYTIIVMANANEPATLQYLAPYTGATLAEYFMYTGRP
TLTIYDDLSKQAQAYREMSLLLRRPPGREAYPGDVFYLHSRLLERAAKLNNALGEGSMTA
LPIVETQEGDVSAYIPTNVISITDGQIFLSASLFNSGLRPAINVGISVSRVGSAAQPKAM
KQIAGSLKLSLAQFAELEAFSQFASDLDSATQAQLARGTRLREILKQPQASPLSLEDQVA
TIYAGTNGYFDSLEVNQ
>MarsNIES
IRPDEISSIIRQQIVGTVFQVGDGIARIYGLEKVMAGELLEFETVGIALNLESKNVGAVL
MGEGRKIQEGSSVRATGKIAQVPVGEKFLGRVVNSLAVPIDGKGDIAADDNRLIESAAPG
IISRKSVHEPLQTGLVAVDAMIPIGRGQRELIIGDRQTGKTAIAVDTILNQKGKDVVCVY
VAIGQKASSIAQVVNTLTDRGAMDYTIVVSATADSPATLQYLAPYTGAALAEYFMYTGRH
TLVIYDDLTKQAQAYREMSLLLRRPPGREAYPGDVFYLHSRLLERAAKLSDSLGAGSMTA
LPVVETQEGDVSAYIPTNVISITDGQIFLSADLFNSGLRPAINVGISVSRVGSAAQPKAM
KQVAGKLKLELAQFAELEAFSQFASDLDQATQNQLARGQRLRELLKQAQTAPLSLEDQVA
TIFAGTTGYLDTIGVED
>YPF-701
IRPDEISSIIRQQIVGTVFQVGDGIARIYGLEKVMAGELLEFATIGIALNLESKNVGAVL
MGEGRSIQEGSSVSATGKIAQIPVGDAYLGRVVNALAQPIDGKGDIAATETRLIESPAPG
IISRRSVHEPLSTGLVAIDAMIPIGRGQRELIIGDRQTGKTAIAVDTILNQKGKDVICVY
VAIGQKASSIAQVVNTLEERGAMDYSIIVAATADTPATLQYLAPYTGATLAEYFMYTGRH
TLVIYDDLTKQAQAYREMSLLLRRPPGREAYPGDVFYLHSRLLERAAKLSDALGSGSMTA
LPVVETQEGDVSAYIPTNVISITDGQIFLSADLFNSGLRPAINVGISVSRVGSAAQPKAM
KQVAGKLKLELAQFAELEAFAQFASDLDQATQNQLARGARLRELLKQGQSAPLSLEDQVA
SIYAGTNGYLDDVPTEK
>Lep_new
IQPEEITRIIKSQLVGTVLQVGDGIVRIYGLDKAMAGELLQFETVGIALNLEYSNVGAVL
MGESRNIREGTKVWATGKIAQVPVGEELLGRIVNSLAAPVDGLGDICSCAIRLVEAPAPG
IIDRRSVFEPLQTGILSIDAMIPIGRGQRELVIGDRQTGKTAVAIDAILNQTGENVKCVY
VAIGQKASSVAQVVNNLKERGAMDYTVIVAATADSPATLQYLAPYTGASIAEHFMYGGSH
TLVVYDDLSKHAQAYREMSLLLRRPPGREAYPGDIFYVHSRLLERAARLFDRLGGGSMTA
LPIVETQAGDVSAYIPTNVISITDGQIFLSADLFNSGLRPAVDVGISVSRVGSAAQKKPM
KQVSGKLKLELAQFAELEAFAQFASDLDAATQSQLARGRRLRELLKQQQNSPFPVQSMVF
MIFARTNGFLDKCEVSE
>MGD
IRPDEISSIIRQQIVGTVFQVGDGIARVYGLEKVMAGELLEFETVGIALNLESKNVGAVL
MGEGCNVREGSSVCATGKIAQVPVGDSFLGRIVNPLAIPIDGLGDIDSSETRLIEAPAPG
IISRRSVHEPMQTGLVSVDSMIPVGRGQRELIIGDRQTGKTAVAVDTILNQKGNEVVCVY
VAIGQKASSVAQVVNTLKERGAMDYTIVVAATADSPATLQFLSPYTGAALAEYFMYKGRA
TLIIYDDLSKQAQAYREMSLLLRRPPGREAYPGDVFYLHSRLLERAAKLSDALGRGSMTA
LPIIETQAGDVSAYIPTNVISITDGQIFLSADLFNSGLRPAINVGISVSRVGSAAQPKAM
KQVAGKLKLELAQFAELEAFAQFASDLDEATQRQLARGQRLRELLKQPQNSPLSTENQVA
VIYAGTNGYLDSLNVSQ
>TGD
IRPDEISSIIRQQIVGVVFQIGDGIARVYGLEKVMAGELLEFETIGIALNLESKNVGAVL
MGEGRNIREGSSVCATGKIAQVSVGDQFLGRIVNPLAAPIDGRGDLQSSETRLIESPAPG
IVSRRSVHEPMQTGLVSVDAMIPVGRGQRELIIGDRQTGKTAVAVDTILNQKGKDVVCVY
VAVGQKASSVAQVVNTLEERGAMEYTIIVVATADSPATLQFLAPYTGAALAEYFMYNGRA
TLAIYDDLSKQAQAYREMSLLLRRPPGREAYPGDVFYLHSRLLERAAKLSDALGGGSMTA
LPIVETQAGDVSAYIPTNVISITDGQIFLSADLFNSGLRPAINVGISVSRVGSAAQPKVM
KQVAGKLKLELAQFVELEAFSQFASDLDAETQKQLARGQRLRELLKQPQNSPLATEDQAA
FIYAGTNGYLDSLPVNQ
