# Supplementary material for: Comparative Plastid Genomics of Green-Colored Dinoflagellates Unveils Parallel Genome Compaction and RNA Editing
Source: Front Plant Sci. 2022 Jul 11;13:918543. doi: 10.3389/fpls.2022.918543 (PMC9309888; doi:10.3389/fpls.2022.918543)
Supplement: Supplementary file 2 [file Data_Sheet_2.ZIP › Single_Gene_Alignments/atpB_trimmed.fasta]

>BigeNata
GKVTQIIGPVIDITFPIEAMSSVN-----EIQQLIGSQSVRTVSMSSTDRIKRGMDVVQT
GTAIAVPVGKSTLRRIFNVLGQPIDNLGDVRPIHRSAPEFVDLDIRLEIFETGIKVIDLL
APYRRGGKVGLFGGAGVGKTVLIMELINNIAKAHGGVSVFAGVGERTREGNDLYAEMKES
GVIVEDNLLESKVTLVYGQMNEPPGARMRVGLAALTMAEFFRDSSKQDVLLFIDNVFRFV
QAGSEVSALLGRMPSAVGYQPTLATEMGGLQERITSTKDGSITSIQAVYVPADDLTDPAA
ATTFAHLDATTVLSRGLASKGIYPAVDPLGSTSTMLQPWIVGDSHYECAQKVKQTLQRYK
ELQDIIAILGLEELSEEDRLTVDRARKIERFLSQPFFVAEIFTGLAGKYVGLNETIFGFN
KILSGDLDSYNEQAFYLVGNLTDAEGK
>BryoHypn
GRITQIIGPVLDVSFPPSKMPNIYNSLKIEVQQLLGDHCVRAVSMSATDGLMRGMEVIDT
GNPLTVPVGETTLGRIFNVLGETVDNLGPVFQIHRSAPAFVDLDTKLSIFETGIKVVDLL
APYRRGGKIGLFGGAGVGKTVLIMELINNIAKAHGGVSVFGGVGERTREGNDLYMEMKES
KVINEDQLSESKVALVYGQMNEPPGARMRVGLTALTMAEYFRDVNKQDVLLFIDNIFRFV
QAGSEVSALLGRMPSAVGYQPTLASEMGGLQERITSTKDGSITSIQAIYVPADDLTDPAP
ATTFAHLDATTVLSRGLASKGIYPAVDPLDSTSTMLQPWIVGEEHYACAQNVKQTLQRYK
ELQDIIAILGLDELSEEDRLIVARARKIERFLSQPFFVAEVFTGSPGKYVSLAETIRGFN
LIFTGKLDDLPEQSFYLVGTIDEAIEK
>ChlaRein
GRIVQIIGPVLDIVFAKGQVPNIYNALTIEVQQLLGDNCVRAVSMNPTEGLMRGMEVVDT
GKPLSVPVGKVTLGRIFNVLGEPVDNMGNVLPIHRTAPAFVDLDTRLSIFETGIKVVDLL
APYRRGGKIGLFGGAGVGKTVLIMELINNIAKAHGGVSVFAGVGERTREGNDLYTEMKES
GVIVEKNLSDSKVALVYGQMNEPPGARMRVALTALTMAEYFRDVNKQDVLFFIDNIFRFV
QAGAEVSALLGRMPSAVGYQPTLATEMGGLQERITSTKDGSITSIQAVYVPADDLTDPAP
ATTFAHLDATTVLSRNLAAKGIYPAVDPLESTSTMLQPWILGEKHYDSAQSVKKTLQRYK
ELQDIIAILGLDELSEEDRLIVARARKIERFLSQPFFVAEVFTGSPGKYVSLAETIEGFG
KIFAGELDDLPEQAFYLVGNITEAISK
>ChloAtmo
GYITQIIGPVMDVKFSPGKMPNIYNALIVEVQQLLGDNKVRAISMSGTDGLMRGMEVLDT
GAPLSVPVGEATLGRIFNVLGEPVDNLGPVLPIHRDPPAFTELDTKLSIFETGIKVVDLL
APYRRGGKIGLFGGAGVGKTVLIMELINNIAKAHGGVSVFGGVGERTREGNDLYQEMKES
KVINEENLSESKVALVYGQMNEPPGARMRVGLTALTMAEYFRDVNNQDVLLFIDNIFRFV
QAGSEVSALLGRMPSAVGYQPTLSREMGTLQERITSTKKGSITSIQAVYVPADDLTDPAP
ATTFAHLDATTVLSRGLAAKGIYPAVDPLDSTSTMLQPWIVGEEHYDTAQRVKQTLQRYK
ELQDIIAILGLDELSEEDRLTVARARKIERFLSQPFFVAEVFTGSPGKYVSLADTIKGFL
MILSGELDSLPEQAFYLVGDIGEAIAK
>ChloVari
GRITQIIGPVLDVSFPAGKMPNIYNALTVEVQQLLGDHCVRAVAMSATDGLMRGMEVMDS
GKPLNVPVGPTTLGRIFNVLGEPVDNLGPVLPIHRSAPAFVDLDTKLSIFETGIKVVDLL
APYRRGGKIGLFGGAGVGKTVLIMELINNIAKAHGGVSVFGGVGERTREGNDLYMEMKES
GVINESNISESKVALVYGQMNEPPGARMRVGLTALTMAEYFRDINKQDVLLFIDNIFRFV
QAGSEVSALLGRMPSAVGYQPTLATEMGGLQERITSTKDGSITSIQAVYVPADDLTDPAP
ATTFAHLDATTVLSRNLASKGIYPAVDPLDSTSTMLQPWIVGDQHYQCAQNVKQTLQRYK
ELQDIIAILGLDELSEEDRLIVARARKIERFLSQPFFVAEVFTGSPGKYVSLAETIQGFN
LILSGELDDLPEQAFYLVGNLDEAVSK
>CoccSube
GRITQIIGPVLDVAFSPGKMPNIYNALVIEVQQLLGDHCVRAISMNATDGLMRGMDVVDT
GKPLTVPVGQGTLGRIFNVLGEPVDNLGPVLPIHRSAPAFVDLDTKLSIFETGIKVVDLL
APYRRGGKIGLFGGAGVGKTVLIMELINNIAKAHGGVSVFGGVGERTREGNDLYAEMKES
KVIDEDNLSASKVALVYGQMNEPPGARMRVGLTALTMAEYFRDINKQDVLLFIDNIFRFV
QAGSEVSALLGRMPSAVGYQPTLATEMGGLQERITSTKDGSITSIQAVYVPADDLTDPAP
ATTFAHLDATTVLSRGLASKGIYPAVDPLDSTSTMLQPWIVGEEHYQCAQNVKETLQRYK
ELQDIIAILGLDELSEEDRLIVARARKIERFLSQPFFVAEVFTGSPGKYVSLAETIQGFS
FILSGELDDLPEQAFYLVGDINEAVSK
>DunaSali
GRVVQVIGPVLDIVFAKGQVPNIYNALTIEVQQLLGDNAVRAVSMLPTEGLMRGMEVLDT
QKPLTVPVGPDTLGRIFNVLGEPVDNLGPVNPIHRQAPTFVDLDTRLSIFETGIKVVDLL
APYRRGGKIGLFGGAGVGKTVLIMELINNIAKAHGGVSVFAGVGERTREGNDLYGEMKES
GVIQENNLPESKVALVYGQMNEPPGARMRVGLTALTMAEYFRDVNKQDVLFFIDNIFRFV
QAGAEVSALLGRMPSAVGYQPTLATEMGTLQERITSTKDGSITSIQAVYVPADDLTDPAS
ATTFTHLDACTVLSRGLASKGIYPAVDPLDSTSTMLQPWIIGEKHYSAASNVKETLQRYK
ELQDIIAILGLDELSEEDRQTVARARRIERFLSQPFFVAEVFTGSPGKYVTLAESIDDFN
RIISGELDSLPEASFYLVGNLNDALAK
>EuglGrac
GIILQIIGPVMDISFPSGKMPNIYNSLLIEVQQLLGDNVVRAIAMSATDGLQRGIKVIDT
GAPLSVPVGVTTLGRIFNVLGESVDKMGLILPIHRAAPSFVELDTQLSIFETGIKVVDLL
APYRRGGKIGLFGGAGVGKTVLIMELINNIAKAHGGVSVFGGVGERTREGNDLYQEMKES
GVINDRNFKESKVALIYGQMNEPPGARMRVGLTALTMAEYFRDVNKQDVLLFIDNIFRFV
QAGSEVSALLGRMPSAVGYQPTLATEMGGLQERITSTKVGSITSIQAVYVPADDLTDPAP
ATTFAHLDATTVLSRNLASKGIYPAVDPLDSTSTMLQPWIVGEEHYNTAQSVKKTLQRYK
ELQDIIAILGLDELSEEDRLVVSRARKVERFLSQPFFVAEVFTGSPGKYVTLAETIEGFK
AILSGDLDEVPEQAFYLVGNIEEVISK
>FloyTerr
GNITQIIGPVVDMVFPAGSVPNIYNALVIEVQQLLGDRLVRAVSMSPTEGLMRGMEVVDT
GNPLQVPVGKQTLGRIFNVLGEPVDNLGPVLPIHRPAPAFTDLDTRLSIFETGIKVVDLL
APYRRGGKIGLFGGAGVGKTVLIMELINNIAKAHGGVSVFAGVGERTREGNDLYMEMKES
RVIVEENLGESKVALVYGQMNEPPGARMRVGLTALTMAEYFRDMNKQDVLLFIDNIFRFV
QAGSEVSALLGRMPSAVGYQPTLASEMGSLQERITSTKDGSITSIQAVYVPADDLTDPSS
VATFAHLDATTVLSRNLAAKGIYPAVDPLDSNSVMLQPYIVGDEHYSCAQRVKGTLQRLK
ELNDIIAILGLDELSEEDRLTVARARKIERFLSQPFFVAEVFTGSPGKYVALSETIRGMS
MIVNGELDALPEQAFYLVGNIEEAIAK
>LeptTerr
GRITQIIGPVLDITFSAGKVPNIYNALVVEVQQLLGDNCVRAVSMNATDGLMRGLEVIDT
GTALTVPVGEATLGRIFNVLGETVDNLGTVLPIHRPAPAFVDLDTKLSIFETGIKVVDLL
APYRRGGKIGLFGGAGVGKTVLIMELINNIAKAHGGVSVFGGVGERTREGNDLYMEMKES
KVINAENLSESKVALVYGQMNEPPGARMRVALTALTMAEYFRDVNKQDVLLFIDNIFRFV
QAGSEVSALLGRMPSAVGYQPTLASEMGGLQERITSTKDGSITSIQAVYVPADDLTDPAP
ATTFAHLDATTVLSRGLAAKGIYPAVDPLDSTSTMLQPWIVSKEHYECAQNVKQTLQRYK
ELQDIIAILGLDELAEEDRLLVARARKIERFLSQPFFVAEVFTGAPGKYVSLTETIKGFN
LILSGEVDSLPEQAFYMAGTADDVLAQ
>MesoViri
GSITQIIGPVLDAKFPPGQMPNIYNALIVEVQQLLGDNQVRAVAMSATDGLMRGLEILDT
GAPLSVPVGEITLGRIFNVLGEPVDGLGDVSPIHRNSPTFIELDTKLSIFETGIKVVDLL
APYRRGGKIGLFGGAGVGKTVLIMELINNIAKAHGGVSVFGGVGERTREGNDLYMEMKES
KVINEENLSSSKVALVYGQMNEPPGARMRVGLTALTMAEYFRDVNNQDVLLFIDNIFRFV
QAGSEVSALLGRMPSAVGYQPTLSREMGTLQERITSTKQGSITSIQAVYVPADDLTDPAP
ATTFAHLDATTVLSRNLAAKGIYPAVDPLDSTSTMLQPWIVGEEHYGTAQRVKQTLQRYK
ELQDIIAILGLDELSEEDRLVVARARKIERFLSQPFFVAEVFTGSPGKYVSLADSIKGFT
MILNGELDSLPEQAFYLVGNIEEAIAK
>MicromSp
GRITQIIGPVIDVAFAPEKMPNIYNALTVEVQQLLGDNLVRAVSMSATDGLMRGMTVVDT
GAALSVPVGKKTLGRIFNVLGEPVDELGPCLPIHRSAPAFVDLDTELSIFETGIKVVDLL
APYRRGGKIGLFGGAGVGKTVLIMELINNIAKAHGGVSVFAGVGERTREGNDLYQEMCES
KVINQANLSDSKVALVYGQMNEPPGARMRVGLTALTMAEYFRDVNNQDVLLFVDNIFRFV
QAGSEVSALLGRMPSAVGYQPTLSTEMGGLQERITSTKTGSITSIQAVYVPADDLTDPAP
ATTFAHLDATTVLSRNLAAKGIYPAVDPLDSTSTMLQPWILGDAHYDTAQSVKNTLQRYK
ELQDIIAILGLDELSEEDRLTVARARKVERFLSQPFFVAEVFTGSPGKYVSLAESIQGFK
MILGGELDDLPEQSFYLVGNIDEAVEK
>MonomaSp
GRITQIIGPVMDVVFSSGNIPNIYNALVVEVQQLLGDNKVRAVALSATDGSMRGMKVIDT
GAPLSVPVGEVTLGRIFNVLGEPVDELGPVLPIHRTAPAFVDLDTKLSIFETGIKVVDLL
APYRRGGKIGLFGGAGVGKTVLIMELINNIAKAHGGVSVFGGVGERTREGNDLYMEMKES
KVINTDKMSESKVALVYGQMNEPPGARMRVGLTALTMAEYFRDVNNQDVLLFIDNIFRFV
QAGSEVSALLGRMPSAVGYQPTLSTEMGSLQERITSTKDGSITSIQAVYVPADDLTDPAP
ATTFAHLDATTVLSRNLAAKGIYPAVDPLDSTSTMLQPWIVGDDHYKAAQSVKRTLQRYK
ELQDIIAILGLDELSEDDRLTVARARKVERFLSQPFFVAEVFTGSPGKYVSLSEAIQGFK
LILTGELDSLPEQAFYLVGNIEEAVEK
>NephOliv
GKIVQIVGPVMDVAFQPGSMPNIYNALIVEVQQLLGDGLVRAVSMSATDGLMRGMEVTDT
GRALSVPVGPTTLGRIFNVLGEPVDNMGPVLPIHREAPAFVDLDTKLSIFETGIKVVDLL
APYRRGGKIGLFGGAGVGKTVLIMELINNIAKAHGGVSVFGGVGERTREGNDLYMEMCES
KVINKADVKSSKVALVYGQMNEPPGARMRVGLTALTMAEYFRDVNNQDVLLFIDNIFRFV
QAGSEVSALLGRMPSAVGYQPTLATEMGGLQERITSTKDGSITSIQAVYVPADDLTDPAP
ATTFAHLDATTVLSRNLAAKGIYPAVDPLDSTSTMLQPWILGDDHYGTAQRVKQTLQRYK
ELQDIIAILGLDELSEEDRMIVARARKIERFLSQPFFVAEVFTGAPGKYVPLAESIQGFK
LILSGELDSLPESAFYLVGNIEEAIAK
>OegoCard
GSIVQIIGPVVDIIFPTGNVPNIYNALVIEVQQLLGDRCIRAVAMNPTEGLMRGMEVVDT
GNPLLVPVGKDTLGRIFNVLGEPVDNMGPVLPIHRPAPAFTDLDTRLSIFESGIKVVDLL
APYRRGGKIGLFGGAGVGKTVLIMELINNIAKAHGGVSVFAGVGERTREGNDLYMEMKES
KVIVEDNLGESKVALVYGQMNEPPGARMRVGLTALTMAEYFRDINKQDVLLFIDNIFRFV
QAGSEVSALLGRMPSAVGYQPTLATEMGSLQERITSTKDGSITSIQAVYVPADDLTDPAP
ATTFSHLDATTVLSRGLAAKGIYPAVDPLASTSTMLQPWIVGDAHYNCAQKVKETLQRYK
ELQDIIAILGLDELSEEDRLIVARARKIERFLSQPFFVAEVFTGSPGKYCSLAETIDGFN
KILSGELDSLPEQAFYLVGTIDEAITK
>OltmViri
GKVVQIIGPVLDVEFSADQMPNIYNAIVVEVQQLLGDHCVRAVSMSATDGLMRGMDVVDT
GAPLTVPVGTSTLGRIFNVLGEPVDNLGDVLPIHRPAPLFVDLDTQLSIFKTGIKVVDLL
APYRRGGKIGLFGGAGVGKTVLIMELINNIAKAHGGVSVFGGVGERTREGNDLYAEMKES
KVINEDNLSESKVALVYGQMNEPPGARMRVGLTALTMAEYFRDINKQDVLLFIDNIFRFV
QAGSEVSALLGRMPSAVGYQPTLATEMGGLQERITSTKDGSITSIQAVYVPADDLTDPAP
ATTFAHLDATTVLSRNLAAKGIYPAVDPLDSTSTMLQPQTLGEEHYGCAQAVKTTLQRYK
ELQDIIAILGLDELSDEDRLVVARARKIERFLSQPFFVAEVFTGSPGKYVSLSETIQGFS
QILTGELDDLPEQSFYLVGNLDEAIAK
>OocySoli
GRIIQIIGPVIDVAFPPGKMPSIYNALVVEVQQLLGDHCVRAVSMSATDGLMRGMDVLDT
GNPLTVPVGQATLGRIFNVLGEPVDNLGPVFPIHRSAPAFVDLDTKLSIFESGIKVVDLL
APYRRGGKIGLFGGAGVGKTVLIMELINNIAKAHGGVSVFGGVGERTREGNDLYMEMKES
KVINEENISESKVALVYGQMNEPPGARMRVGLTALTMAEYFRDVNKQDVLLFIDNIFRFV
QAGSEVSALLGRMPSAVGYQPTLATEMGGLQERITSTKDGSITSIQAVYVPADDLTDPAP
ATTFAHLDATTVLSRALASKGIYPAVDPLDSTSTMLQPWIVGEEHYECAQNVKQTLQRYK
ELQDIIAILGLDELSEEDRLTVARARKIERFLSQPFFVAEVFTGSPGKYVSLAETIQGFN
LILSGELDDLPEQAFYLVGNIDEAIAK
>OstrTaul
GRITQIIGPVIDAVFSPNKMPNIYNSVVIEVQQLLGDNVVRAVSMSATDGLMRGMTVVDT
GAALSVPVGKNTLGRIFNVLGEPVDELGAVLPIHRAAPAFVDLDTNLSIFETGIKVVDLL
APYRRGGKIGLFGGAGVGKTVLIMELINNIAKAHGGVSVFAGVGERTREGNDLYQEMCES
KVIDTANLANSKVALVYGQMNEPPGARMRVGLTALTMAEYFRDVNNQDVLLFVDNIFRFV
QAGSEVSALLGRMPSAVGYQPTLSTEMGSLQERITSTKTGSITSIQAVYVPADDLTDPAP
ATTFAHLDATTVLSRNLAAKGIYPAVDPLDSTSTMLQPWILGDDHYDTAQGVKQTLQRYK
ELQDIIAILGLDELSEEDRLTVARARKVERFLSQPFFVAEVFTGSPGKYVSLAESIQGFK
MILGGELDDLPEQAFYLVGNIDEAVEK
>ParaKess
GRITQIIGPVLDASFPPGKMPNIYNALVVEVQQLLGDHCVRAVAMSATDGLMRGMDVIDT
GKPLSVPVGQATLGRIFNVLGEPVDNLGPVLPIHRSAPAFVDLDTKLSIFETGIKVVDLL
APYRRGGKIGLFGGAGVGKTVLIMELINNIAKAHGGVSVFGGVGERTREGNDLYMEMKES
RVIDEDNISASKVALVYGQMNEPPGARMRVGLTALTMAEYFRDINKQDVLLFIDNIFRFV
QAGSEVSALLGRMPSAVGYQPTLATEMGGLQERITSTKDGSITSIQAVYVPADDLTDPAP
ATTFAHLDATTVLSRGLASKGIYPAVDPLDSTSTMLQPWIVGDTHYQCAQNVKQTLQRYK
ELQDIIAILGLDELSEEDRLIVARARKIERFLSQPFFVAEVFTGSPGKYVSLADTIQGFN
LILTGELDELPEQSFYLVGNIDEAISK
>PediMino
GRITQIIGPVVDVTFPSGKLPNIYNALVIEVQQLLGDNCVRAVAMSGTDGLMRGLEVVDT
GKPLTVPVGKTTLGRIFNVLGEPVDNLGPVLPIHRSAPAFVDLDTKLSIFETGIKVVDLL
APYRRGGKIGLFGGAGVGKTVLIMELINNIAKAHGGVSVFGGVGERTREGNDLYMEMKES
GVINEGNLGESKVALVYGQMNEPPGARMRVGLTALTMAEYFRDVNKQDVLLFIDNIFRFV
QAGSEVSALLGRMPSAVGYQPTLATEMGGLQERITSTKDGSITSIQAVYVPADDLTDPAP
ATTFAHLDATTVLSRGLASKGIYPAVDPLDSTSTMLQPWIVGDEHYQTAQRVKQTLQRYK
ELQDIIAILGLDELSEDDRLTVARARKIERFLSQPFFVAEVFTGSPGKYVSLAETIQGFN
MILSGEFDDLPEQSFYLVGNIDEAIGK
>PediTube
GRITQIIGPVVDITFPNGKLPNIYNSVVIEVQQLLGDNCVRAVAMSGTDGLMRGMDVLDS
GKPLTVPVGKATLGRIFNVLGEPVDNLGPVLPIHRSAPLFVDLDTKLSIFETGIKVVDLL
APYRRGGKIGLFGGAGVGKTVLIMELINNIAKAHGGVSVFGGVGERTREGNDLYMEMKES
GVINEKNLGESKVALVYGQMNEPPGARMRVGLTALTMAEYFRDINKQDVLLFIDNIFRFV
QAGSEVSALLGRMPSAVGYQPTLATEMGGLQERITSTKDGSITSIQAVYVPADDLTDPAP
ATTFAHLDATTVLSRNLAAKGIYPAVDPLDSTSTMLQPWILGDEHYQCAQRVKQTLQRYK
ELQDIIAILGLDELSEDDRLTVARARKIERFLSQPFFVAEVFTGSPGKYVSLAATIQGFN
MVLAGEFDDLPEQAFYLVGNIDEAVAK
>PicoSali
GRISQIIGPVMDIAFEPGSMPNIYNALVVEVQQLLGDGLVRAVSMNATDGLMRGMEVLDT
GAPLSVPVGTCTLGRIFNVLGQPVDELGEVLPIHRSAPAFVELDTKLSIFETGIKVVDLL
APYRRGGKIGLFGGAGVGKTVLIMELINNIAKAHGGVSVFGGVGERTREGNDLYMEMKES
GVISESNLSDSKVALVYGQMNEPPGARMRVGLTALTMAEYFRDINNQDVLLFIDNIFRFV
QAGSEVSALLGRMPSAVGYQPTLATEMGTLQERITSTKTGSITSIQAVYVPADDLTDPAP
ATTFAHLDATTVLSRNLAAKGIYPAVDPLDSTSTMLQPWIVGEEHYTCAQSVKQTLQRYK
ELQDIIAILGLDELSEEDRLTVARARKIERFLSQPFFVAEVFTGSPGKYVSLANTIQGFN
LILTGELDDLPEQSFYLVGDIDEAVNK
>PracCCMP
GRIVQIIGPVMDVEFPPGKMPNIYNSLVIEVQQLLGENQVRAVAMSATEGLMRGMTVQDT
GAPLSVPVGACTLGRIFNVLGEPVDEQGNVSPIHRRAPEFVELDTKLSIFETGIKVVDLL
APYRRGGKIGLFGGAGVGKTVLIMELINNIAKAHGGVSVFAGVGERTREGNDLYQEMKES
KVIDEDNLGDSKVALVYGQMNEPPGARMRVGLTALTMAEYFRDVNKQDVLLFVDNIFRFV
QAGSEVSALLGRMPSAVGYQPTLATEMGGLQERITSTKEGSITSIQAVYVPADDLTDPAP
ATTFAHLDATTVLSRALAAKGIYPAVDPLDSTSTMLQPWIVGEVHYAAAQGVKQTLQRYK
ELQDIIAILGLDELSEEDRLTVARARKVERFLSQPFFVAEVFTGSPGKYVALEDTIKGFQ
MILDGNFDSLPEQAFYLVGDINEAVAK
>PrapCCMP
GVISQVIGPVVDVAFPAGQMPNIYNALVIEVQQLLGDHVVRAVSMSATDGLVRGLEVIDT
GDALSVPVGTATLGRIFNVLGEPVDELGDVLPIHRASPEFTNLDTKLSIFETGIKVVDLL
APYRRGGKIGLFGGAGVGKTVLIMELINNIAKAHGGVSVFGGVGERTREGNDLYQEMKES
GVINDKNLTESKVALVYGQMNEPPGARMRVGLTALTMAEYFRDINKQDVLLFIDNIFRFV
QAGSEVSALLGRMPSAVGYQPTLATEMGGLQERITSTKEGSITSIQAVYVPADDLTDPAP
ATTFAHLDATTVLSRNLAAKGIYPAVDPLDSKSTMLQPWIVGEEHYTCAQRVKGTLQRYK
ELQDIIAILGLDELSEEDRLTVARARKLERFLSQPFFVAEVFTGSPGKYVSLAETIRGFN
MILSGELDELPEQSFYLVGDIDEAIER
>PrasColo
GRITQIIGPVLDVEFEAGKMPNIYNALTIEVQQLLGDSQVRVVAMSATDGLMRGMEVIDT
GAALSVPVGGDTLGRIFNVLGEPIDELGDVLPIHRLAPAFVQLDTNLSIFETGIKVVDLL
APYRRGGKIGLFGGAGVGKTVLIMELINNIAKAHGGVSVFGGVGERTREGNDLYQEMKES
KVINEDNLSESKVALVYGQMNEPPGSRMRVGLTALTMAEYFRDINKQDVLLFIDNIFRFV
QAGSEVSALLGRMPSAVGYQPTLGTEMGTLQERITSTKDGSITSIQAVYVPADDLTDPAP
ATTFAHLDATTVLSRNLAAKGIYPAVDPLDSTSTMLQPWIVGEEHYAVAQNVKQTLQRYK
ELQDIIAILGLDELSEDDRLLVARARKIERFLSQPFFVAEVFTGSPGKYVSLAETIKGFN
MVLAGELDALPEQAFYLVGTIEEAMAK
>PseuAkin
GSITQIIGPVIDAAFAPGQLPNIYNALVIEVQQLLGDHCVRAVAMNATDGLMRGMNIVDT
GKPLTVPVGKVTLGRIFNVLGEPVDGLEAVLPIHRKAPAFVDLDTKLAIFETGIKVVDLL
APYRRGGKIGLFGGAGVGKTVLIMELINNIAKAHGGVSVFGGVGERTREGNDLYMEMKES
GVIQEKNMSASKVALVYGQMNEPPGARMRVGLTALTMAEYFRDINKQDVLLFIDNIFRFV
QAGSEVSALLGRMPSAVGYQPTLATEMGGLQERITSTKDGSITSIQAVYVPADDLTDPAP
ATTFAHLDATTVLSRGLASKGIYPAVDPLDSTSTMLQPWIVGEEHYSCAQNVKETLQRYK
ELQDIIAILGLDELSEEDRKVVARARKIERFLSQPFFVAEVFTGSPGKYVSLKETIQGFN
KILTGELDDLPEQAFYLVGTLDEAVAK
>PycnProv
GTVVQIIGPVVDCSFSPGEMPNIYDSITIEVQQLLGGNQVRAVSMSATDGLMRGMTVVNT
NAAMNVPVGTITLGRIFNVLGEPVDSMGDVLPIHRKAPAFADLDTNLAIFESGIKVVDLL
APYRRGGKIGLFGGAGVGKTVLIMELINNIAKAHGGVSVFGGVGERTREGNDLYAEMKES
GVINENKLTDSKVALVYGQMNEPPGARMRVGLTALTMAEYFRDVNKQDVLLFIDNIFRFV
QAGAEVSALLGRMPSAVGYQPTLATEMGGLQERITSTKDGSITSIQAVYVPADDLTDPAP
ATTFAHLDATTVLSRNLAAKGIYPAVDPLDSTSTMLQPWIVGKEHYDVAQNIKQILQRYK
ELQDIIAILGLDELSEDDRLAVARARKVERFLSQPFFVAEVFTGSPGKYVSLSDSIDGFK
KILSGELDDLPEQAFYLVGNLDEAMEK
>PyraPark
GTITQIIGPVLDVAFTPGNMPSIYNAIIVEVQTLLGDNLVRAISMSATDGLMRGMKVVDT
GDALSVPVGTSTLGRIFNVLGEPVDEMGPVLPIHREAPAFVDLDTKLAIFETGIKVVDLL
APYRRGGKIGLFGGAGVGKTVLIMELINNIAKAHGGVSVFGGVGERTREGNDLYMEMKES
GVINANKLSESKVALVYGQMNEPPGARMRVGLTALTMAEYFRDVNNQDVLLFIDNIFRFV
QAGSEVSALLGRMPSAVGYQPTLSTEMGGLQERITSTKNGSITSIQAVYVPADDLTDPAP
ATTFAHLDATTVLSRGLASKGIYPAVDPLDSTSTMLQPWILGDEHYDTAQGVKKTLQRYK
ELQDIIAILGLDELSEEDRLVVARARKVERFLSQPFFVAEVFTGSPGKYVSLAESIQGFQ
MILTGQLDALPEQSFYLVGNLDEAIEK
>ScenObli
GKISQIIGPVLDIAFGQGQVPNIYNALTIEVQQLLGDSCVRAVAMNPTDGLMRGMEVLDT
GKPLNVPVGKSTLGRIFNVLGEPVDNLGPVLPIHRTAPAFVDLDTRLSIFETGIKVVDLL
APYRRGGKIGLFGGAGVGKTVLIMELINNIAKAHGGVSVFAGVGERTREGNDLYTEMKES
GVIVEKNLIDSKVALVYGQMNEPPGARMRVALTALTMAEYFRDVNKQDVLFFIDNIFRFV
QAGAEVSALLGRMPSAVGYQPTLATEMGALQERITSTKDGSITSIQAVYVPADDLTDPAP
ATTFAHLDATTVLSRGLASKGIYPAVDPLDSTSTMLQPWILGEKHYGCAQSVKRTLQRYK
ELQDIIAILGLDELSEEDRLVVARARKIERFLSQPFFVAEVFTGSPGKYVSLAETIEGFN
KILAGELDDLPEQAFYLVGNINEALTK
>StigHelv
GRLIQIIGPVVDIAFPAGNVPNIYNAVVIEVQQLLGDRCVRAVAMNPTEGLMRGMDATDT
GTPLMVPVGKTTLGRIFNVLGEPVDNLGPVLPIHRSAPAFTDLDTRLAIFETGIKVVDLL
APYRRGGKIGLFGGAGVGKTVLIMELINNIAKAHGGVSVFAGVGERTREGNDLYMEMKES
GVINESNLSESKVALVYGQMNEPPGARMRVGLTALTMAEYFRDINKQDVLLFIDNIFRFV
QAGSEVSALLGRMPSAVGYQPTLATEMGGLQERITSTKDGSITSIQAVYVPADDLTDPAP
ATTFAHLDATTVLSRGLAAKGIYPAVDPLDSTSTMLQPWIVGDEHYACAQKVKETLQRYK
ELQDIIAILGLDELSEEDRLLVARARKIERFLSQPFFVAEVFTGSPGKYVALAETIRGFK
MVFAGELDSLPEQAFYLVGSIDEVIAK
>TrebAggr
GRTTQIIGPVLDVTFPPGKMPNIFNALVVEVQQLLGDHCVRAVSMNATDGLMRGMEVVDT
GKPLSVPVGEGTLGRIFNVLGEPVDNLGPVFPIHRSAPAFVDLDTKLSIFESGIKVVDLL
APYRRGGKIGLFGGAGVGKTVLIMELINNIAKAHGGVSVFGGVGERTREGNDLYMEMKES
KVIDESNISASKVALVYGQMNEPPGARMRVGLTALTMAEYFRDVNKQDVLLFIDNIFRFV
QAGSEVSALLGRMPSAVGYQPTLATEMGGLQERITSTKDGSITSIQAVYVPADDLTDPAP
ATTFAHLDATTVLSRGLASKGIYPAVDPLDSTSTMLQPWIVGEEHYDCAQNVKQTLQRYK
ELQDIIAILGLDELSEEDRKTVARARKIERFLSQPFFVAEVFTGSPGKYVSLAETIQGFN
LILSGEVDDLPEQAFYLVGTMDEAISK
>VolvCart
GRIVQIIGPVLDIVFAKGQVPNIYNALTIEVQQLLGDNSVRAVSMNPTEGLMRGMEVVDT
GKPLSVPVGKVTLGRIFNVLGEPVDNMGNVLPIHRTAPAFVDLDTRLSIFETGIKVVDLL
APYRRGGKIGLFGGAGVGKTVLIMELINNIAKAHGGVSVFAGVGERTREGNDLYTEMKES
GVIVEKNLSDSKVALVYGQMNEPPGARMRVALTALTMAEYFRDVNKQDVLFFIDNIFRFV
QAGAEVSALLGRMPSAVGYQPTLATEMGGLQERITSTKDGSITSIQAVYVPADDLTDPAP
ATTFAHLDATTVLSRNLAAKGIYPAVDPLESTSTMLQPWIVGEKHYDCAQSVKKTLQRYK
ELQDIIAILGLDELSEEDRLIVSRARKIERFLSQPFFVASVFTGADGKYVSLAETIEGFG
KILGGELDDLPEQSFYLVGNITEALSK
>MarsNIES
GRITQVIGPVLDVAFPAGKLPNIYNALVVEVQQLLGDNCVRAVAMNATDGLMRGMDVIDT
GNALTVPVGTPTLGRIFNVLGEPVDERGGVLPIHRLAPAFVDLDTKLAIFESGIKVVDLL
APYRRGGKIGLFGGAGVGKTVLIMELINNIAKAHGGVSVFGGVGERTREGNDLYMEMRES
GVINVDNFSESKVALVYGQMNEPPGARMRVGLTALTMAEYFRDINKQDVLLFIDNIFRFV
QAGSEVSALLGRMPSAVGYQPTLATEMGGLQERITSTKDGSITSIQAVYVPADDLTDPAP
ATTFAHLDATTVLSRGLASKGIYPAVDPLDSTSTMLQPWIVGEEHYACAQNVKETLQRYK
ELQDIIAILGLDELSEEDRLTVARARKIERFLSQPFFVAEVFTGSPGKYVSLAETIRGFN
MVLSGELDELPEQAFYLVGNVEEVIEK
>YPF-701
GRITQIIGPVIDATFPAGKLPNIYNALVVEVQQLLGDNCVRAVSMNATDGLMRGMDIVDT
GNALTVPVGTPTLGRIFNVLGEPVDDQGPVRPIHRTAPAFVDLDTKLSIFETGIKVVDLL
APYRRGGKIGLFGGAGVGKTVLIMELINNIAKAHGGVSVFGGVGERTREGNDLYMEMKES
GVINEKSLSESKVALVYGQMNEPPGARMRVGLTALTMAEYFRDVNKQDVLLFIDNIFRFV
QAGSEVSALLGRMPSAVGYQPTLATEMGGLQERITSTKDGSITSIQAVYVPADDLTDPAP
ATTFAHLDATTVLSRGLASKGIYPAVDPLDSTSTMLQPWIVGEEHYSCAQNVKETLQRYK
ELQDIIAILGLDELSEEDRLTVARARKIERFLSQPFFVAEVFTGSPGKYVSLQQTIQGFN
MILSGELDQLPEQSFYLVGDIDEAVEK
>Lepi_new
GTITQIIGPVVDVSFLSEQLPNIYNALIFEVQQLLGDNLVRAISMSRTDGLVRGMEVINS
KKPMQVPVGRCTLGRIFNALGETVDGRGPILPIHRMAPPFVELDTKLSIFETGIKVVDLL
APYRRGGKIGLFGGAGVGKTVLIMELINNIAKAHGGVSVFGGVGERTREGNDLYMEMKQS
RVIVEGDTSRSKVALVYGQMNEPPGARMRVGLTALTMAEYFRDYNKQDVLLFIDNIFRFV
QAGSEVSALLGRMPSAVGYQPTLATEMGSFQERITSTRDGSITSIQAVYVPADDLTDPAP
ATTFAHLDATTVLSRNLASKGIYPAVDPLDSTSTMLQPWIVGEKHYECAQRVKQTLQRYK
ELQDIIAILGLDELSEDDRKLVARARKMERFLSQPFFVAEVFTGSPGVYVKLSETIRGFE
EILKGNLDHFSEQRFYMVGGPDDLTKK
>MGD
GYITQIIGPVIDASFPTGKLPGIYNALVIEVQQLLGDKVVRAVAMNATEGLMRGMKVLDT
GKPLRVPVGRPTLGRIFNVLGEPVDNLGPVLPIHRTAPTFVDLDTKLAIFETGIKVVDLL
APYRRGGKIGLFGGAGVGKTVLIMELINNIAKAHGGVSVFGGVGERTREGNDLYMEMKES
RVINADNLSESKVALVYGQMNEPPGARMRVGLTALTMAEYFRDVNKQDVLLFIDNIFRFV
QAGAEVSALLGRMPSAVGYQPTLATEMGGLQERITSTRDGSITSIQAVYVPADDLTDPAP
ATTFAHLDATTVLSRNLASKGIYPAVDPLDSTSMMLQPWIVGEEHYQCAQSVKQTLQRYK
ELQDIIAILGLDELSEEDRQTVARARKVERFLSQPFFVAEVFTGSPGKYVSLMETIQGFN
MILCGELDELPEQAFYLVGNIDEAIAK
>TGD
GCITQIIGPVIDVTFPTGKLPNIYNALVIEVQQLLGDRTIRAIAMNATDGLMRGMEVRDT
GKALSVPVGQVTLGRIFNVLGEPIDNMGSVLPIHRSAPAFVELDTKLAIFETGIKVVDLL
APYRRGGKIGLFGGAGVGKTVLIMELINNIAKAHGGVSVFGGVGERTREGNDLYMEMKES
GVIAEKNLSESKVALVYGQMNEPPGARMRVGLTALTMAEYFRDANKQDVLLFIDNIFRFV
QAGSEVSALLGRMPSAVGYQPTLATEMGSFQERITSTRDGSITSIQAVYVPADDLTDPAP
ATTFAHLDATTVLSRNLASKGIYPAVDPLDSTSTMLQPWIVGDQHYQCAQRVKQTLQRYK
ELQDIIAILGLDELSEEDRQVVMRARKIERFLSQPFFVAEVFTGSPGKYVSLTETIQGFS
MILNGDLDELPEQTFYLVGNIDEAIAK
