# Supplementary material for: Comparative Plastid Genomics of Green-Colored Dinoflagellates Unveils Parallel Genome Compaction and RNA Editing
Source: Front Plant Sci. 2022 Jul 11;13:918543. doi: 10.3389/fpls.2022.918543 (PMC9309888; doi:10.3389/fpls.2022.918543)
Supplement: Supplementary file 2 [file Data_Sheet_2.ZIP › Single_Gene_Alignments/atpE_trimmed.fasta]

>BigeNata
VKIAIPGKVVWEVDEVNIQTTTGKIGILPNHAPIIATVETSVLRMKPILMVISDGYLSLE
KNSIFIATDRCILEDNINASKLEEDYKTALERYNNAGKKYIANKALKRINACYEIL
>BryoHypn
VCIITPDQIFLNVEEVILPTNTGQMGILSNHAPIITALDIGVMLIRWNPIVLMGGFALVK
QNQVTVLVNEAESEKTIDKAEAEKNFITAKQNFEQAKQKVETNFIYKRARARYQAV
>ChlaRein
ISILTPERPFWNADEIILPTETGEMGVLKNHAPIITGLDVGAMLIRWNSYAIMGGFALVK
QNQVTILANEAVSAENINPEEAKDAFETAKANLEKAKEKVEANFAYKRAKARYQVV
>ChloAtom
VRIMAPNGIIWDAQEIILTTNTGQIGVLTNHTSLLTALDIGTMKIRWSTLALMSGFAVIK
DNQVTIIVSEAEDGADIDLEKAQNQLEEAKSYLEKAKNEVEANLALKRAETRFRAA
>ChloVari
VCIMTPDRIFWNADEIILPTNTGQMGVLTNHAPLITALDIGVTLIRWIPVALMGGFALVK
QNQVTILVNEAESAQTISVDKAEKAFEEAKTRLEESKQRVEATFLFKRARARYQVV
>CoccSube
VCIMTPDRIFLNAEEIILPTNTGQMGVLTNHAPLMTALDVGVMLSRWTSVALMGGFALVK
QNQVTVLVNEAESPEAIDTDEAEKSYQEAQAKWLEAKQKVEANFALKRARARYQLV
>DunaSali
ISILTPERPFWNADEIVLPTETGEMGVLKNHAPIITGLDVGAMLIRWTSLAIMGGFALVK
QNVVTILANEAQSSENIDPEEAKNDFETAKNNLEKAKDKVEANFAFKRSKARFQVA
>EuglGlac
VSIIIPERVFWEVEEIILPTLSGQMGVLKDHIPILTGLDIGIILVRWTSLVVTGGFALIN
SNNVTILVNEAEFGSEINVEQAQISYNSSKHALEMNKRKFELTLNLKKARARFQVT
>FloyTerr
ICIMTPERIFWNSEEIVLPTNTGEMGVLKNHAPIITGLDVGAMLVRWNSFAIMGGFGIVG
QNRVILLVNAAESSETINAESAENDLNTAKTALQDAKQQVEANCAFKRAKARFQVV
>LeptTerr
-GVMTSESVFFQADEVILPTSGGPISILKNHCEIMTGLDVGLLQCRWTSMLVMGGFAVAG
KNKVVAVVHEAKFADEIDPEEAETSFLTTQQAYLEAKERVEALIAFKKAKVRYQLI
>MesoViri
VRIIAPNGIIWDAEEIILSTNTGKIGVLTNHTSLLTGLDIGTIRIRWNTLALMSGFAVIK
DNVATIIVSEAENGANIKSEEAQTQLEEAKSYFNTAKNEVEANLAVKRAETRLKAS
>MicromSp
VCIVKPDRIFFKAEELLLPTSTGYIGVLKEHAPLVTGLDNGVLAVRWKILALLGGFGVIK
EDRVNILCRDVEDAAEINVEEAERRVAEARTGMEKAKIYIENQLTFDREQARIEAH
>MonomaSp
VCIMAPDRVFWNAEEIILPTNTGQMGVLTNHTPLITGLDIGVMMVRPLAMALMGGFALIQ
ENTVTILVNEAELGSSINPTEAEAAFTEAQSALEKAKEKIEASLAFKRARARMQVL
>NephOliv
VRILTPEQVFLNADEIILPTNTGQMGVLTNHTPLITAIDIGPMLVRWQSMALLGGLALVK
DNQVIILVNEAELGSDINAEEAETTFLAAKEALANSKDQIENNLAFKRARVRYQVA
>OegoCard
ICIMTPERLFWNSDEIILPTNTGEMGVLKNHAPIITGLDVGAMLIRWNSFAIMGGFGIIG
QNRVILLVNEAEFPETIDPQEAENVLLTAKTNLEQAKQRVEANFAFKRAKARYQVV
>OltmViri
ICVMTPDCIFLNVDEIILPTNTGQMGVLSNHAPLITALDIGVMLVRWESVAVMGGFALVK
QNQITVLVNEAESKETIDPQEAEEAFATAKQTLEQAKEKVEANFAFKRARARYQVI
>OocySoli
VRIMTPDRIFFQAEEIILPTNTGQIGILKNHAPLITALDIGVLLIRWTPLALMGGFALVK
QNQVTVLVNEAESAETIDPQQAEEAFLSAKEKLEQAKQKVEANFVFKRERARYQVI
>OstrTaul
VCIVKPDRIFFKADELLLPTNTGYIGILKDHAPLVTGLDNGVLGVRWRFLALLGGFGVIK
EGRVNILCRDIQDASEINLEEAEQLAATAKESMTKSKGYIENQLKFDRETARVAAA
>ParaKess
VCIMTPDRIFWNAEEIILPTNTGQMGVLSNHAPLITALDIGVTLIRWIPVALMGGFALIK
QNQVTILVNEAESVKTIEPEQAELAFQQAKEKLEQAKQRVEATVVFKRARARYQVV
>PediMino
VCIMTPARVFWNAEELILPTNTGQMGVLSNHAPLITALDIGAMMVRWRAVALMGGFALVK
NNQVTILVNEAEASSTIDPREAEKAFEEAKTRLEQAKEKVEATFTFKRARARYQIV
>PediTube
VCIMTPARVFWNAEELILPTNTGQMGILSNHAPLITALDIGAMMIRWRAVALMGGFALVK
NNQVTILVNEAEASSTIDAREAEKTFEEAKTRLEQAKEKVEATFAFKRARARYQIV
>PicoSali
VSIMTPDRVFWNAEELILPTNTGQMGILTNHIPLVTALDIGVMLVRWISVALMGGFAQIQ
DNKVIILVNEAEQADTIDPNEAESALSDAKKVLEVAKEKIEANLIFKRARARYQVV
>PracCCMP
LQVMTPNKIVLTATELILPTTTGQIGILQNHTPLLSALDTGILKVFWSYLAVFGGFVMIE
ENDVTVIVNDAFTKEEVDPTLIETEFNEACKALEEAKEKIESSVILKRAKVKLELS
>PrapCCMP
VSLITPDCILWDVEEALLSTTTGLMGILPNHAPLLTALEIGPLRLRWLSFAVMGGFATIK
DNSLTLIVNQAESGTSLEKETVENNLSKAKAALEEAPDLIEAQIAYRKAKARFEAT
>PrasColo
VKVIAPDRVVWEADEIILPTNTGQMGVLTDHTSLLTALEIGVMQVRWVPLVVMAGFALIQ
NNILTVIINEAEKAETINLSEAETQLKEAEAALAKSKDQVEKTFLVKRARARLTAA
>PseuAkin
ICILTPDRVFWNAEEIILPTNTGQMGVLTNHAPIITALDIGIMSIRWTSVALMGGFALVK
QNQVTVLVNSAESKETINSSEAEQAFLEAKEQLEKAKEKVEANFAFKRARARYQLV
>PycnProv
LCVMAPDQVVWDIEQAILPTTTGQMGVLQGHTPLVTALDIGVMMARWEAVVLMGGFGLVK
DDRITLLVNEAELGSSVEPEQATTDFEEAKTTLADAKERVEANLAFKRARARYQAV
>PyraPark
VCIMAPDRIFWNATELILPTNTGQMGVLKNHTPLITGLDVGVMLVRWISMALMGGFALVK
DNKVTILVNEAVLGSSINPEEAEIEYQSAKEILEKAKEKIEANIAFKRARARFQVN
>ScenObli
ISILTPEKPFWNAEEIILPTETGEMGVLKNHAPIITGLDVGAMLVRWNSYALMGGFAVVK
KNKVTILANEAESAETIDAEEAKNAFEIAKGNLEKAKQKVEANFAYKRAKARFQVV
>StigHelv
VCVMTPERIFWNSEEIILPTNTGEMGVLKNHAPIITGLDVGAMLIRWTSVAIMGGFGIVG
QNRVILLVNEAESADTINAEQAESDFNSAKEKLEQAKQRVEANTQFKRAKARYQVV
>TrebAggr
VCIMTPDRIFWNAEEIILPTNTGQMGVLASHAPLITALDIGVMLIRWISVALMGGFALVK
QNQVTVLVNEAESAKTINSEEAESVFASAKTKLEEAKQKVEANFAFKRARARYQVV
>VolvCart
ISILTPERPFWNADEIILPTETGEMGVLKNHAPIITGLDVGAMLIRWNSYAIMGGFALVK
QNQVTILANEAVSAENINPEEAKEAFESAKVNLEKAKEKVEANFAYKRAKARYQVV
>MarsNIES
VCIMTPDQIFWNVEEIILPTNTGQMGVLTNHAPVITALDIGVMSIRWSPVALMGGFALVK
QNQVTVLVNEAESIEDIDVELVEQLYTEAREKLESAKEKVEANSIFKRAKARYQMV
>YPF-701
VSIMTPDRIFWNAEEIILPTNTGQMGVLTNHAPLITALDIGIMLIRWLSVALMGGFALVK
QNQITVLVNEAESAQTVTLEEAEKEFNETKERLEKAKERVEATFAFKRARTRYQLV
>Lepi_new
MRVLTPYGIVYSVKELIFPARNGMVGILPNHLALTSAVDIGLLTFRWTTFAVYAGFARVK
RNDMTIFVNRAYKDNSVSRKQAKEFLKKATNFLNVAIQKIEASLYFKEARAMYMIS
>MGD
VSILTPDRIFQKVEELILPTSTGQVGILNGHAPLITALDIGPMMLCWTALALMGGFALVQ
QNQVTILVNEAVSASTIKRREAEKALEETMNRLNQAKEKVEATFAFKRARARYQVV
>TGD
VCILTPDCVFQKMDELILPTRTGQMGILNNHASLITALDIGLMMARWKTLALMGGFALVQ
KNQVTILVNEAVTASSVEEEEVKKTLDEANNRLSQVKRKVEAVFAYKRARARYQMI
