# Supplementary material for: Comparative Plastid Genomics of Green-Colored Dinoflagellates Unveils Parallel Genome Compaction and RNA Editing
Source: Front Plant Sci. 2022 Jul 11;13:918543. doi: 10.3389/fpls.2022.918543 (PMC9309888; doi:10.3389/fpls.2022.918543)
Supplement: Supplementary file 2 [file Data_Sheet_2.ZIP › Single_Gene_Alignments/atpF_trimmed.fasta]

>BigeNata
LFDTNIINLSIVLFVVIRFLGEALSDTLENRKQTIIDSLQNSNKKVYIVKNKLVEVKSKL
ELTQTEVENV
>BryoHypn
ILETNVINLAVVVGIVVFFVGKNSSTFLENRQQTILNNLREADQRAVEFLEKLNFAKSQL
EYAEKKAQEI
>ChlaRein
VFETNIINLAAVVGIVVSFVGKNLSSLLEDRKNTIVKNLEEANQRAIEAEQKLTAARTQL
ETAKKKAQEI
>ChloAtmo
ILETNLINLAAVIGLLFYSGRSFLTNLLRNREDNILKSIRDADERYKEATEKLQQAKNEF
EQAKIEADEI
>ChloVari
ILETNVLNLAVVLAIVLTYVGDALRGLLANRKKTILANFREAEQRATEAQDRLRQAQLEF
EQAQAKAQKI
>CoccSube
ILETNIVNLSVVIGIVVSFGGDALRSLLENRRQTVLATLEQANERAREAKQRLEEAASQL
EFAEKKAAEI
>DunaSali
IFETNLINLAAVIGIVVSFVGNNLNALLEDRRKTILSNLEEANQRAIEAQEKLQNAKTQL
ELSKKKAQEI
>EuglGlac
VFETNIINLAIVVGTLFYYGKLTLSDLLKTRKKTIIKNILDIDEKIRSSQSSLYLAELEF
ENAAKKASLI
>FloyTerr
IFETNIVNLAAVLGIVVFFVGKNLTALLETRQQTILNNLREADLRASEAQEKLNKARLEA
SIAEKKAKEI
>LeptTerr
VFETNIINLSVVLGLVFTLGRNFLISLLDARKETILRNFREADQRAKDAEARLNLAKTEL
ELAEKSAMEI
>MesoViri
IFETNILNLAVVLGILLTSGREFFVSLLQNRQQNILQSINDADERYKEAAEKLQQAQNEF
EQAKLEADQI
>MicromSp
LLETNILNLAVVLPLVFSLGKDTLTSILDNRREKILSSLRSADDRFKQAQLELDAAKSEL
ALAAEKVKEI
>MonomaSp
IIETNIINLAVVIAVVLYLGGDVLTSLLRDRKQKILSTIQSAEERYLEAQQKLEQAKQKV
EIAKTKAIEI
>NephOliv
ILETNILNLAAVFALLAYVGTDFVSSLLKTRKESILKSLRDADERYQDAVNQLKQALQEL
ETARTNAAEI
>OegoCard
ILETNIINLAAVVGIVVFFVGKNFSILLENRQQTILNNLREANQRASEALERYNQAKKQL
ELAEKKAKDI
>OltmViri
ILETNIINLSVVIGVVVSFGGDALRSLLDNRKETILANLQEADLRAKEAQEKLAAARLQL
EQAQTKAQEI
>OocySoli
ILETNIINLSVVIAIVISFVGDALRSLLENRKQTVLNNLREADQRALEAEEKLNQAKMKL
DLAQKKAIEI
>OstrTaul
ILETNVLNLAVVLPIVFTLGRDTLTSMLDTRREKILGSLRSADDRFKQAQLELDTAKAEL
ATANDKVKDI
>ParaKess
ILETNVLNLAVVLAIVITYVGDALRGLLANRKQTILNNFREADQRASEAQDRLNQARLQL
EKAKTKADEI
>PediMino
ILETNVINLAVVIGVVVTFVGDALKSLLENRRQAILNNLKEADQKAFEAQERLNQAKTAL
NDAIKKAEMI
>Peditube
ILETNVINLAVVIGVVVTFVGDALKSLLENRRNSILNNLKEADQKAFEAQERLNQAKASL
NEAVKKAEVI
>PicoSali
ILETNVLNLAPVIGIVVYFGGDILRGLLTARQKAIQNTIDDAEKKYKTALKQLHAAEQQF
SIAKSKAEEI
>PracCCMP
IIETNLLNLAVVVSFVVSAGGNFLSSTLEKRRSNIEDVLTNADKKFLEAKQILEAANLRL
AESKETIAEI
>PrapCCMP
IFETNLINLGIVLSVVFLVIVDAFKAALSERKDGIVTALNEANERYEEAQNRLSAAVALL
DEAKEKAQSI
>PrasColo
ILETNIINLSVVITIVIYAVGGALTGLLENRKRLIVESFNKADLEYQNIQDCLTQAQEFY
KQAEEKASEI
>PseuAkin
IFETNVINLAVVIGVVVSFVGDAVRELLKNRKETIVNNLREADNRALEAQEKLSQAKAQL
ADAQKKATEI
>PycnProv
ILETNIINLSVVIGIVVYFGGGFLTSLLTTRREAIVESLQDAEKRYAEAVERLEVAERRL
QEAQEKAQTI
>PyraPark
LLETNVLNLAVVIGVLVYFGGDVLTSLLKNRRELILKSLNDAEERYQEATAKLAKAKAQL
ETAKTKAEEI
>ScenObli
IFETNIINLAAVVAIVISFVGKNLSALLEDRRKTIVNNLQEASQRAAEAQERLNIAKNQL
EVAKKKATEI
>StigHelv
ILETNVINLAVVVGVVVFFVGKNLTSILENRQETILNNLREADQRASEAREKFNKAKEQL
ELAEQKAKQI
>TrebAggr
ILETNVINLAVVIGIVVSFGGDALRSLLENRKQTILNSLQEADQRAQEAKEKLSKAKSQL
ELAQKKATEI
>VolvCart
IFETNIINLAAVVGIVVSFVGKNLSSLLEDRKNTIVKNLQEANQRAIEAEEKLNAARAQL
EIAKKKAQEI
>MarsNIES
ILDTNIINLTVVLGVLFTFGGDALRSLLANRKQAILTTMQEAEQKAKDAQLQLDEAKKAL
SSAKSKAEEI
>YPF-701
ILETNIINLSVVIGVVVTVGGDALRSLLENRKQAILNSIKEADDRANEAKARFEKATLAF
ESAKKKAEEI
>Lepi_new
RNQSNWKTLALMGGFALVLVNEAVT-ASSVEEEEVKKTLDEANNRLSQVVEEKRKVEAAY
KRARARYQMI
>MGD
LFETNILNLRVVIGIVVTFVGDALRSLLDQRKEMILLTLKEVDQKAKEVQQRLEDARAAV
ERARSRAQEI
>TGD
LLETNVLNLAVVIGVVIKVVGDSLRSLLNQRRQAILSTLQEADLKAKEAKERLETAQRTL
EEAHLRVQEI
