# Supplementary material for: Comparative Plastid Genomics of Green-Colored Dinoflagellates Unveils Parallel Genome Compaction and RNA Editing
Source: Front Plant Sci. 2022 Jul 11;13:918543. doi: 10.3389/fpls.2022.918543 (PMC9309888; doi:10.3389/fpls.2022.918543)
Supplement: Supplementary file 2 [file Data_Sheet_2.ZIP › Single_Gene_Alignments/atpH_trimmed.fasta]

>BigeNata
PLISASSVVAAGLAIGLAAIGPGIGQGTAAGYAVEGIARQPEAEGKIRGALLLSFAFMES
LTIYGLVVALVLLFANPFS
>BryoHypn
PLIAAASVVAAGLAIGLAAIGPGVGQGTAAGYAVEGIARQPEAEGKIRGALLLSFAFMES
LTIYGLVVALVVLFANPFA
>ChlaRein
PIVAATSVVSAGLAVGLAAIGPGMGQGTAAGYAVEGIARQPEAEGKIRGALLLSFAFMES
LTIYGLVVALALLFANPFA
>ChloAtmo
PLISAASVLAAGLAVGLASIGPGIGQGTAAGQAVEGIARQPEAEGKIRGTLLLSLAFMEA
LTIYGLVVALALLFANPFV
>ChloVari
PLIAAASVVAAGLAVGLAAIGPGMGQGTAAGYAVEGIARQPEAEGKIRGALLLSFAFMES
LTIYGLVVALALLFANPFV
>CoccSube
-----------------------MGQGTAAGYAVEGIARQPEAEGKIRGALLLSFAFMES
LTIYGLVVALALLFANPFA
>DunaSali
PIVAAASVVSAGLAVGLAAIGPGMGQGTAAGYAVEGIARQPEAEGKIRGALLLSFAFMES
LTIYGLVVALALLFANPFA
>EuglGlac
PIICAASVIGAGLAIGLGAIGPGIGQGTASGKAIEGLARQPEAEGKIRGTLLLSLAFMEA
LTIYGLVVALAIIFANPFV
>FloyTerr
PLVAAASVIAAGLSVGLAAIGPGMGQGTAAGYAVEGIARQPEAEGKIRGALLLSFAFMES
LTIYGLVVALALLFANPFT
>LeptTerr
PLVAATSVIAAGLAVGLAAIGPGIGQGTAAGYAVEGIARQPEAEGKIRGALLLSFAFMES
LTIYGLVVALALLFANPFV
>MesoViri
PLISAASVLAAGLAVGLASIGPGVGQGTAAGQALEGIARQPEAEGKIRGTLLLSFAFMES
LTIYGLVVALALLFANPFV
>MicromSp
PLICAASVVGAGLAIGLGAIGPGIGQGTAAGQAVEGIARQPEAEGKIRGTLLLSLAFMEA
LTIYGLVVALALMFANPFV
>MonomaSp
PLIGAASVVGAGLAIGLGAIGPGIGQGTAAGQAVEGIARQPEAEGKIRGTLLLSLAFMEA
LTIYGLVVALALLFANPFA
>NephOliv
PLIAAASVVAAGLAVGLASIGPGIGQGTAAGQAVGGIARQPEAEGKIRGTLLLSLAFMEA
LTIYGLVVALALLFANPFV
>OegoCard
PLIAASSVIAAGLAIGLAAIGPGVGQGTVAGNAVEGIARQPEAEGKIRGTLLLSFAFMES
LTIYGLVVALALLFANPFV
>OltmViri
PLIAAASVVAAGLSVGLAAIGPGMGQGTAAGYAVEGIARQPEAEGKIRGALLLSFAFMES
LTIYGLVVALALLFANPFA
>OocySoli
PLITAASVIGAGLAVGLAAIGPGVGQGTAAGYAVEGIARQPEAEGKIRGALLLSFAFMES
LTIYGLVVALVLLFANPFV
>OstrTaul
PLICAASVVGAGLAIGLGAIGPGIGQGTAAGQAVEGIARQPEAEGKIRGTLLLSLAFMEA
LTIYGLVVALALMFANPFV
>ParaKess
PLIAAASVVAAGLAVGLAAIGPGMGQGTAAGYAVEGIARQPEAEGKIRGALLLSFAFMES
LTIYGLVVALALLFANPFV
>PediMino
PLVAAASVVAAGLAVGLAAIGPGMGQGTAAGYAVEGIARQPEAEGKIRGALLLSFAFMES
LTIYGLVVALALLFANPFA
>PediTube
PLVAAASVVAAGLAVGLAAIGPGMGQGTAAGYAVEGIARQPEAEGKIRGALLLSFAFMES
LTIYGLVVALALLFANPFA
>PicoSali
PLVSAASVIAAGLAVGLASIGPGLGQGTAAGQAVEGIARQPEAEGKIRGTLLLSLAFMEA
LTIYGLVVALALLFANPFV
>PracCCMP
QLVSAASVLSAGLAVGIGAVGSGVGQGTAASRAVEGIARQPEAEGKIRGTLILSFAFMES
LTIYGLVVALVLLFANPFI
>PrapCCMP
PLIAAASVVAAGLAVGLGSIGPGIGQGTAAGYAVEGIARQPEAEGKIRGALLLSFAFMES
LTIYGLVVALALIFANPFA
>PrasColo
PIIAGASVLAAGLAVGIASIGPGIGQGTAAGQAVEGIARQPEAEGKIRGTLLLSFAFMES
LTIYGLVVALALLFANPFA
>PseuAkin
PLIASASVIAAGLSVGLAAIGPGNGQGVAAGYAVEGIARQPEAEGKIRGALLLSFAFMES
LTIYGLVVALALLFANPFL
>PycnProv
PIIAAASVIAASLAVGLAAVGPGLGQGNAAGSAVDGIARQPEAEGKIRGTLLLSFAFMES
LTIYGLVIALAVLFANPFA
>PyraPark
PLICAASVIGAGLAIGLGAIGPGIGQGTAAGQAVEGIARQPEAEGKIRGTLLLSLAFMEA
LTIYGLVVALAIIFANPFV
>ScenObli
PIVAAASVVSAGLAVGLAAIGPGMGQGTAAGYAVEGIARQPEAEGKIRGALLLSFAFMES
LTIYGLVVALALLFANPFA
>StigHelv
PIIAAASVIAAGLSVGLAAIGPGMGQGTAAGYAVEGIARQPEAEGKIRGALLLSFAFMES
LTIYGLVVALALLFANPFA
>TrebAggr
PLIAAASVIAAGLSVGLAAIGPGMGQGTAAGYAVEGIARQPEAEGKIRGALLLSFAFMES
LTIYGLVVALALLFANPFA
>VolvCart
PIVAAASVVSAGLAVGLAAIGPGMGQGTAAGYAVEGIARQPEAEGKIRGALLLSFAFMES
LTIYGLVVALALLFANPFA
>MarsNIES
PIIAVASVIAAGLAVGLATIGPGMGQGTAAGYAVEGIARQPEVEGKIRGALLLSFAFMES
LTIYGLVVALVLLFANPFA
>YPF-701
PLIAAASVVAAGLSVGLAAIGPGMGQGTAAGYAVEGIARQPEAEGKIRGALLLSFAFMES
LTIYGLVVALALLFANPFA
>Lepi_new
PLIASYSVMRARFSVGLAAIGPGLGQGTAAGYAMEGIARQPEAEGKIRGALLLSFAFMES
LTIYGLVVALALLFANPFA
>MGD
PIIAAASVVAAGLSVGLAAIGPGVGQGTAAGYAVEGIARQPEAEGKIRGALLLSFAFMES
LTIYGLVVALVVLFANPFT
>TGD
PLIAAASVVGAGLSVGLAAIGSGVGQGTAAGYAVEGIARQPEAEGKIRGALLLSFAFMES
LTIYGLVVALVLLFANPFT
