# Supplementary material for: Comparative Plastid Genomics of Green-Colored Dinoflagellates Unveils Parallel Genome Compaction and RNA Editing
Source: Front Plant Sci. 2022 Jul 11;13:918543. doi: 10.3389/fpls.2022.918543 (PMC9309888; doi:10.3389/fpls.2022.918543)
Supplement: Supplementary file 2 [file Data_Sheet_2.ZIP › Single_Gene_Alignments/atpI_trimmed.fasta]

>BigeNata
LSEISVGQHYYWQISNFQVHGQTLMTSWFVISLIMIIAFLSNLNMFVTEFILDLARTQVG
KEDYLNWVPFLGAVFLFIFVSNWGGALLPWKLLELPNGELAAPTNDINTTVALALLTSFS
YFYAGISKKGISYFGRYVQPTPFLLPINVLEDFTKPLSLSFRLFGNLLADELVIAVLVSL
VPLFVPVPLMLLGLFTSAIQALVFSTLAGAYIGESVEDH
>BryoHypn
LGEVAVGQHYYWNIGPYQIHGQVLLTSWLVLLIIIGLGVAGNSNLYVTEFIRDLAKTQIG
EEEYLTWVPFLGTIFLFVFVSNWSGALIPWRVIELPNGELAAPTNDINTTVALALLTSIA
YFSAGLRKKGFSYFKRYITPSVILFPINVLEDFTKPLSLSFRLFGNILADELVVGVLIAL
VPLIVPIPLMLLGLFTSAIQALVFSTLAGAYIGESLEDH
>ChlaRein
IAEVSVGQHFYWNIAGYQLHGQVLITTWVVLAIIFTLSFLGNRDLFVTEFVRDLAKTQIG
EHDYLSWVPFLGTIFLFIFVSNWSGALLPYRLIEIPNGELAAPTNDINTTVALALLTSIS
YFYAGISKKGLGYFKRYISPAAFLLPINVLEDFSKPLSLSFRLFGNILADELVVGVLVSL
IPLIIPIPVMLLGVFTSAIQALVFATLAGAYIGEAVEEH
>ChloAtmo
VSSVEVGKHLYWQLGMFQVHGQVLITSWVVMAIIIITSVIASRNLYVLEFIRDLTKTQVG
EEEYRSWVPFVGTLFLFIFISNWSGALIPWRLIELPSGELAAPTNDINTTVALALLTSVA
YFYAGLSKKGLSYFGKYIQPTPILLPINILEDFTKPLSLSFRLFGNILADELVVAVLISL
VPLVIPVPMMLLGLFTSGIQALIFATLAAAYIGESLEGH
>ChloVari
VAEVSVGQHWYWQLGGYSVHGQVLITSWIVLAVIGIICLLGTQKLYVTEFIRDLAKTQIG
EEEYLKWVPFLGTIFLFIFVSNWSGALIPWRILELPNGELAAPTNDINTTVALALLTSIA
YFYAGISKKGLGYFKRYISPAAFLLPINILEDFTKPLSLSFRLFGNILADELVVGVLITL
VPLVIPIPIMLLGLFTSAIQALVFATLAGAYIGESVEDH
>CoccSube
VAEVSVGQHFYWQLGDYQVHGQVLLTSWVVFAIIATLSTLGNSKLYITEFVRDLAKTQIG
EEEYLTWVPFLGTIFLFIFVSNWSGALFPWRLIELPNGELAAPTNDINTTVALALLTSIA
YFYAGLRKKGIGYFKRYVEPAAFLLPINILEDFTKPLSLSFRLFGNILADELVVGVLIAL
VPLVVPIPLMLLGLFTSAIQALVFATLAGAYIGESLEGH
>DunaSali
IAEVSVGQHYYWKLGNFELHGQVLITTWVVIAILLALSLLGNSNLYITEYIRDLAKTQIG
EEDYVKWVPFIGTLFLFIFVSNWSGALLPYHIIEIPNGELAAPTNDINTTVALALLTSIS
YFYAGISKKGLGYFKRYISPAAFLLPINVLEDFTKPVSLSFRLFGNILADELVVGVLVSL
VPLIVPIPIMLLGVFTSAVQALVFATLAGAYIGEAVEDH
>EuglGlac
IANVEVGQHFYWSILGFQIHGQVLINSWIVILIIGFLSIYTTKNLLVTEFITDISKTQIG
EKEYSKWVPYIGTMFLFIFVSNWSGALIPWKIIELPNGELGAPTNDINTTAGLAILTSLA
YFYAGLNKKGLTYFKKYVQPTPILLPINILEDFTKPLSLSFRLFGNILADELVVAVLVSL
VPLIVPVPLIFLGLFTSGIQALIFATLSGSYIGEAMEGH
>FloyTerr
LSEVSVGQHLYWQIGEYQVHGQVLLTSWFVLGTVLIFGLVANTNLLVTEFIRDLAKTQVG
EEDYLKWVPFLGTIFIFIFVSNWSGALLPWHLIELPSGELAAPTNDINTTVALALLTSIS
YFYAGIRKKGLGYFKRYVEPAVFLLPINVLEDFSKPLSLSFRLFGNILADELVVGVLVAL
VPLFVPIPVMLLGVFTSAIQALVFATLAGAYIGEALADH
>LeptTerr
LSEVSVGQHFYWQVGNYQLHGQVLITSWVVFAIIATVSFLGNSKLFFTEYIRELAKTQIG
EEEYLSWVPYLGTIFLFIFVSNWSGALIPWRLIEIPNGELAAPTNDINTTVALALLTSIA
YFYAGLRKKGLSYFKRYVQPAAFLLPINILEDFTKPLSLSFRLFGNILADELVVGVLVSL
VPLVVPIPIMLLGLFTSGIQALVFATLAGAYIGESLEGH
>MesoViri
LSKVEVGQHFYWQIGDFEVHGQVLLVSWFVMTIIISLSIFGTRNLYVLEFIRDLAKTQIG
EEDYRSWVPFIGTIFLFIFVSNWSGALVPWKLIEIPNGELAAPTNDINTTAALALLTSIS
YFYAGFSKKGLRYFKRYISPTPVLLPINLLEDFTKPLSLSFRLFGNILADELVVGVLITL
VPLVVPMPLMLLGLFTSAIQALIFATLAAAYIGEAVEDH
>MicromSp
ISAVEIGQHFYWTLGGFQMHGQVLINSWIVLGLVIAFALVTTSDLFVVEYIRDIAKTQIG
E-DYKTWTPFIGTLFLFIFVSNWSGALIPWKVIELPNGELGAPTNDINTTVALALLTSVA
YFYAGLKKKGLEYFGKYVEPTPILLPINVLEDFTKPLSLSFRLFGNILADELVVAVLVSL
VPLVIPIPLIFLGLFTSAIQALIFATLAGAYIGEALEGH
>MonomaSp
IAAVEIGQHWYWSVGGFQVHGQVLVNTWIVFAIILIVGFTTTRQLFFMEYMRDLASTQIH
GADSKRWVPYLSTLFLFIFVSNWSGALVPWRIFEIPNGELGAPTNDINTTVALALLTSVA
YFYAGLTKKGLNYFGRYVKPTPILFPINVLEDFTKPLSLSFRLFGNILADELVVAVLITL
VPLVIPIPLIFLGLFTSAIQALIFATLAGAYIGEALEDH
>NephOliv
MCAVEVGQHYYWLIAGYQVHAQVLITSWFVIGFLLIGCFVASRNLYVLEFIRDLAKTQIG
HE-SRKWVPYLGTLFLFIFVSNWSGALVPWRLIELPNGELGAPTADINTTVALALMTSTA
YFYAGLTKKGFGYFSKYLKPTPILLPINILEDFTKPLSLSFRLFGNVLADELVVAVLISL
VPLVVPIPMMLLGLFAGAIQSLIFATLAGAYIGEALEGH
>OegoCard
ISEVAVGQHLYWQIGDYQLHGQVLITSWIVLGGVIIFTLLANSDLLVTEFIRDLAKTQIG
EEEYLKWVPFLGTIFIFVFVSNWAGALLPWRLIELPNGELAAPTNDINTTVSLALLTSVS
YFYAGIRKKGLGYFKRYIQPVVFLLPLNVLEDFSKPLSLSFRLFGNILADELIVGVLVAL
VPLFVPIPLMLLGVFTSAIQALVFATLAGAYIGESIEDH
>OltmViri
LSEVSVGQHFYWNLGGNEVHGQVLLVSWFVLAVIIGFGLTANSNLYVTEFIRDLAKTQIG
EEDYLSWVPFLGTIFLFVFVSNWSGALVPWALIELPSGELAAPTNDINTTVALALLTSIA
YFYAGINKKGLGYFKRYVEPAAFLLPINVLEDFTKPLSLSFRLFGNILADELVTGVLVAL
VPLVIPIPLMLLGLFTSAIQALVFSTLAGAYIGESLEDH
>OocySoli
LSEIAVGKHFYWYINGYSVHGQILITSGFVLFLIGLLSFLGNRDLYVTEYIRDLAKTQIG
EEDFLSWVPFLGTLFLFIFVSNWSGALIPWRLIEIPRGELAAPTNDINTTVALALLTSLA
YFYAGLSKKGFSYFKRYIQPTPFLLPINVLEDFTKPLSLSFRLFGNMLADELVVAVLIAL
VPLVIPIPIMLLGLFTSAIQALVFATLAGAYIGESIESH
>OstrTaul
ISAVEIGQHFYWSLGGFQMHGQVLINSWIVLGLIIAFAVTTTRDLFVVEYIRDIAKTQVG
H-DYLEWTPFIGTLFLFIFVSNWSGALIPWKLIELPHGELGAPTNDINTTVALALLTSLT
YFYAGLKKKGLEYFGKYVQPTPILLPINVLEDFTKPLSLSFRLFGNILADELVVAVLVSL
VPLVIPIPLIFLGLFTSGIQALIFATLAGAYIGEALEGH
>ParaKess
LAEVSVGQHWYWTVGPYTVHGQVLITSWIVFAIILGISLLANSNLYITEFIRDLAKTQIG
EHDYLKWVPFLGTIFLFIFVSNWSGALVPWRILELPNGELAAPTNDINTTVALALLTSVA
YFYAGISKKGLGYFKRYISPAAFLLPINVLEDFTKPLSLSFRLFGNILADELVVGVLITL
VPLVIPIPIMLLGLFTSAIQALVFATLAGAYIGESVEDH
>PediMino
LAELSVGQHFYWELAGYQVHGQVLITTWVVLAIIATLALLGNRNLYITEFVRDIAKTQIG
EHDYLSWVPFIGTIFLFIFVSNWSGALLPWRLIEIPNGELAAPTNDINTTVALALLTSLA
YFYGGLSKKGIGYFKRYVSPAAFLLPINVLEDFTKPLSLSFRLFGNILADELVVGVLITL
VPLVVPIPLMLLGLFTSAIQALVFATLAGAYIGESVEDH
>PediTube
LAELSVGQHFYWEIAGYQVHGQVLMTTWVVLTLIAILSFSGNKNLYITEFVRDIAKTQIG
EHDYLAWVPFLGTIFLFIFVSNWSGALIPWRLIEIPNGELAAPTNDINTTVALALLTSMA
YFYAGFSKKGLGYFKRYISPAAFLLPINVLEDFTKPLSLSFRLFGNILADELVVGVLIAL
VPLVVPIPLMLLGLFTSAIQALVFATLAGAYIGEAVEEH
>PicoSali
IAEVEVGQHWYWNIGNFEIHGQVLLTSWFVISLLAIFAFVSTRTLYILEFIRDLAKTQIG
EEEYKSWVPFLGTMFLFIFISNWSGALLPWALIEIPNGELAAPTNDINTTVALALLTSIA
YFYGGIRKKGLRYFTKYIQPTPVLLPINILEDFTKPLSLSFRLFGNILADELVVAVLVSL
VPLVVPIPMMLLGLFTSAIQALIFATLAGAYIGESIEDH
>PracCCMP
LANVEVGAHLYWQLGDFQIHGQVLIVSWFVLFVICAFTLITTAQLYIFEFIQDLTKSQIE
E-DYEEWIGFIGALFLFIFVSNWSGALLPWKVIELPEGELGAPTNDINTTAGLALLTSIC
YFYAGLKKKGLGYFGRYLEPTPLLLPINILEDFTKPLSLSFRLFGNILADELVVSVLVLL
VPLVIPVPMMILGLFTSGIQALVFATLAGVYIGESLEGH
>PrapCCMP
IASLSVGQHLYWRTESVAVHGETLITSWFILGVLGIVSILGNGNLFALEFVRDIAKTQIG
EEEHKEWVPFIGTIFLFIFVSNWSGALLPWRVLELPNGELGAPTNDINTTAALALLTSIA
YFYAGISKKGISYFKRYVEPAPFLLPINVLEDFTKPLSLCFRLFGNILADELVVGVLLLL
VPLLVPVPLMLLGLFTSAIQALVFATLAGAYIGESLEDH
>PrasColo
LAAVEVGKHWYWSLGDFQLHGQVLVVSWFVISLITIVIALGTSDLYLFEYIRDIAKTQIG
EEEYQTWIPFIGTLFVFIFGCNWTGALIPWSVIEIPSGELAAPTNDINTTAALALLTSIA
YFSAGLRKKGFGYFQKYVEPTPILLPINVLEDFTKPLSLSFRLFGNILADELVVGVLLSL
VPLVIPIPIMLLGLFTSAIQALVFATLAGAYIGEALEGH
>PseuAkin
FAEVSVGQHYYWQIGEYSVHGQVLMTSWFVFAVIAILSIAGNRDLYITEFIRDLAKTQIG
EEEYVKWIPFLGTLFLFIFVSNWSGALIPWHIFEIPNGELAAPTNDINTTVALALLTSTA
YFYAGFSKKGLGYFKRYVSPAAFLLPINVLEDFTKPLSLSFRLFGNILADELVVGVLVAL
VPLVVPIPIMLLGLFTSGIQALVFATLAGAYIGESIEDH
>PycnProv
LSAVEVGQHFYWDLAGYPVHGQTLLTSWFVILCLISFSAFATRELYILEFIRDLAKTQIG
EEDYRSWIPFVGTVFLFVFVSNWSGALMPWALLELPNGELAAPTNDINTTVTLALLTSVS
YFYAGLNKKGLGYFGRYIEPTPVLLPINVLEDFTKPLSLSFRLFGNILADELVVAVLVSL
VPLVIPIPIMLLGLFTSAIQALIFATLAGAYIGESLEGH
>PyraPark
LSSVEVGEHFYWNFGDYQVHGQVLINSWIVIGIILALAVLTTRELYVLEFIRDIAKTQIG
EKEYLRWVPFIGTMFLFIFVSNWSGALIPWKIIELPNGELGAPTNDINTTAGLALLTSVA
YFYAGIGKRGLGYFSKYVQPTPILLPINILEDFTKPLSLSFRLFGNILADELVVAVLISL
VPLVIPIPLIFLGLFTSAIQALIFATLSGAYIGEAMEGH
>ScenObli
IAEVSVGQHFYWQLGSYEVHGQVLLVSWFVLAVIFGLSFVGNSNLFVTEFIRDLAKTQIG
EEEYLKWVPYLGTVFLFIFVSNWSGALLPWALIELPNGELAAPTNDINTTVALALLTSIS
YFYAGIRKKGLRYFNRYVQPAAFLLPINVLEDFTKPLSLSFRLFGNILADELVVGVLVSL
VPLIIPIPIMLLGCFTSAIQALVFATLAGAYIGEAVEDH
>StigHelv
ISEVSVGEHYYWEIAGYEVHGQVLLTSWFVLGTVILFGLIANKDLLVTEFIRDLAKTQVG
EEEYLKWVPFIGTIFIFVLVSNWSGALLPWRLIEIPNGELAAPTNDINTTVALALLTSIS
YFYAGIRKKGLGYFKRYVQPAVFLLPINVLEDFSKPLSLSFRLFGNILADELVVGVLVAL
VPLIVPIPVMLLGVFTSAIQALVFATLAGAYIGESVEDH
>TrebAggr
ISEVSVGQHFYWQLGDYQVHGQVLITSWIVFGIIALLSLSANRNLYITEFIRDLAKTQIG
EEEYLTWVPFLGTIFLFIFVSNWSGALVPWRLLELPNGELAAPTNDINTTVSLALLTSIA
YFYAGLRKKGLGYFKRYVQPAAFLLPINILEDFTKPLSLSFRLFGNILADELVVGVLITL
VPLVVPIPLMLLGLFTSAIQALVFATLAGAYIGEALEGH
>VolvCart
IAEVSVGQHYYWELGGYELHGQVLITSWVVLAIIATLSLLGNRDLLVTEFIRDLAKTQIG
EEDYLKWVPFLGTIFLFIFVSNWSGALLPYRLIEIPNGELAAPTNDINTTVALALLTSIS
YFYAGISKKGLGYFSRYVEPAAFLLPINVLEDFTKPLSLSFRLFGNILADELVVGVLVAL
VPLIIPIPIMLLGVFTSAIQALVFATLAGAYIGEALADH
>MarsNIES
VAEVSIGQHYYWSIAGYQVHGQVLITSWLVLAILIGLSLIGNRDLYITEFIRDLAKTQIG
EHDYLKWVPFVGTIFLFILVSNWSGALLPWRLIEIPDSELAAPTNDINTTVALALLTSIS
YFYAGLSKKGLGYFKRYVSPAVLLLPINILEDFTKPLSLSFRLFGNIVAEELVVAVLISL
VPLVIPIPIMLLGTFTSGIQALVFATLAGAYIGEAVEDH
>YPF-701
LAEVSVGQHFYWTLGGYQLHGQVLMTSWFVLGLIGVVSFLGNSKLYVTEFIRDLAKTQIG
EEDYLKWVPFLGTIFLFVFVSNWSGALIPWRLIEIPSGELAAPTNDINTTVALALLTSVA
YFYAGLSKKGLSYFKRYVEPAAFLLPINVLEDFTKPLSLSFRLFGNILADELVVGVLVAL
VPLVIPIPIMLLGLFTSAIQALVFATLAGAYIGEALEDH
>Lepi_new
LSELSVGQHWYWTLAGYQIHMQTEITTYFVLSILRILSIFANTNLSVTEFIQNLAKTQIG
KSDYLRWVSFLGTIFLFVFLSNWTGALFPWKFFTIPNGELAAPTNDINTTRALALLTSIA
YFYAGFSKKGISYFQRYVSPAVFLLPVNVLEDFTKPLSLSFRLFGNILADELVVGVLVAL
VPLIVPIPLMLLGLFTSAIQALVFATLAGAYIGESIEEH
>MGD
LAELSVGQHWYWNIAGYQFHGQVLVTTWFVLAIIGIISLVGNRNLYITEFIRDIAKTQIG
EQDYLSWVPFLGTIFLFIFVSNWSGALLPWHVLEIPNGELAAPTNDINTTVSLALLTSIA
YFYGGLSKKGLGYFKRYVSPAAFLLPINVLEDFTKPLSLSFRLFGNILADELVVGVLVAL
VPLVVPIPLMLLGLFTSAIQALVFATLAGAYIGEAMEDH
>TGD
FTELSVGQHWYWTVFGYQVHGQVLVTTWFVFTVIRSISLIANRNLFITEFIRDIAKTQIG
ENDYLSWVPFLGAIFLFIFVSNWSGALLPWHVLEIPNGELAAPTNDINTTVALSALTSIA
YFYGGLSKKGLGYFKRYVSPAAFLLPINVLEDFTKPLSLSFRLFGNVLADELVVAVLVTL
VPLVVPVPLMLLGLFTSAIQALVFSTLAGAYIGEAMEDH
