# Supplementary material for: Comparative Plastid Genomics of Green-Colored Dinoflagellates Unveils Parallel Genome Compaction and RNA Editing
Source: Front Plant Sci. 2022 Jul 11;13:918543. doi: 10.3389/fpls.2022.918543 (PMC9309888; doi:10.3389/fpls.2022.918543)
Supplement: Supplementary file 2 [file Data_Sheet_2.ZIP › Single_Gene_Alignments/clpP_trimmed.fasta]

>BigeNata
MPIGIPKVLFKESTDTTPQWVDIYTRLYKDRIIFLFQLLDDDFSNQIGISIYDTMNFINS
EIVTLCIGIASSISSLILANGKRTKRFILPHSRVLLHQPIMQVSGQASDILIESEEILRL
RRILTKIYFLSSREAKNYGIVDYI
>BryoHypn
MPIGVPKVPFRLPGEPSAQWVDLYNRLYRERVLFLCQDLDDELANQLGIAVYDIMNYIKS
DVTTICVGTAASMASFILAGGCRGKRIAFPHSRIMIHQPEGGSQGQASEVLSESEEVMRI
RRQVGQIYFLSAQEAKKYGLVDHL
>ChlaRein
MPIGVPRIIYCWGEELPAQWTDIYNFIFRRRMVFLMQYLDDELCNQIGITVHDALQFIKA
GSLTLALGVAASAASLALAGGTIGERYVTEGCHTMIHQPEGGLNGQASDIWIDSQEIMKI
RLDVAEIYYLTAMETIYYGLADEI
>ChloAtmo
MPIGIPKVAYRIPGESVSTYVDVYNRLYRERILFLGEDLDDEVANQLGLGVYDMIQHINV
DVTTICMGLAASMASFILAGGTPGQRLMFPHARVMLHQPMGGNGGKAKYMVEESVEVKRL
RELIAHLYFMRPRAAKEYGLIDHM
>ChloVari
MPIGVPKVPFRLPGEPAAQWVDLYNRLYRERVLFLCQELDDELANQLGIAVYDAMNYIKS
EVTTICVGTAASMASFILAGGDRGKRIALPHSRIMIHQPEGGSQGQASEVLSESEEVMRI
RRQVGRIYFLSAREAKDYGLVDQV
>CoccomSp
MPIGVPKVPFRLPGEPTAQWVDLYNRLYRERVLFLCQELDDELANQLGIAVYDSMNYVKA
DVTTICVGTAASMASFVLAGGDRGKRIALPHSRIMIHQPEGGSQGQASEVLSESSEVMRI
RRQVGKIYFMSAREAKEYGLVDQV
>DunaSali
MPIGVPRIIYSWGEELPAQWTDIYNFIFRRRMVFLMQYLDDELCNQIGITVHDALQFIKA
GSLTLGLGVAASASSLVLAGGTIGERYVTEGCHTMIHQPESSLQGQASDIWIDSQEIMKI
RLDVADIYYLNAPETISYGLADEI
>EuglGrac
------------------------------------------------------------
------------------------------------------------------------
------------------------
>FloyTerr
MPVGVPKVLYYWDDELPLQWIDLYNLIFRRRLVFVMAELDQDLCNQIGITIYDALQFVKA
GAVTVCLGMAFSASSMVLAGGNIGHRYVSEGSHVMMHQPEGGIKGQASDVLLDAHEILRV
RRQAATIYFMTPQEAIDYGLADEI
>LeptTerr
MPVGVPKVFYALPDEEEADWIDLYHCLYQERLIVICGDLNDEAVNQIGIAIYDAMRFNNT
PVNTIAVGISASMASFILAGGDIGKRLAFPHSRIMIHQPEGGSEGQSSEIVHEAQEVVRI
RRQVARIYFMSAREAKTYGIVDLV
>MesoViri
MPIGIPKVAYRIPGEAVSTYVDVYNRLYRERILFLGEDLDDEVANQLGLGVYDMIQHVNV
DVTTICMGLAASMASFILAGGTPGQRLMFPHARVMLHQPMGGNGGKAKYMVEESVEVKRL
RELIAHLYFMRPRQAKEYGLIDHM
>MicromSp
MPIGVPKVAYRLPGEAVPQWVDLYNRLYRERVLFLGSALDDELANQLGLSVFDIMNYVDA
AVTTIGIGFAASMASFILAGGERGARLALPHCRIMIHQPQGGMEGQASEIVLEKDEIIRL
RKLIGRLYFLSARDAREYGLVDLV
>MonomaSp
MPIGVPKVAFRLPGEPTPQWIDLYNRLYRERVLFLGSDLDDELANQLGLAVYDAMHHIQA
RVTTLCIGIAASMASFVLAGGERGHRIALPHSRVMIHQPQGGSQGQASDVTAEAEEVMRI
RRQIGRIYFMSAKEAKEFGLVDQV
>NephOliv
MPVGVPKVPYRLPGESAPQWVDLYNRLYRQRLLFMGQELGDELSNQLGLGVFDIATVMMQ
DVTTICVGIAASMASLVLSGGSTGQRLALPHARMMIHQPEGGSRGQASDVMYESSEVERL
RDIVVDCYFMSPRQARSYGLIDAV
>OedoCard
MPVGVPKVLYYWDDELPLQWIDLYHLIFRRRLIFVMSELDQELCNQIGITVYDALQFVKA
GTVTVCLGTAFSASSLVLAGGNIGHRYVSEGGHVMIHQPEGGIQGQASDVVVDTHELMRV
RRQAATIYFMTPQEAIDYGLADEI
>OltmViri
MPIGVPKVPFRLPGEPSAQWVDLYNRLYRERVLFLCQDLDDELANQLGIAVYDTMNYIKA
DVTTICVGTAASMASFVLAGGTQGKRIALPHSRIMIHQPEGGSRGQASEVLSESEEVMRI
RRQVGKIYFLSAREAKDYGIVDQV
>OocySoli
MPIGVPKVPFRLPGEPSAQWVDLFNRLYRERLLFLCQDLDDEVSNQLGIAVYDVMNFVEA
DVSTICVGTAASMASFVLAGGKRGKRIALPHTRIMIHQPEGGGQGQASEVLSESEEVRRL
RRQVGQIYFMSAREAKEYGLVDQV
>OstrTaul
MPIGVPKVAYRLPGESTPQWVDLYNRLYRERVLFLGSGLDDELANQLGLSVFDIMNYVQA
SVTTIGIGFAASMASFILAGGERGSRIALPHCRVMIHQPQGGMEGQASEVVLEKEEIVRL
RRLIGRLYYLSAREAREYGLVDLV
>ParaKess
MPIGVPKVPFRLPGEPAAQWVDLYNRLYRERVLFLCGELDDELANQLGIAVYDAMNYIKS
EVTTICVGTAASMASFILAGGAYGKRIALPHSRIMIHQPEGGSQGQASEVLSESQEVMRI
RREVGRIYFMSARETKEYGIVDQV
>PediMino
MPIGVPKVPFRMPGESGAQWVDLYNRMYRERVLFFCQELDDEFANQLGIAVYDTMNYIKC
GVSTICVGTAASMASFVLAGGDKGNRIALPHARIMIHQPEGGSQGQASEVLSESEEVLRI
RRQVGRIYFLSAKEAKEYGLIDKI
>PediTube
MPIGVPKVPFRMPGESAAQWVDLYNRMYRERVLFFCQELDDEFANQLGIAVYDTMNYIKC
GVTTICVGTAASMASFVLAGGDKGKRIALPHARIMIHQPEGGSQGQASEVLSESEEVMRI
RRQVGRIYFMSAKEAKDYGLIDQV
>PicoSali
MPIGVPKVAYRLPGEPTPQWVDIYNRLYRERVLFVGQDLDDELSNQLGIAVYDTMHHVQA
SVTTICVGIAASMASFVLAGGDIGKRIALPHSRIMIHQPEGGTRGQASEVLYEAQEVLRI
RRQVGQIYFLSAKEAKEYGIVDQV
>PracCCMP
MPIGIPKVPYRLPGDPSAQWVDIYNRLYRERILFLGQDIDDEIANQLGLAIYDTMNHIST
QVTTICVGLAASMASFILAGGQKGQRVALPHSRVMIHQPMGGAQGQASEIQVEAKEVLRI
RKTIGLIYFMSAKEARNYGLVDQV
>PrapCCMP
MPIGVPKVAFRLPGESVPQWIDLYNRLYREGLLFLCNELDDELANQLGIGVYDAMHYVGV
DITTLCVGTAASMASFILTGGTRGKRIGLPHSRMMIHQPEGGNQGQAAEIFEESIEVMRI
RRQVAQIYFMTATEAKEYGLIDEV
>PrasColo
MPIGVPRVPYRLPGEPTAQWVDIYNRLYRERILFLGQVIDDELANQLGLAIYDTMQHIQA
NVTTICVGCASSMASFVLVGGTLGQRIALQHARIMIHQPLGGSQGQASNVKLEALEVLRL
RQQVGRLYYLSAADARQYGLIDNV
>PseuAkin
MPIGVPKVPYRLAGNEVAEWVDLYNRLYRERVLFLCQDLDDELANQLGVGVFDAMNYIKS
DVTTICVGTAASMASFVLAGGRKGKRLALPHSRIMIHQPEGGSQGQASVVLSESEEVLRI
RDEVAQIYFMSAREAKDYGLVDQI
>PycnProv
MPIGVPKVPYRLPGEQQAQWVDLYNRLYRERVLFLGQELDDELCNQIGLALFDTMEHVAA
NIITVCMGLAASTASFVLCGGTPLRRCALPHARVMIHQPEGGTRGQASEIIYESVEILRL
RRQVGLLYFFSAEEARSYGLVDGV
>PyraPark
MPIGVPKVAYRLPGEPAPQWIDLYNRLYRERVLFLGSDLDDELANQLGIAVYDAMQHVNA
SVTTICVGIAASMASFVLAGGERGHRLALSHARIMIHQPQGGSQGQASEVTAEAEEVMRI
RRQVGQIYFMSGREAKEYGLVDQV
>ScenObli
MPIGVPRIIYCWGEELPAQWTDIYNFIFRRRMVFLMQYLDDELCNQIGITIHDALQFIKA
GSMTLGLGVAASAASLALAGGTIGERYVTEGCHVMMHQPEGGLSGQASDIWIDSQEILKI
RLDVAEIYYLTAMETIYYGLADEI
>StigHelv
MPIGVPKVLYYWDDELPLQWVDLYHLIFRRRLVFVMSELDQDLCNQIGITIYDALQFVKT
GAVTVCLGMAFSASSMVLAGGNIGHRYVAEGAHVMIHQPEGGITGQASDVLLDAYEILRI
RRQVATIYFMTPQEAVDYGLADEI
>TrebAggr
MPIGVPKVPFRLPGEPAAQWVDLYNRLYRERVLFLCQDLDDELANQLGIAVYDTMNYVKA
DVTTICVGTAASMASFVLAGGDRGKRLALPHSRIMIHQPEGGSQGQASEILSESEEVMRI
RRQVGKIYFMSAREAKEYGLVDQV
>VolvCart
MPIGVPRIIYCWGEELPAQWTDIYNFIFRRRMVFLMQYLDDELCNQIGITVHDALQFIKA
GSLTLALGVAASAASLALAGGTIGERYVTEGCHTMIHQPEGGLNGQASDIWIDSQEIMKI
RLDVAEIYYLTAMETIYYGLADEI
>MarsNIES
MPIGVPKVPFRLPGESSAQWVDLYNRLYRERLLFLCQQLDDELANQLGIAVYDTMNYIKC
GVSTVCVGTAASMASFILTGGDRGKRIALPHSRIMIHQPEGGSQGQASEVLAESEEVIRI
RKQIGRIYALSAKDAKEYGIVDQV
>YPF-701
MPIGVPKVPFRLPGEPTAQWVDLYNRLYRERVLFLCQELDDELANQLGIAVYDTMNYVKC
GVSTICVGTAASMASFILAGGDRGKRLALPHSRIMIHQPEGGSQGQASEVLAESEEVIRI
RRQIGQIYFLSAKEAKDYGLVDQV
>Lepi_new
MPLGIPNVLNNENKSKSNSWINLFAKMAQDGVLFLTQTMNDDTANQLGIAVVDTMQYIPQ
NMKTINFGMAASITSLVVRSGKKGMRMVLSYAQFMPYISMENFQGQAQDINMNLVGSEKL
LQTVNKMYFMNRKEALELSLIDQI
>MGD
MPIGVPKVPYRLLGENQIQWVDIYNRLSRERVLFLTQDMEEETTNQLGLSLVDTMQYIKV
DVNTINVGTAASRASFVVARGKKGKRLALPHARFMIHQPEGGSKGQATEIFTEAEEMIRL
RQAIGQLYFFGAKQACDYGLIDSV
>TGD
MPIGVPKVPYRLPREKYLQWVDIYNCLSRERILFLTQDLTDEMTNQLGLSLVDTMQYITA
DVNTINIGTAASMASFVVARGKRKKRLALPHARFMIHQPEGGRKGQATEVFAEAEEVIRL
RRAIGCLYFLNSKEACEYGLIDLV
