# Supplementary material for: Comparative Plastid Genomics of Green-Colored Dinoflagellates Unveils Parallel Genome Compaction and RNA Editing
Source: Front Plant Sci. 2022 Jul 11;13:918543. doi: 10.3389/fpls.2022.918543 (PMC9309888; doi:10.3389/fpls.2022.918543)
Supplement: Supplementary file 2 [file Data_Sheet_2.ZIP › Single_Gene_Alignments/petA_trimmed.fasta]

>BigeNata
AYPIFAKQYFSSPREVSGRIACSYCHLAQKPVELSVPQSVFPNTVFEAVIKVPYDKTVKQ
VSGQGSKFGLNIGAILILPEGFTLAPVDRLSESLKKKTAGLSFLPYNNNNKSTFMVGPVS
GDKYDKLVFPVLSPDYGP--NTAFLKSAVYVGGNRGRGQIYPNGEKSNNNLFASSSNGVV
SEIVVITTNDGNSVVENIGSGATIIVQEGQQVKAEQPLTTDPNVGGFGQSETEIGLQNPI
RVQGLLLFSLFILLAQIFLVLKKKQFEKVQLFEMNF
>BryoHypn
SYPIFAQQNYENPREPNGRLVCANCHLAQKPVEIEVPQSVLPDTVFEAIVKIPYDQQVQQ
VLVNGKKGSLNVGAVLILPPNFQLAPKDRISPELKKRINRLSFQPYSAERQNILVVGPVP
GNKYSEMVFPILSPDPNKDKNVSYLKYPLYVGGNRGRGQVYANGSKSNNTVYTAPTAGKI
QSIISILNETGDLISQTIPAGPQIIVKQDQTINVDQPLTNNPNVGGFGQKDTEIVLQNPV
RLQGLLIFFASILLTQIFLVLKKKQFEKVQLFEMNF
>ChlaRein
AYPVFAQQNYANPREANGRIVCANCHLAQKAVEIEVPQAVLPDTVFEAVIELPYDKQVKQ
VLANGKKGDLNVGMVLILPEGFELAPPDRVPAEIKEKVGNLYYQPYSPEQKNILVVGPVP
GKKYSEMVVPILSPDPAKNKNVSYLKYPIYFGGNRGRGQVYPDGKKSNNTIYNASAAGKI
VAIVSIEKANGEVVVDKIPAGPDLIVKEGQTVQADQPLTNNPNVGGFGQAETEIVLQNPA
RIQGLLVFFSFVLLTQVLLVLKKKQFEKVQLAEMNF
>ChloAtmo
AYPIFAQQAYENPREATGRIVCANCHLAKKSVDIEVPQAVLPNTVFEAVVKIPYDIQLKQ
VLANGKKGGLNVGAVLILPEGFQIAPADRIPEEMKSKIGNLYYQPYSAEKKNIVVVGPIP
GKTYQEIVFPILSPDPAKDKGTHFFKYPIYVGGNRGRGQIYPDGSKSNNNVYNASTTGKI
IQILNIETPDGATIEEKIPAGPELIVSEGQSVKADQPLTKNPNVGGFGQTEGEIVLQNPA
RIQGLIAFFISVIIAQTFLVLKKKQFERVQLAEMNF
>ChloVari
AYPIFAQQNYENPREANGRIVCANCHLAEKPVEIEIPQAVLPDTVFEAVVKIPYDKQIKQ
VLGNGKKGGLNVGAVLILPEGFELAPPDRIPEEMKAKVGKLYFQPYSAEQKNIYVVGPVP
GKKYSEMVFPILSPDPTKNKSVSYLKYPIYVGGNRGRGQVYPDGSKSNNTIYTASAAGKI
TAIVTIETSNGESVSDTLPPGPELIVKPGDTVAVDQALTTNPNVGGFGQGETEIVLQNPT
RIQGLLVFFLFVLLAQVFLVLKKKQFEKVQLAEMNF
>CoccSube
SYPVFAQQNYANPREANGRIVCANCHLAQKSVEIEVPQSVLPDTVFEAVVKIPYDQQVTQ
VLGNGKKGGLNVGAVLILPEGFSAAPADRIPEEMKAKAGKLYFQPYASDKKNILVVGPVP
GKKYSEMVFPLLSPDPSKDKNVSFLKYPIYLGANRGRGQVYPDGSKSNNTVFNASTGGTI
SQIITIETGNGEPIVDKVPAGPDLIVKVGQTIQADQPLTNNPNVGGFGQKDTEIVLQNPV
RVQGLLAFFSFVVLTQVFLVLKKKQFEKVQLAEMNF
>DunaSali
AYPIFAQQGYENPREATGRIVCANCHLAQKPAEIEVPQAVLPDTVFEAAVQIPYDKSVKQ
VNAKGKKADLNVGFVLILPEGFELAPADRIPEEMKKKVGNVYYQPYSPDKKNILVVGPLP
GKTYSDLTVPILSPDPAKNKNVSYLKYPIYLGANRGRGQLYPDGSKSNNTVYNTPAPGKI
VSIVNIEKANGETVTEKIPPGPELIVQEGQVLTADQPLTTNPNVGGFGQKDVEIVLQNPA
RIQGLLVFFAFVLLAQVLLVLKKKQFEKVQLAEMNF
>EuglGrac
------------------------------------------------------------
------------------------------------------------------------
------------------------------------------------------------
------------------------------------------------------------
------------------------------------
>FloyTerr
------------------------------------------------------------
------------------------------------------------------------
------------------------------------------------------------
------------------------------------------------------------
------------------------------------
>LeptTerr
AYPIFAQQNYENPREATGRIVCANCHLAQKPVELSLPQAVMPDTVFEAVVKIPYDQEIQQ
VLGNGKKGGLNVGAVLILPEGFSLAPPDRIPEEMKNKVGKLYFQSYNPEKPNILVIGPVP
GKTYNEMVFPILSPNPETNKNISYLKYPIYLGGNRGRGQIYPDGSKSNNTVYNASTGGTI
VDILTIETANGEQIVDKIPPGPELIVSVGQSIKPDQALTNNPNVGGFGQQDGEIVLQNPV
RLQALIVFFIFVILTQLFLVLKKKQFEKVQLAEMNF
>MesoViri
AYPIFAQQNYASPREATGRIVCANCHLAKKPVDIEVPQAVLPDTVFEAVVKIPYDTQVQQ
VLGNGKKGPLNVGAVLILPEGFKLAPQDRIPEEMKSKISNLYFQPYNAANENILVIGPIP
GDKNREIVFPILSPDPAKDKGTYFIKYPISVGANRGRGQVYPDGSKSNNTVYNASVSGTI
TDIISIETKDG-TVVDTVPVGPELIVAKGDTVVTGQPITDNPNVGGFGQMDTEVVLQNPV
RIKWLIAFLILSTLGQVFLVLKKKQFERVQIAESNF
>MicromSp
AYPVYAQNGYENPREATGRIVCANCHLAQKPVDIEVPQAVLPDTVFEAVVKIPYDQQVKQ
VLGNGKKGPLNVGAVLILPEGFQIAPPERISSELQEKVGKLYFQPYSEDKKNIIIVGPVP
GKKYSEMTFPILAPDPAKSKDVNYLTYPIYLGGNRGRGQVYPDGTKSNNTVYNAPAAGTV
SAIVVITSTAGDKVTTAIPAGPEILVSVGQAVQADQPLTNNPNVGGFGQGETEIVLQNPA
RLQGLIIFLGFVLIAQVFLVLKKKQFEKVQLSEMNF
>MonomaSp
AYPVYAQQGYENPREATGRIVCANCHLAEKPVDIEVPQSVLPNTVFEAVVKIPYDQQVQQ
VLGNGKKGPLNVGAVLVLPEGFQLAPADRIPEEMKTKVGKLYFSPYSESRSNILVVGPVP
GKKYSEMVFPILSPDPQTNPKAHYLNYPIYLGGNRGRGQVYPDGKKSNNTVYNSPAAGVI
ASIVTVKKADGSSVSDTIPAGPTLLVAEGQSVVADQPITNNPNVGGFGQAETEIVLQNPA
RIQGLIVFFTTVILAQIFLVLKKKQFEKVQLSEMNF
>NephOliv
AYPIYAQENYAYPREATGRIVCANCHLAQKPVDIEVPQAVLPDTVFEATVKIPYDTEAKQ
VLGTGKKGPLNVGAVLILPEGFQIAPTDRIPEEMQTKVGKLYFQQYSPEHPNVIVVGPLP
GKKYNEMVFPILAPNPATNKDVHFLKYPIYLGGNRGRGQVYPDGSKSNNNIFQAPVAGTI
TSIVTLKTVAGTEVVESIPAGPDIIVSVGQTVKADQPLTNNPNVGGFGQAETEVVLQNPA
RVQGLIIFFAFVLIAQVFLVLKKKQFEKVQLSEMNF
>OegoCard
------------------------------------------------------------
------------------------------------------------------------
------------------------------------------------------------
------------------------------------------------------------
------------------------------------
>OltmViri
AYPIFAQQNFKNPREANGRIVCANCHLAQKPVELEVPQAVLPDTVFEATVKVPYDKSIKQ
VGANGKPAELNVGAVLILPEGFQLAPSDRIPEEMKTKVGNLYFSPYSTEQKNILVVGPVP
GKDYSEMVFPILSPDPAKDKSVSYLNYPVYLGGNRGRGQVYPDGSKSNNNVFGSPVAGTV
SEIVTITTASGNTVVEKIPGGPEVIVSEGEVVTVDQPLTNNPNVGGFGQGEAELVLQNPA
RIQGLLLFLLATIGAQVFLVLKKKQFEKVQLAEMNF
>OocySoli
GYPIFAQQNYENPREPNGRIVCANCHLAQKPVEIEVPQAVLPDTVFEAVVKIPYDQQVKQ
VLANGKKGELNVGAVLILPEGFQLAPADRIPEEMKKKVGKLYFQPYSADKKNILVIGPIP
GKKYSEIVFPLLSPDPTKDKNIYFLKYPIYIGGNRGRGQVYPDGSKSNNTIYNSTVEGTI
TQIIFIKTSKGEEVIEKLPPGPELAVTVGQNILVDQPLTNNPNVGGFGQEEVEIVLQNPL
RIQGLLLFFAFVVLAQIFLVLKKKQFEKVQLAEMNF
>OstrTaul
AYPMYAQQGYENPREATGRIVCANCHLAQKPVDIEVPQAVLPDSVFEAVVKIPYNQEVKQ
VLGNGKKGGLNVGAVLILPDGFTMAPADRMSAELKEKVGKLYFQPYSEDKQNILIVGPVP
GKKYSEMTFPLLSPDPATNKKVNYLTYPIYLGGNRGRGQVYPDGSKSNNTVYNAAAAGKI
AAIVVIDKVDGGSVTVAIPSGPDLLVSVGDTVAADQPITNNPNVGGFGQGETEIVLQNPA
RLQGLVIFLGFVLIAQVFLVLKKKQFEKVQLSEMNF
>ParaKess
AYPIFAQQNYENPREANGRIVCANCHLAQKPVEIEVPQAILPDTVFEAVVKIPYDKQIKQ
VLANGKKGDLNVGAVLILPEGFELAPPDRIPEEMKAKIGKLYFQTYSPEKQNILVVGPVS
GKKYSEIVFPILSPDPTKNKAISYLKYPIYIGGNRGRGQVYPDGSKSNNTIYTCSTSGQI
TAIITIQPTSGEAIQEKVPAGPELLVKVGDNVQIDQPLTNNPNVGGFGQEETEIVLQNPA
RVQGLLVFFIFVLFAQVFLVLKKKQFEKVQLSEMNF
>PediMino
AYPIFAQQKFAYPREATGRIVCANCHLAQKPVELEIPQSVLPDTVFEAVVKIPYDKQIQQ
VLANGKKGDLNVGAVLILPEGFQLAPPDRIPEEMKNKVGKLYFSPYSAEQKNILVVGPVS
GKQYSDMVFPILSPNPETDKTAKYLKYAVYLGGNRGRGQVYPDGSKSNNTVYTASTSGKI
VEIVVIETATGDKVTDTIPAGPELLVKVGQQVKADQPITNNPNVGGFGQAEAEIVLQNPV
RVQGLLVFFSFVLLTQIFLVLKKKQFEKVQLAEMNF
>PediTube
AYPIFAQQKFAYPREATGRIVCANCHLAQKPVEIEVPQAVLPDTVFEAVVKIPYDKQIQQ
VQGNGKKGDLNVGAVLILPEGFQLAPTDRIPEEMKNKVGKVYFSPYSPEQKNILVVGPIP
GKKYSEIVFPILSPNPETDKTANYLKYPIYLGGNRGRGQLYPDGSKSNNTVYTASTSGKV
VEIVIIETASGDKVTDILPPGPELLIKVGQQIQADQVITNNPNVGGFGQAETEIVLQNPA
RIQGLLVFFSFVLLTQIFLVLKKKQFEKVQLAEMNF
>PicoSali
AYPIYAQQNYENPREATGRIVCANCHLAEKSVDIEVPQAVLPDTVFEAVVKIPLDNQVKQ
VLGNGKKGGLNVGAVVVLPEGFKLAPSDRLTDELKEKVGKLYISPYSPEQENILVVGPVP
GKKYSEMVFPILSPNPANNSNLHFGKYQIYLGGNRGRGQLYPDGTKSNNTVYNSSAAGKI
LQIIVIESG-ENTVTEFVPFGPDLIVKEGDFVNIDQALTNNPNVGGFGQMDTEIVLQNPA
RIYGLLAFFASVILGQVFLVLKKKQFEKVQLAEMNF
>PracCCMP
AYPVFAQQGYKEPREATGRIVCANCHLAKKPVDIEVPHEVFPDQVFEAVVKIPYDTNIKQ
VLGNGKKGGLNVGAVLVLPKGFELAPVEKIPSEIKEKMKDLAFQPYSESQKNILVIGPIQ
GDTNQEITFPVLSPNPKTSKDIYFIKYPIYVGGNRGRGQVYPTGEKSNNNIFTSGVEGTI
TSIFTVTETNGEETTFSIPKGPEITAKVGDTIVVGQALTNNPNVGGFGQTETEVVLQNPI
RIIGLIAFLSSIILAQIFLVLKKKQFEKVQLAEMNF
>PrapCCMP
AYPIFAQQGYENPREANGRIVCANCHLAQKPVDIELPQAVFPDTVFEADIHVPYDVSLKQ
VLGNGKKGGLNVGAVLILPEGFEVAPKDRIPEEISAKVGKLFFQPYSAEKKNIIVVGPLP
GKKYTDMVFPILSPNPK-----NFLKYPVYLGGNRGRGQVYPSGEKSNNTVYNSPIAGKI
TAISILNNESGETKNTTVPPGPTLLVKVGDTVTNDQPITNNPNVGGFGQTEGEIVLQNPL
RVIGLIVFLFTICLAQIFLVLKKKQFEKVQLADMNF
>PrasColo
AYPVFAQQNYATPREATGRIVCANCHLAKKVTDVEIPHEVFPNTVFETVVKIPYDVSVKQ
VLGNGKTGGLNVGAVVIFPEGFELAPADRIPAELQAKTKGLFFSPYSADQPNMFVIGPIP
GKRNQEISFPILSPDPATNKQVDFLKYPVYIGGNRGRGQIYPDGSKSNNNLFTAELSGKI
TDILSIDTGNGTIETQVIPNGPELLVKVGDVITTDQQITVNPNVGGFGQTETEIVLQNPL
RLQGLIVFFISVFLAQVFLVLKKKQFEKVQLSEMNF
>PseuAkin
AYPVFAQQGYKNPREANGRIVCANCHLAQKPVELEVPQAVLPDTVFEAMVKIPYDQQIKQ
VQANGKKGDLNVGMVLILPEGFELAPSDRLPEEMKKKVGNLYYQPYSSEQKNILVIGPIP
GKLYNEMVVPLISPNPATNKNVNYLKYPIYLGGNRGRGQLYPDGSKSNNNLYNASATGKI
TEIITIQTLNGETVIDKVPAGPELIVTKDQTIQVDQPLTNNPNVGGFGQAEAEIVLQNPA
RVQGLIIFLITIFITQLFLVLKKKQVEKVQLAEMNF
>PycnProv
AYPIFAQQNYPEPREATGRIVCANCHLAQKPVDLETPQAVLPNSVFEAVVKIPYDQQVKQ
VLANGKKGGLNVGAVLILPEGFEIAPPEKLSTEVAEKVKGIYFQPYSPERKNIVVVGPLP
GKKYNEMTFPILAPDPATDSSVHYLNYPIYLGGNRGRGQVYPDGKKSNNNLYNASGGGVV
RSIVLIETKDSANVVDIIPPGPTVVVKQGQSIKEGDALTNNPNVGGFGQAETEIILQNPA
RVQGLIVFLAFTTIGQVFLVIKKKQFEKVQLVEMNF
>PyraPark
AYPIYAQQGYENPREATGRIVCANCHLAQKPVDIEVPQAVLPDSVFEAVVEIPYDQQVKQ
VLGNGKKGPLNVGAVLILPEGFQIAPPERISDELKAKVNNLYFQPYSEDKKNIIVVGPVP
GKTYSEMTFPILSPDPSTNKDVYFLKYPLYLGGNRGRGQLYPTGEKSNNTVYNASAEGII
TKIVVIEKSNGTVVTDTIPAGPEFIVSEGQTIKVDQPLTNNPNVGGFGQTETEIVLQDPS
RVQGLIVFLAFTIVGQTFLVLKKKQYEKVQLAEMNF
>ScenObli
AYPIFAQQNYENPREANGRIVCANCHLAQKPVELEVPQAVLPDTVFEAVVKIPYDQQVQQ
VLGNGKKGDLNVGMVLILPDGFELAPADRVPEEMKKKVGKLFYQPYSPDKKNILVVGPVP
GKKYSEMVIPILSPDPATNKNVSFLKYPIYFGGNRGRGQVYPDGSKSNNTVYNSSVTGKI
SNIITIETANGDSIVEKIPAGPQVIVTQGQTVQPDQPLTNNPNVGGFGQKDVEIVLQNPA
RIQGLLVFFATVLFAQVLLVLKKKQFEKVQLAEMNF
>StigHelv
------------------------------------------------------------
------------------------------------------------------------
------------------------------------------------------------
------------------------------------------------------------
------------------------------------
>TrebAggr
AYPVFAQQNYANPREANGRIVCANCHLAQKNVEIEVPQAVLPDTVFEAVVKIPYDQQVKQ
VLGNGKKGALNVGAVLILPEGFELAPQDRIPEEMKNKVGNLYFQPYTPEKKNILVIGPVP
GKKYSEIVFPILSPDPSKNKNISYLKYPIFVGGNRGRGQIYPDGSKSNNTIYNASKGGKI
LQIITIETSNGDQVVDKIPAGVELLVKVNQSVQADQPLTNNPNVGGFGQKDTEVVLQNPA
RIQGLIVFFLFVVLAQVFLVLKKKQFEKVQLAEMNF
>VolvCart
AYPVFAQQNYANPREANGRIVCANCHLAQKPVEIEVPQAVLPNTVFEAVIEIPYDKQVKQ
VLANGKKGDLNVGMVLILPEGFELAPPDRIPEEIKKKVGNLYYQPYSPEQKNILVVGPVP
GKKYSEMVVPILSPDPAKNKNVSFLKYPIYFGGNRGRGQVYPDGKKSNNTIYNASAAGKI
VAIITIEKANGETIIDKIPAGPDLIVKEGQNVQADQPLTNNPNVGGFGQAETEIVLQNPA
RIQGLLVFFSFILITQILLVLKKKQFEKVQLAEMNF
>MarsNIES
AYPIFAQQNYENPREPNGRIVCANCHLAQKPVEIEVPQAVLPDTVFEAVVKIPVDQQIQQ
VQANGKKGGLNVGAALILPEGFELAPADRIPEEMKKKVGDLFFTPYSENRKNILVIGPLP
AKQYTELTFPILAPDPAKNKDIYYYKYPIYVGGNRGRGQIYPDGSKSNNTIYTASVSGKI
TDIITVETASGETVVEKVPAGPTLLVKVGQTVKADDPITNNPNVGGFGQTETEIVLQSPA
RIQGMLVFFVGALLTQVMLVLKKKQYEKVQLAEMNF
>YPF-701
AYPIFAQQNYKSPREATGRIVCANCHLAQKPVELEVPQAVLPDTVFEAVVKIPYDKQIQQ
VQANGRKGDLNVGAVLILPEGFQLAPKDRIPEEMKKKVGKLYFQPYSKDQKNIVVVGPVS
GNQYSEMTFPVLSPDPAKDKDVHFLKYPVYLGGNRGRGQLYPDGSKSNNTVYNASASGRI
TEITPIETADNSQVVDKIPPGPELVVKVGQTVQADQPLTVNPNVGGFGQAETEIVLQNPA
RIQGMLAFISFVLLFQIFLVLKKKQFEKVQLSEMNF
>Lepi_new
AYPIFAQQNYRIPREANGRIVCANCHLAQKPVEIEVPQAVFPDMVFETTIKIPYDLGLQQ
VLGNGKLGNLNVGAVLVLPDGFQLAPPDRLTTKMK--AQKLYFQPYSREQKNILVIGPVP
GSNYQEMSFPILAPNPTLEKTIRYNKYPLYAGGNRGRGQVYPDGSKSNNTIYTSSATGTV
KDILPIETMDGSSVTEMVPPGPKLVVKVGQNIRADDPLTNNPNVGGFGQAEGEIVLQNPE
RIFGLFIFFISVFLTQIFLVLKKKQFEKVQLTEMNF
>MGD
AYPIFAQQNYKSPREANGRIVCANCHLAQKPVELEVPQAVLPNTVFEVMVNIPYDQQVKQ
VLGNGKSGDLNVGAVLILPGGFQLAPPDRIPREVKNRVGKLYFQPYSAEQKNILVVGPVP
GKKYQSMTFPILAPDPEAEKEVSYLKYPVYLGGNRGRGQVYPDGSKSNNTVYTSSRSGVV
KEIVPVETKEGNMITETIPPGPELLIKIGQVVRSDEPITMNPNVGGFGQAETEIVLQNPI
RILGLLTLFRMIFLTQVFLVLKKKQFEKVQLAEMNF
>TGD
AYPIFAQQNYKNPREANGRIVCANCHLAQKPVEVEMPQAVLPDTVFKTIVHIPYDKRVKQ
VLRNGKPGDLNVGAVLILPDNFQLAPPERIPTEVKRQTEKLFFQPYSPEDKNILVVGPVP
GKKYQDMIFPILAPDPEANKRVNYLKYSVYFGGNRGRGQVYPDGSKSNNTVYTSSTTGVI
KEIIPVETRNGDTVNENVPPGPELLVKVGQNIRSDEPLTNNPNVGGFGQAEVEVVLQNPG
RIQGLFVFFRTVLLTQVFLVLKKKQFEKVQLAEMTF
