# Supplementary material for: Comparative Plastid Genomics of Green-Colored Dinoflagellates Unveils Parallel Genome Compaction and RNA Editing
Source: Front Plant Sci. 2022 Jul 11;13:918543. doi: 10.3389/fpls.2022.918543 (PMC9309888; doi:10.3389/fpls.2022.918543)
Supplement: Supplementary file 2 [file Data_Sheet_2.ZIP › Single_Gene_Alignments/petB_trimmed.fasta]

>BigeNata
MAVIYNWFNDRLEIQAVADDITAKYVPPHVNLFYCLGGITLTCFLIQVATGFALTFYYRP
TVGEALSSVRSIMLDTNFGWLIRSVHRWCASMMVLMMVLHVFRVYLTGGFKNPRESTWVT
GVIMASCTVSFGVTGYSLPWDQVGYWAVKIVTGVPEAIPVIGPAIVQLLRGNSSVGQATL
TRFYSLHTFVLPLLTAVFMLGHFLMIRKQGISGPL
>BryoHypn
MGKVYDWFEERLEIQSIADDITSKYVPPHVNIFYCLGGITFTLFLVQVATGFAMTFYYRP
TVAEAFESVQYIMTDVNFGWLIRSIHRWSASMMVLMMILHVFRVYLTGGFKKPRELTWVT
GVIMAICTVSFGVTGYSLPWDQVGYWAVKIVTGVPDAIPSIGGFIVELLRGGVGVGQSTL
TRFYSLHTFLLPLFTAVFMLMHFLMIRKQGISGPL
>ChlaRein
MSKVYDWFEERLEIQAIADDITSKYVPPHVNIFYCIGGITFTCFLVQVATGFAMTFYYRP
TVAEAFASVQYIMTDVNFGWLIRSIHRWSASMMVLMMVLHVFRVYLTGGFKRPRELTWVT
GVIMAVCTVSFGVTGYSLPWDQVGYWAVKIVTGVPDAIPGVGGFIVELLRGGVGVGQATL
TRFYSLHTFVLPLLTAVFMLMHFLMIRKQGISGPL
>ChloAtmo
MSKVYDWFQERLEIQAIYDDITSKYVPPHVNIFYCLGGITFTGFLLQVATGFAMTFYYRP
TVTEAFASVQYIMTDVNFGWLIRSIHRWSASMMVLTMILHVFRVYLTGGFKKPRELTWVT
GVILAVLTVSFGVTGYSLPWDQIGYWACKIVTGVPDAIPVIGSPLVELLRGGVSVGQSTL
TRFYSLHTFVLPLLTAVFMLMHFLMIRKQGISGPL
>ChloVari
MGKVYDWFEERLEIQAIADDISSKYVPPHVNIFYCIGGITFTCFLVQVATGFAMTFYYRP
TVAEAFASVQYIMTEVNFGWLIRSIHRWSASMMVLMMILHVCRVYLTGGFKKPRELTWVT
GVIMAVCTVSFGVTGYSLPWDQIGYWAVKIVTGVPDAIPGVGPALVELLRGDVGVGQATL
TRFYSLHTFVLPLLTAVFMLMHFLMIRKQGISGPL
>CoccSube
MTKVYDWFEERLEIQSIADDITSKYVPPHVNIFYCLGGITFTCFLVQVATGFAMTFYYRP
TVAEAFASVQYIMTDVNFGWLIRSIHRWSASMMVLAMILHVFRVYLTGGFKKPRELTWVT
GVIMAVCTVSFGVTGYSLPWDQVGYWAVKIVTGVPDAIPVVGSTLVELLRGGVGVGQSTL
TRFYSLHTFVLPLLTAVFMLMHFLMIRKQGISGPL
>DunaSali
MSKIYDWFEERLEIQAIADDITSKYVPPHVNIFYCLGGITFTCFLVQVATGFAMTFYYRP
TVAEAFASVQYLMTDVNFGWLIRSIHRWSASMMVLMMILHVFRVYLTGGFKRPRELTWLS
GVIMAVCTVSFGVTGYSLPWDQIGYWAVKIVTGVPEAIPVIGGPLVELLRGGVGVGQSTL
TRFYSLHTFVLPLLTAVFMLMHFLMIRKQGISGPL
>EuglGlac
MSRVYDWFEERLEIQAIADDVSSKYVPPHVNIFYCLGGITFTCFIIQVATGFAMTFYYRP
TVTEAFLSVKYIMNEVNFGWLIRSIHRWSASMMVLMMILHVCRVYLTGGFKKPRELTWVT
GIILAILTVSFGVTGYSLPWDQVGYWAVKIVTGVPEAIPLIGNFIVELLRGSVSVGQSTL
TRFYSLHTFVLPLLTATFMLGHFLMIRKQGISGPL
>FloyTerr
MSKVYDWFEERLEIQAIADDISSKYVPPHVNIFYCLGGITFTCFLVQVATGFAMTFYYRP
TVAEAFASVQYIMTDVNFGWIIRSIHRWSASMMVLSMILHVFRVYLTGGFKRPRELTWST
GVIMAVCTVSFGVTGYSLPWDQVGYWAVKIVTGVPDAIPVVGPTIVELLRGGVGVGQATL
TRFYSLHTFVLPLLTAVFMLMHFLMIRKQGISGPL
>LeptTerr
MSKVYDWFDERLDLQSIADDVTSKYVPPHVNIFYCLGGITFTLFLLQVASGFAMTFYYRP
TVAEAFASVQYIMTDVNFGWLIRSIHRWSASMMVLAMILHVFRVYLTGGFKKPRELTWVT
GVIMAVCTVSFGVTGYSLPWDQVGYWAVKIVTGVPDAIPFVGSAIVELLRGGVGVGQATL
TRFYSLHTFVLPLLTAVFMLMHFLMIRKQGISGPL
>MesoViri
MSKVYDWFNDRLEIQGIADDITSKYVPPHVNIFYCIGGITFTCFIMQVASGFAMTFYYRP
TVTEAFASVQYIMTDVNFGWLIRSIHKWSASMMVLTMILHVFRVYLTGGFKKPRELTWVT
GVILAVCTVSFGVTGYSLPWDQVGYWAVKIVTGVPDAIPVIGAPLVELLRGGVGVGQSTL
TRFYSLHTFVLPLLTAVFMLAHFLMIRKQGISGPL
>MicromSp
MSKVYNWFNERLEIQAIADDVTSKYVPPHVNIFYCLGGITLTCFLVQVATGFAMTFYYRP
TVTEAFASVQYIMTDVNFGWLIRSVHRWSASMMVLMMVLHVFRVYLTGGFKKPRELTWVT
GVILSVITVSFGVTGYSLPWDQVGYWAVKIVTGVPDAIPVIGSFVVELLRGSVGVGQPTL
TRFYSLHTFVLPLLAAVFMLMHFLMIRKQGISGPL
>MonomaSp
MSKVYNWFNERLEIQAIADDIGSKYVPPHVNIFYCFGGIVLTCFLVQVASGFAMTFYYRP
TVTEAFRSVEYIMTDVNFGWLIRSVHRWSASMMVMMMILHVFRVYLTGGFKKPRELTWVT
GVLLASITVSFGVTGYSLPWDQVGYWAVKIVTGVPDAIPGVGSFVVELLRGGVGVGQATL
TRFYSLHTFVLPLLAATFMLMHFLMIRKQGISGPL
>NephOliv
MSKIYDWFEERLEIQAIADDITSKYVPPHVNIFYCFGGITLTCFLIQVATGFAMTFYYRP
TVTEAFASVEYIMTNVNFGWLIRSIHRWSASMMVMMLILHVFRVYLTGGFKKPRELTWVT
GVILAVITVSFGVTGYSLPWDQVGYWAVKIVTGVPDAIPVIGAPLVELLRGSVSVGQSTL
TRFYSLHTFVLPLLTAVFMLMHFLMIRKQGISGPL
>OegoCard
MSKIYDWFEERLEIQAIADDISSKYVPPHVNIFYCLGGITFTCFLVQVATGFAMTFYYRP
TVAEAFASVQYIMTDVNFGWLIRSIHRWSASMMVLMMILHVCRVYLTGGFKKPRELTWVT
GVLMAVCTVSFGVTGYSLPYDQIGYWAVKIVTGVPDCIPVIGPTVVELLRGGSAVGQGTL
TRFYSLHTFVLPLLTAVFMLMHFLMIRKQGISGPL
>OltmViri
MSKVYEWFDERLELQAIADDVSSKYVPPHVNIFYCLGGITFTSFLVQVATGFAMTFYYRP
TVAEAFASVQYIMTDVNFGWLIRSIHRWSASMMVMMMILHVFRVYLTGGFKRPRELTWVT
GVIMAVCTVSFGVTGYSLPWDQVGYWAVKIVTGVPDAIPVVGAALVELLRGGVGVGQATL
TRFYSLHTFVLPLATAVFMLAHFLMIRKQGISGPL
>OocySoli
MSKVYDWFEERLEIQAIADDISSKYVPPHVNIFYCLGGITFTCFLVQVATGFAMTFYYRP
TVAEAFASVQYIMTDVNFGWLIRSIHRWSASMMVLMMILHVCRVYLTGGFKKPRELTWVT
GVIMAVCTVSFGVTGYSLPWDQVGYWAVKIVTGVPDAIPIIGEPLVELLRGGVGVGQSTL
TRFYSLHTFVLPLLTAVFMLMHFLMIRKQGISGPL
>OstrTaul
MSKVYNWFNERLEIQSIADDVTSKYVPPHVNIFYCLGGITLTCFLVQVATGFAMTFYYRP
TVTEAFASVQYIMTEVNFGWLIRSVHRWSASMMVLMMILHVFRVYLTGGFKKPRELTWVT
GVILSVITVSFGVTGYSLPWDQVGYWAVKIVTGVPDAIPVIGGFVVELLRGSVGVGQPTL
TRFYSLHTFVLPLLAAVFMLMHFLMIRKQGISGPL
>ParaKess
MSKIYDWFEERLEIQAIADDISSKYVPPHVNIFYCIGGITFTCFLVQVATGFAMTFYYRP
TVAEAFASVQYIMTEVNFGWLIRSIHRWSASMMVLMMILHVCRVYLTGGFKKPRELTWVT
GVIMAVCTVSFGVTGYSLPWDQVGYWAVKIVTGVPDAIPAIGPGLVELLRGGVGVGQATL
TRFYSLHTFVLPLLTAVFMLMHFLMIRKQGISGPL
>PediMino
MSKVYDWFQERLEIQAIADDISSKYVPPHVNIFYCLGGITFTCFLVQVATGFAMTFYYRP
SVAEAFASVQYIMTEVNFGWLIRSIHRWSASMMVLMMILHVCRVYLTGGFKRPRELTWVT
GVIMAVCTVSFGVTGYSLPWDQVGYWAVKIVTGVPDAIPVIGGPLVEILRGGVGVGQATL
TRFYSLHTFVLPLLTAVFMLMHFLMIRKQGISGPL
>PediTube
MGKVYDWFQERLEIQAIADDIGSKYVPPHVNIFYCIGGITFTCFLVQVATGFAMTFYYRP
TVAEAFASVEYIMTEVNFGWLIRSIHRWSASMMVLMMILHVCRVYLTGGFKRPRELTWVT
GVIMAVCTVSFGVTGYSLPWDQIGYWAVKIVTGVPDAIPVIGGPLVEILRGGVGVGQSTL
TRFYSLHTFVLPLLTAVFMLMHFLMIRKQGISGPL
>PicoSali
MSKVYDWFEERLEIQSIADDITSKYVPPHVNIFYCIGGITFTCFIIQVATGFAMTFYYRP
TVTEAFASVQYIMTDVNFGWLIRSVHRWSASMMVLMMILHTCRVYLTGGFKKPRELTWVT
GVIMAVCTVSFGVTGYSLPWDQIGYWAVKIVTGVPDAIPVIGTPLVELLRGGASVGQSTL
TRFYSLHTFVLPLATAVFMLMHFLMIRKQGISGPL
>PracCCMP
MSKIYDWFEERLEIQAIADDISTKYVPPHVNIFYCLGGITLTCFLIQVATGFAMTFYYRP
TVTEAFASVEYIMTTVNFGWLIRSIHRWSASMMVLSMILHVFRVYLTGGFKKPRELTWMT
GVVMAVCTVSFGVTGYSLPWDQVGYWACKIVTGVPDAIPFVGPLLVELLRGGVSVGQGTL
TRFYSAHTFVLPLLTATFMLAHFLMIRQQGISGPL
>PrapCCMP
MSKVYNWFEERLEIQAIADDVSSKYVPPHVNIFYCIGGITFTCFLVQVATGFAMTFYYRP
TVAEAFASVEYIMTNVNFGWLIRSIHRWSASMMVLNMILHVCRVYLTGGFKKPRELTWVT
GVIMAVCTVSFGVTGYSLPWDQVGYWAVKIVTGVPDAIPVVGGPLVELLRGGVSVGQMTL
TRFYSLHTFVLPLLTAVFMLMHFLMIRKQGISGPL
>PrasColo
MSKVYDWFEERLEIQAIADDVSSKYVPPHVNIFYCLGGITFTCFLVQVATGFAMTFYYRP
TVTEAFDSVSYLMTDVNFGWLIRSIHRWSASMMVLTMILHVTRVYLTGGFKKPRELTWVT
GVIMAVCTVSFGVTGYSLPWDQVGYWACKIVTGVPEAIPVVGPLLVEVLRGGVGVGQATL
TRFYSAHTFVLPLLTAVFMLAHFLMIRKQGISGPL
>PseuAkin
MSKIYDWFEERLEIQAIADDISSKYVPPHVNIFYCLGGITFTLFLVQVATGFAMTFYYRP
TVAEAFASVNYLMTDVNFGWLIRSIHRWSASMMVLSMILHVCRVYLTGGFKRPRELTWIT
GVIMAVCTVSFGVTGYSLPWDQVGYWAVKIVTGVPDAIPVVGPAIVELLRGGVGVGQSTL
TRFYSLHTFVLPLLTVVFMLAHFLMIRKQGISGPL
>PycnProv
MSKVYDWFEERLEIQSIADDVTSKYVPPHVNIFYCLGGITFTTFLIQVATGFAMTFYYRP
TVSEAFASVQYIMTDVNFGWLIRSVHRWSASMMVLMMNLHVFRVYLTGGFKKPRELTWCT
GVVLSVCTVSFGVTGYSLPWDQVGYWACKIVTGVPDVIPVVGGPLVEVLRGGVGVGQSTL
TRFYSLHTFVLPLLTAVFMLMHFLMIRKQGISGPL
>PyraPark
MSKVYDWFEERLEIQAIADDVSSKYVPPHVNIFYCLGGITLTCFLVQVATGFAMTFYYRP
TVTEAFASVQYIMTDVNFGWLIRSVHRWSASMMVLMMILHVCRVYLTGGFKKPRELTWVT
GVILASLTVSFGVTGYSLPWDQVGYWAVKIVTGVPEAIPVVGSFIVELLRGSVSVGQSTL
TRFYSLHTFVLPLLTATFMLMHFLMIRKQGISGPL
>ScenObli
MSKVYDWFEERLEIQSIADDITSKYVPPHVNIFYCLGGITFTCFLVQVATGFAMTFYYRP
TVAEAFASVQYIMTEVNFGWLIRSIHRWSASMMVLMMILHVFRVYLTGGFKKPRESTWIS
GVIMAVCTVSFGVTGYSLPWDQIGYWAVKIVTGVPEAIPVVGGPLVELLRGGVGVGQATL
TRFYSLHTFVLPLLTAVFMLAHFLMIRKQGISGPL
>StigHelv
MSKVYDWFDERLEIQAIADDISSKYVPPHVNIFYCLGGITFTCFLVQVATGFAMTFYYRP
TVVEAFASVQYIMTEVNFGWLIRSIHRWSASMMVLMMILHVFRVWLTGGFKKPRELTWTT
GVIMAVCTVSFGVTGYSLPWDQVGYWAVKIVTGVPDAIPVVGPTIVELLRGGVGVGQATL
TRFYSLHTFVLPLLTAVFMLMHFLMIRKQGISGPL
>TrebAggr
MSKVYDWFEERLEIQSIADDISSKYVPPHVNIFYCLGGITFTCFLVQVATGFAMTFYYRP
TVAEAFASVQYLMTDVNFGWLIRSIHRWSASMMVLTMILHTFRVYLTGGFKKPRELTWVT
GVIMAVCTVSFGVTGYSLPWDQVGYWAVKIVTGVPDAIPVVGSTIVELLRGGVGVGQSTL
TRFYSLHTFVLPLATAVFMLMHFLMIRKQGISGPL
>VolvCart
MSKVYDWFEERLEIQAIADDITSKYVPPHVNIFYCLGGITFTCFLVQVATGFAMTFYYRP
TVAEAFASVQYIMTDVNFGWLIRSIHRWSASMMVLMMILHVFRVYLTGGFKRPRELTWVT
GVIMAVCTVSFGVTGYSLPWDQVGYWAVKIVTGVPEAIPGVGSFLVELLRGGVGVGQATL
TRFYSLHTFVLPLLTAVFMLAHFLMIRKQGISGPL
>MarsNIES
MSKVYDWFQERLEIQAIADDISSKYVPPHVNIFYCIGGITFTCFLVQVATGFAMTFYYRP
TVAEAFASVQYIMTDVNFGWLIRSIHRWSASMMVLMMILHVCRVYLTGGFKKPRELTWVT
GVTMAVCTCTFGVTGYSLPWDQVGYWAVKIVTGIPDAIPVVGPSLVEILRGGVGVGQGTL
TRFYSLHTFVMPLLTSVFMLMHFLMIRKQGISGPL
>YPF-701
MSKVYDWFQERLEIQAIADDISSKYVPPHVNIFYCLGGITFTCFLVQVATGFAMTFYYRP
TVAEAFASVQYIMTEVNFGWVIRSIHRWSASMMVLMMILHVCRVYLTGGFKRPRELTWVT
GVIMAVCTVSFGVTGYSLPWDQIGYWAVKIVTGVPDAIPGVGPTLVELLRGGVGVGQATL
TRFYSLHTFVLPLLTAVFMLMHFLMIRKQGISGPL
>Lepi_new
MSKVYTWFQDRLEIQSIADDVTSKYVPPHVNIFYCIGGITFTCFLVQIATGFAMTFYYRP
SVMDAFLSVQYLMSEVNFGWLIRSIHRWSASMMVLMMILHIFRVYLTGGFKKPRELTWVT
GVIMAVCTVSFGVTGYSLPWDQVGYWAVKIVTGVPDSIPVVGPTLVCLLRGGVGVGQATL
TRFYSLHTFVLPLLTTIFMLIHFLMIRKQGISGPL
>MGD
MSKVYDWFQERLEIQSIADDVTSKYVPPHVNIFYCLGGITFTCFLVQVATGFAMTFYYRP
SVADAFNSIQYLMTEVNFGWLIRSIHRWSASMMVLMMILHVFRVYLTGGFKRPRELTWVT
GVIMAVCTVSFGVTGYSLPWDQVGYWAVKIVTGVPDAVPIVGPSLVELLRGGVGIGQATL
TRFYSLHTFVLPLLTAVFMLMHFLMIRKQGISGPL
>TGD
MSKVYDWFQERLEIQAIADDVSSKYVPPHVNIFYCIGGITFTCFLVQVATGFAMTFYYRP
SVTDAFTSVQYLMTEVNFGWLIRSIHRWSASMMVLMMILHIFRVYLTGGFKRPRELTWIT
GVIMAVCTVSFGVTGYSLPWDQVGYWAVKIVTGVPDAIPVIGPTVVELLRGGVGVGQATL
TRFYSLHTFVLPLLTAVFMLMHFLMIRKQGISGPL
