# Supplementary material for: Comparative Plastid Genomics of Green-Colored Dinoflagellates Unveils Parallel Genome Compaction and RNA Editing
Source: Front Plant Sci. 2022 Jul 11;13:918543. doi: 10.3389/fpls.2022.918543 (PMC9309888; doi:10.3389/fpls.2022.918543)
Supplement: Supplementary file 2 [file Data_Sheet_2.ZIP › Single_Gene_Alignments/petD_trimmed.fasta]

>BigeNata
MSVVKEPTLADFYVRKKLYTGMGHNYYGEPAWPNDLLYMFPVVILGTLFCLVSLAVLETG
SIGDASDPFKTPEEILPEWYFYPVFQILRTVPSKLIGILLMAGVPVGLATVPFIENINQF
QNPFRRPIASAVFLFGTLVAIWLGIGATLPIDISLTLGLF
>BryoHypn
MAVTKKPDLSDPYLRAKLAKGMGHNYYGEPAWPNDLLYIFPVCIFGSFAAVIGLAVLDPA
AIGEPANPFATPLEILPEWYFYPVFQILRTVPNKLLGVLLMTAVPLGLITVPFIENINKF
QNPFRRPVATTVFLLGTVVAIWLGIGATLPIDISLTLGLF
>ChlaRein
MSVTKKPDLSDPVLKAKLAKGMGHNTYGEPAWPNDLLYMFPVVILGTFACVIGLSVLDPA
AMGEPANPFATPLEILPEWYFYPVFQILRVVPNKLLGVLLMAAVPAGLITVPFIESINKF
QNPYRRPIATILFLLGTLVAVWLGIGSTFPIDISLTLGLF
>ChloAtmo
MGVQKKPDLKDPVLRAKLAKGMGHNYYGEPAWPNDLLYMFPVVILGTFACDIGLAVLDPS
MIGEPANPFATPLEILPEWYFFPVFQILRTVPNKLLGVLLMAGVPAGLLTVPFIENINKF
QNPFRRPVATTVFLFGTAVSIWLGIGATLPIDKSLTLGLF
>ChloVari
MAVTKKPDLSDPVLRAKLAKGMGHNYYGEPAWPNDLLYIFPVVIFGTFACVIGLAVLDPA
AIGEPANPFATPLEILPEWYFYPVFQILRVVPNKLLGVLLMAAVPAGLITVPFIENINKF
QNPFRRPVATTVFLIGTVVAIWLGIGAALPIDISLTLGLF
>CoccSube
MAVTKKPDLSDPVLRAKLAKGMGHNYYGEPAWPNDLLYIFPVVILGTFAGVIGLAVLDPA
MIGEPANPFATPLEILPEWYFYPVFQILRTVPNKLLGVLLMAAVPAGLLTVPFIENINKF
QNPFRRPVATAVFLVGTLASIWLGIGATLPIDISLTLGLF
>DunaSali
MSVTKKPDLSDPVLKAKLAKGMGHNTYGEPAWPNDLLYMFPVVIFGTFACVIGLAVLEPG
SIGEPANPFATPLEILPEWYFYPVFQILRVVPNKLLGVLLMAAVPAGLMTVPFIENINKF
QNPYRRPIATILFLVGTVAAVWLGIGATFPIDISLTFGLF
>EuglGrac
------------------------------------------------------------
------------------------------------------------------------
----------------------------------------
>FloyTerr
MAVTKKPDLSDPVLKMKLAKGMGHNYYGEPAWPNDLLYIFPVVILGTFAGVIGLAVLDPA
GMGEPANPFATPLEILPEWYFYPVFQILRVVPNKLLGVLLMGGVPVGLLTIPFIENVNKF
QNPYRRPIATTFFLLGTLVAVWLGIGATFPIDISLTFGLF
>LeptTerr
MSVTKKPDLKDPLLKLKLAKGMGHNYYGEPAWPNDLLYIFPVVILGSFAGVIGLAVLDPA
AIGEPANPFATPLEILPEWYFYPVFQLLRTVPNKLLGVLLMAAVPAGLLTVPFIEGINKF
QNPFRRPVATAVFLLGTVAAVWLGIGATLPIDISLTLGFF
>MesoViri
MSLQKKPDLKDPVLRAKLAKGMGHNYYGEPAWPNDLLYTFPVCILGTIGCLVGLAVLEPT
MFGEPANPFATPLEILPEWYFFPVFQILRVIPNKLLGVVLMAGVPAGLLTVPFIESINKF
QNPFRRPVAMTVFLIGTVVAVWLGIGATLPIDTSLTLGFF
>MicromSp
MARKRKPDLSDPVLRAKLAKGMGHNYYGEPAWPNDLLYIFPVVILGTIACCVGLAVMEPT
QLGEPADPFATPLEILPEWYFFPTFNALRVIPNKLLGVLSMAAVPVGLITVPFLESINKF
QNPFRRPVATSVFLIGTFYAIWMGIGATMPIDKAISLGVF
>MonomaSp
MSVTKKPDLSDPVLRAKLAKGMGHNYYGEPAWPNDLLYMFPVVIFGTVASCVGLGVLSPT
QLGEPANPFATPIEILPEWYFFSTFNLLRTIPNKLLGVLSMAAVPVGLLTVPFIENINKF
QNPFRRPVATAVFLFGTFAAVWLGIGAAMPIDKALTLGFF
>NephOliv
MSVTKKPDLTDPVLRAKLAKGMGHNYYGEPAWPNDLLYMFPVVILGTLSCITGLAVLDPA
AIGEPANPFATPLEILPEWYFFPVFQLLRTVPNKLLGVLLMAAVPAGLLTVPFIESINKF
QNPFRRPVATTVFLIGTVVAIWLGIGATLPIDISLTLGLF
>OegoCard
MAVTKKPDLSDPVLKMKLAKGMGHNYYGEPAWPNDLLYIFPVCILGTFACVIGLAVLDPA
AIGEPANPFATPLEILPEWYFYPVFQILRTVPNKLLGVLLMTAVPLGLLTVPFIENINKF
QNPYRRPIATTFFLLGTLVATWLGIGATFPIDISLTFGLF
>OltmViri
MAVTKKPDLSDPVLRAKLAKGMGHNYYGEPAWPNDLLYMFPVVILGTFALSISLAVLAPA
AMGEPANPFATPLEILPEWYFYPVFQILRVVPNKLLGVLCMAAVPVGLITVPFIESINKF
QNPFRRPIASTLFLFGTATAVWLGIGAALPIDISLTLGLF
>OocySoli
MAVTKKPDLSDPILRAKLAKGMGHNYYGEPAWPNDLLYIFPVCIFGTFACVIGLSVLDPA
SIGEPANPFATPLEILPEWYFYPVFQILRVVPNKLLGVLLMAAVPAGLILVPFIENINKF
QNPFRRPVATTVFLIGTIVAIWLGIGAALPIDISLTLGLF
>OstrTaul
------------------------------------------------------------
------------------------------------------------------------
----------------------------------------
>ParaKess
MAVTKKPDLSDPVLRAKLAKGMGHNYYGEPAWPNDLLYIFPVVILGTFASVIGLSVLDPA
AIGEPANPFATPLEILPEWYFYPVFQILRVVPNKLLGVLLMAAVPAGLLTVPFIENINKF
QNPFRRPVATTVFLIGTVVAIWLGIGAALPIDISLTLGLF
>PediMino
MAVIKKPDLSDPILRAKLAKGMGHNYYGEPAWPNDLLYMFPVVILGTFACVIGLSVLDPA
ANGEPANPFATPLEILPEWYFYPVFQILRVVPNKLLGVLLMAAVPVGLLTVPFIENINKF
QNPFRRPVATTVFLIGTFAAIWLGIGSCLPIDISLTLGLF
>PediTube
MAVIKKPDLSDPILRAKLAKGMGHNYYGEPAWPNDLLYMFPVVIFGTFACVIGLSVLDPA
ANGEPANPFATPLEILPEWYFYPVFQILRTVPNKLLGVLLMAAVPVGLLTVPFIESINKF
QNPFRRPVATTVFIVGTFAAIWLGIGATLPIDISLTLGLF
>PicoSali
MGVTKKPDLSDPVLRAKLAKGMGHNYYGEPAWPNDLLYIFPVVIFGTIACCIGLATLDPS
MVGEPADPFATPLEILPEWYFYPVFQILRTVPNKLLGVLLMAGVPVGLLVVPFIENINKF
QNPFRRPVASTVFIFGTLVSIWLGIGATLPIDKSLTLGLF
>PracCCMP
MSVTKKPNLSDPVLRAKLAQGMGHNKYGEPAWPNDLLYMFPVTIFGTIACIVGLATLDPS
VQQEPADPFATPLEILPEWYFFPTFNLLRTIPNKLLGVLSMAAVPAGLLTVPFIENINKF
QNPFRRPVAMSVFLFGTFFAIWMGIGATMPIDQAITLGLF
>PrapCCMP
MSVTKRPDLSDPVLRAKLAKGMGHNYYGEPAWPNDLLYMFPVVIFGSFAAVIGLAVLDPA
VVGEPANPFATPLEILPEWYFYPTFNLLRVCPNKLLGVLLMGAVPVGLLTVPFIENINKF
QNPFRRPVASIVFLVGTIFAIWFGIGATMPIDEAITLGLF
>PrasColo
MSVTKKPDLTDPILRAKLAKGMGHNYYGEPAWPNDLLYIFPVVIFGTFACLVGLATLDPC
VVGEPANPFATPLEILPEWYFFPTFNLLRTIPNKLLGVLSMAAVPAGLITVPFIENVNKF
QNPFRRPIAMVVFLFGTIFALWMGVGAAMPIDKAITLGLF
>PseuAkin
MAVIKKPDLTDPVLRAKLAKGMGHNYYGEPAWPNDLLYMFPVVIFGSFACVIGLAVLDPA
AVGEPANPFATPLEILPEWYFYPTFQLLRTVPNKLLGVLLMAAVPAGLLTVPFIENINKF
QNPFRRPIATTVFLIGTFAAIWLGIGACLPIDISLTLGLF
>PycnProv
MGVTKKPDLADPVLRAKLAKGMGHNYYGEPAWPNDLLYMFPVVILGTFAGCIGLAILQPS
AIGEPANPFATPLEILPEWYFFPTFNLLRTIPNKLLGVLSMAAVPAGLLTVPFIENINKF
QNPFRRPVASTVFIVGVTTAVWLGIGATLPIDKAITLGLF
>PyraPark
------------------------------------------------------------
------------------------------------------------------------
----------------------------------------
>ScenObli
MSVTKKPDLTDPVLKEKLAKGMGHNYYGEPAWPNDLLYIFPVVILGTFACVIGLSVLDPA
AIGEPANPFATPLEILPEWYFYPVFQLLRTVPNKLLGVLLMAAVPAGLITVPFIENINKF
QNPYRRPIATTLFLVGTLVAVWLGIGATLPIEISLTFGLF
>StigHelv
MAVIKKPDLSDPVLKMKLAKGMGHNYYGEPAWPNDLLYIFPVCIFGTFAIVIGLSVMEPA
AMGEPANPFATPLEILPEWYFYPVFQLLRVIPNKLLGVLLMAAVPAGLLTVPFIENINKF
QNPFRRPIATTVFLLGTVVAVYLGIGSTFPIDQSLTLGLF
>TrebAggr
MAVTKKPDLSDPVLKAKLAKGMGHNYYGEPAWPNDLLYIFPVVILGTFASIIGLAVLDPA
VIGEPANPFATPLEILPEWYFYPVFQILRTVPNKLLGVLAMAAVPAGLIVVPFIENINKF
QNPFRRPVATAVFLIGTVVSIWLGIGATLPIDISLTLGLF
>VolvCart
MSVTKKPDLSDPVLKAKLAKGMGHNTYGEPAWPNDLLYMFPVVILGTFACIIGLSVLDPA
VIGEPANPFATPLEILPEWYFYPVFQILRVVPNKLLGVLLMAAVPAGLIFIPFIESINKF
QNPYRRPIATILFLLGTLVAVWLGIGSTYPIDISLTLGLF
>MarsNIES
MGVIKKPDLSDPVLRAKLAKGMGHNYYGEPAWPNDLLYIFPVCILGTFSCVIGLSVLDPA
AIGEPANPFATPLEILPEWYLYPSFQLLRTIPNKLLGVVLNGAIPLGLMTVPFIESINKF
QNPFRRPIAMTVFLFGTVAAIYLGIGATLPIDISLTLGLF
>YPF-701
MGVMKKPDLSDPVLRAKLAKGMGHNYYGEPAWPNDLLYIFPVCIFGTFACLVGLAVLDPA
AIGEPADPFATPLEILPEWYFYPVFQILRVVPNKLLGIALMAGVPAGLITVPFIESINKF
QNPFRRPIATTVFLIGTLTAIWLGIGACLPIDISLTFGLF
>Lepi_new
MAVIKKPDLKNPILLSKLAKGMGHNYYGEPAWPNDLLYIFPVVILGTFACVIGLAVMDPV
VIGEPANPFATPLEILPEWYFYPTFQLLRTVPNKLLGVLLMAAVPVGLLTVPFIESINRA
QNPLRRPVAMTFFFIGTFSAIWLGIGATLPINISLTLGLF
>MGD
MAVIKKPDLSDPILRAKLAKGMGHNYYGEPAWPNDLLYIFPVVILGTFACVIGLAVLDPA
ANGEPANPFATPLEILPEWYFFPTFQLLRTVPNKLLGVLLMAAVPAGLLTVPFIESINKF
QNPFRRPIAMTFFLTGTFAAIWLGIGATLPIDISLTLGLF
>TGD
MAVIKKPNLSDPTLRAKLAKGMGHNYYGEPAWPNDLLYIFPVVILGTFACLTGLATLDPA
ASGEPANPFATPLEILPEWYFYPTFQLLRTVPNKLLGVLLMAAVPAGLLTVPFIENINKF
QNPFRRPIAMTFFLVGTVVAVWLGIGATLPIDISLTLGLL
