# Supplementary material for: Comparative Plastid Genomics of Green-Colored Dinoflagellates Unveils Parallel Genome Compaction and RNA Editing
Source: Front Plant Sci. 2022 Jul 11;13:918543. doi: 10.3389/fpls.2022.918543 (PMC9309888; doi:10.3389/fpls.2022.918543)
Supplement: Supplementary file 2 [file Data_Sheet_2.ZIP › Single_Gene_Alignments/petG_trimmed.fasta]

>BigeNata
MIELLLFGIILGLISCVLAGLFVSAYYQYKR
>BryoHypn
MVEPLLSGIVLGLVPVTIVGLFVTAYLQYKR
>ChlaRein
MVEPLLCGIVLGLVPVTIAGLFVTAYLQYLR
>ChloAtmo
MVEPLLSGIVLGLIPVTLAGLFVTAYLQYRR
>ChloVari
MVEALLSGIVLGLVPVTIAGLFVTAYLQYRR
>CoccSube
MVEPLLSGIVLGLVPVTLAGLFVTAYLQYRR
>DunaSali
MVEPLLSGIVLGLVPVTIAGLFVTAYLQYRR
>EuglGrac
MVETLLSGIILGLIPITICGLFFTAYLQYMR
>FloyTerr
MVEALLSGIVLGLVPVTIAGLFVTAYLQYRR
>LeptTerr
MVEALLSGIVLGLVPVTILGLFVTAYLQYRR
>MesoViri
MVESLLSGIVLGMIPITLAGLFVTAYLQYRR
>MicromSp
MIEALLFGIVLGMIPVTLSGLFVTAYLQYRR
>MonomaSp
MVEPLLSGIVLGFIPVTIAGLFVTAYLQYRR
>NephOliv
MVEALLSGIVLGLIPVTLAGLFVTAYLQYRR
>OegoCard
MVEPLLSGIVLGLVPVTIAGLFVTAYLQYRR
>OltmViri
MVEPLLSGIVLGLVPVTLAGLFVTAYLQYRR
>OocySoli
MVESLLSGIVLGMVPVTIAGLFVTAFLQYRR
>OstrTaul
MVETLLSGIVLGLMPVTLAGLFTTAYLQYRR
>ParaKess
MVEALLSGIVLGLVPVTITGLFVTAYLQYRR
>PediMino
MVEPLLSGIVLGLVPVTITGLFVTAYLQFRR
>PediTube
MVEPLLSGIVLGLIPVTITGLFVTAYLQYRR
>PicoSali
MVEALLSGIVLGLSFVTILGLFVTAYLQYRR
>PracCCMP
MVEPLLSGIVLGLIPVTLIGLFFAAYLQYRR
>PrapCCMP
MVEILLSGIVLGLVPVTIFGLFVTAYLQYRR
>PrasColo
MVEPLLSGIVLGLIPVTITGLFVTAYLQYRR
>PseuAkin
MVEPLLSGIVLGLVPITITGLLVTAYLQYRR
>PycnProv
MVEPLLSGIVLGLMPVTIAGLFVTAFLQYRR
>PyraPark
MVEPLLSGIVLGLIPVTISGLFVTAYLQYRR
>ScenObli
MVEPLLSGIVLGLVPVTIAGLFVTAYLQYRR
>StigHelv
MVEPLLSGIVLGLVPVTIAGLFVTAYLQYRR
>TrebAggr
-------------------------------
>VolvCart
MVEPLLCGIVLGLVPVTIAGLFVTAYLQYRR
>MarsNIES
MVEPLLSGIVLGLVPVTIGGLFVTAYLQYRR
>YPF-701
MVEPLLSGIVLGLVPVTITGLFVTAYLQYRR
>Lepi_new
MVEPLLSGIVLGLIPVVISGLLTMAYLQFRR
>MGD
MVEPLLSGIVLGLVPVTIVGLFVTAYLQFRR
>TGD
MVEPLLSGIVFALVPVTIAGLFVTAFLQFRR
