# Supplementary material for: Comparative Plastid Genomics of Green-Colored Dinoflagellates Unveils Parallel Genome Compaction and RNA Editing
Source: Front Plant Sci. 2022 Jul 11;13:918543. doi: 10.3389/fpls.2022.918543 (PMC9309888; doi:10.3389/fpls.2022.918543)
Supplement: Supplementary file 2 [file Data_Sheet_2.ZIP › Single_Gene_Alignments/psaA_trimmed.fasta]

>BigeNata
MAIDVSNQNDDLVKVVVDVDPVPTDFERWAKPGHFSRSLSKGPLTTTWIWNLHADVHDFD
GYSTNLQDISRKIFSAHFGQLGIIFIWLSGMYFHGARFSNYEAWLSNPAKIKPSAQVVWP
IVGQDILNGDVGDGFRGVQITSGLFHVWRASGITNELELFSTAIGGLVMAFLMFFAGWFH
YHKAAPKLQWFQNAESMLNHHLSGLLGLGSLSWAGHQIHIAIPINKLLDKGVSASEIPLP
HEFLVDKTQMINIFPSFEKGLTPFFTLNWKEYSDFLTFQGGLDPQTGSLWLTDIAHHHLA
IAVLFIVAGHMYKTNWSIGHRLKEILEGHKVLSVSKGHSGLYEIFTTSWHAQLSLNLAML
GSLSIIVAHHMYAMPPYPYISVDYATQLSLFTHHMWIGGFCIVGAGAHASIFMVRDYNPA
DNYNNLLDRIICQRDAIISHLNWACIFLGLHSFGLYIHNDTMSALGRSDDMFSDTAIQLQ
PIFSQFIQRIHYMTIESTAPYVSHGTSPAWG-GDIVAINGKIAMMPISLGTSDFMVHHIH
AFTIHVTVLILLKGVLFSRNSRLIPDKSNLGFRFPCDGPGRGGTCQVSAWDHVFLGLFWM
YNSLSIVIFHFSWKLQSDVWGNVN-SSVSHITRGNFAQSANTINGWLRDFLWSQSSQVIQ
SYGSSLSAYGLIFLGAHFVWAFSLMFLFSGRGYWQELIESIVWAHNKLKVAPAIAPRALS
ITQGRAVGVAHYLLGGIGTTWSFFLARIISV
>BryoHypn
MTISPPEREIKKVKVIVDRNTTDTSFEKWAKAGSFSRTLAKGPTTTTWIWNLHADAHDFD
SHTSDLEDISRKVFSAHFGQLGIILIWLSGMYFHGARFSNYEAWLSDPTHIKPSAQVVWP
IVGQEILNGDVGGGFQGIQITSGFFQLWRASGITSELELYSTALGGLLLASAMFFAGWFH
YHKAAPKLEWFQNVESMMNHHLAGLLGLGSLGWAGHQIHLSIPINKLLDAGVDPKEIPLP
HEFLLNRELMAGLYPSFSAGLKPFFTLNWSEYSDFLTFKGGLNPINGGLWLTDIAHHHLA
IAVLFIIAGHMYRTNWGIGHSMKEILESHKGPFTGAGHQGLYEILTNSWHAQLAINLALF
GSLSIIVAHHMYAMPPYPYLATDYGTQLSLFTHHTWIGGFCIVGAGAHAAIFMVRDYDPT
NNYNNLLDRVIRHRDAIISHLNWVCIFLGFHSFGLYIHNDTMSALGRPQDMFSDTTIQLQ
PIFAQWIQSIHYAAPQLTAPTASAATSLTWG-GDIVSVGGKVAMMPISLGTSDFMVHHIH
AFTIHVTALILLKGVLYSRSSRLIPDKANLGFRFPCDGPGRGGTCQVSAWDHVFLGLFWM
YNYNSIVIFHFSWKMQSDVWGTVS-ESVSHITGGNFANSANAINGWLRDFLWAQSSQVIQ
SYGSALSAYGLVFLGAHFVWAFSLMFLFSGRGYWQELIESILWAHNKLKVAPAIQPRALS
ITQGRAVGVAHYIFGGIVTTWSFFLARIIAV
>ChlaRein
MTISTPEREAKKVKIAVDRNPVETSFEKWAKPGHFSRTLSKGPNTTTWIWNLHADAHDFD
SHTSDLEEISRKVFSAHFGQLGIIFIWLSGMYFHGARFSNYEAWLSDPTHIKPSAQVVWP
IVGQEILNGDVGGGFQGIQITSGFFQLWRASGITSELQLYTTAIGGLVMAAAMFFAGWFH
YHKAAPKLEWFQNVESMLNHHLGGLLGLGSLAWAGHQIHVSLPVNKLLDAGVDPKEIPLP
HDLLLNRAIMADLYPSFAKGIAPFFTLNWSEYSDFLTFKGGLNPVTGGLWLSDTAHHHVA
IAVLFLVAGHMYRTNWGIGHSMKEILEAHRGPFTGEGHVGLYEILTTSWHAQLAINLALF
GSLSIIVAHHMYAMPPYPYLATDYGTQLSLFTHHTWIGGFCIVGAGAHAAIFMVRDYDPT
NNYNNLLDRVIRHRDAIISHLNWVCIFLGFHSFGLYIHNDTMSALGRPQDMFSDTAIQLQ
PVFAQWIQNTHFLAPQLTAPNALAATSLTWG-GELGAHGGKVAMMPISLGTSDFMVHHIH
AFTIHVTVLILLKGVLFARSSRLIPDKANLGFRFPCDGPGRGGTCQVSAWDHVFLGLFWM
YNSLSIVIFHFSWKMQSDVWGTVTAS-VSHITGGNFAQSANTINGWLRDFLWAQSSQVIQ
SYGSALSAYGLIFLGAHFVWAFSLMFLFSGRGYWQELIESIVWAHNKLKVAPAIQPRALS
ITQGRAVGVAHYLLGGIATTWSFFLARIISV
>ChloAtmo
MTISPPEQEA-SVKIVVDRDPVKTSFERWAKPGHFSRTLAKGPNTTTWIWNLHADAHDFD
SHTNDLEDISRKVFSAHFGQLAVIFIWLSGMYFHGARFSNYEAWLSDPTHIKPSAQVVWP
IVGQEILNGDVGGGFQGIQITSGFFQLWRASGITSELQLYSTAIGGLVMAGLMLFAGWFH
YHKAAPKLEWFQNVESMLNHHLAGLLGLGSLSWAGHQIHVSLPINKLLDAGVDPKEIPLP
HEFLVNRDLTAQLFPSFAKGLTPFFTLNWAEYSDFLTFKGGLNPVTGGLWLTDTAHHHLA
IAVLFLVAGHMYRTNWGIGHSIKEILEAHKGPFTGAGHRGLYEILTTSWHAQLAINLALF
GSLSIIVAHHMYAMPPYPYLATDYGTQLSIFTHHTWIGGFCIVGGAAHAAIFMVRDYDPT
NNYNNLLDRVIRHRDAIISHLNWVCIFLGFHSFGLYIHNDTMSALGRPQDMFSDTAIQLQ
PVFAQWIQNTHYLAPNLTAPNALAPTSATWG-GDVVAVGGKVAMMPISLGTADFLVHHIH
AFTIHVTVLILLKGVLFARSSRLIPDKVNLGFRFPCDGPGRGGTCQVSAWDHVFLGLFWM
YNSLSIAIFHFSWKMQSDVWGSVT-AKVSHITGGNFAQSSITINGWLRDFLWAQASQVIQ
SYGSALSAYGLMFLGAHFVWAFSLMFLFSGRGYWQELIESIVWAHNKLKVAPAIQPRALS
IIQGRAVGVAHYLLGGIATTWAFFLARIIAV
>ChloVari
MTISPPEREAKKVKIVVDRNPVATNFEKWAKPGHFSRTLSKGPTTTTWIWNLHADAHDFD
TQTSDLEEISRKVFSAHFGQLGIIFIWLSGMYFHGARFSNYEAWLTDPTHIKPSAQVVWP
IVGQEILNADVGGGFQGLQITSGFFQLWRAAGITSELQLYTTAIGGLVMAAAMFFAGWFH
YHKAAPKLEWFQNVESMLNHHLGGLLGLGSLAWAGHQIHVSLPINKLLDAGVDPKEIPLP
HEFTLNPELMAQLYPSFAKGLAPFFTLDWAQYSDFLTFQGGLNPVTGGLWLTDTVHHHLA
IAVLFLVAGHQYRTNWGIGSSLKEILEAHKGPFTGEGHKGLYEILTTSWHAQLAINLALF
GSLSIIVAHHMYAMPPYPYLATDYGTQLSLFTHHMWIGGFCIVGAGAHAAIFMVRDYDPT
NNYNNLLDRVLRHRDAMISHLNWVCIFLGFHSFGLYIHNDTMSALGRPQDMFSDTAIQLQ
PVFAQWVQNTHFLAPGFTAPNALASTSPSWG-GDVVAVGGKVAMMPISLGTADFLVHHIH
AFTIHVTVLILLKGVLYARSSRLIPDKANLGFRFPCDGPGRGGTCQVSAWDHVFLGLFWM
YNSISVVIFHFSWKMQSDVWGTVS-ANVSHITGGNFGQSANTINGWLRDFLWAQSSQVIQ
SYGFALSAYGLIFLGAPFGWAF--------------------------------------
-------------------------------
>CoccSube
MTISPPEREAKKVKIVVDGNPVETSFERWAKPGHFSRTLSKGPSTTTWIWNLHADAHDFD
SHTSDLEEISRKVFSAHFGQLGIILIWLSGMYFHGARFSNYEAWLSDPIHIKPSAQVVWP
VVGQEILNGDVGGGFQGVQITSGFFQLWRASGITSELQLYSTAIGGLVLAAAMFFAGWFH
YHKAAPKLEWFQNVESMLNHHLAGLLGLGSLAWAGHQIHVSLPINKLLDAGVDPKEIPLP
HEFILNRDLMAQLYPSFSKGLAPFFTINWSEYSDFLTFQGGLNPVTGGLWLSDQAHHHLA
IAVLFLVAGHQYRTNWGIGHSIKEILEAHKGPFTGEGHKGLYEILTTSWHAQLAINLALF
GSLSIIVAHHMYSMPPYPYLATDYGTQLSIFTHHTWIGGFCIVGAGAHAAIFMVRDYDPT
NNYNNLLDRVIRHRDAIVSHLNWVCIFLGFHSFGLYIHNDTMSALGRPQDMFSDTAIQLQ
PVFAQWIQNTHLSAPQFTAPNALAPTSPVWG-GDVVAVGGKVAAMPITLGTADFMVHHIH
AFTIHVTVLILLKGVLYARSSRLIPDKANLGFRFPCDGPGRGGTCQVSAWDHVFLGLFWM
YNSLSIAIFHFSWKMQSDVWGTVN-STVSHITGGNFSQSANTINGWLRDFLWAQSSQVIQ
SYGSALSAYGLIFLGAHFIWAFSLMFLFSGRGYWQELIESIVWAHNKLKVAPSIQPRALS
ITQGRAVGVAHYLLGGIATTWSFFLARIIAV
>DunaSali
MTISSPEREAKKVKIAVDRNPVETNFEKWAKPGHFSRALAKGPNTTTWIWNLHADAHDFD
NHTSDLEEISRKVFSAHFGQLGIILIWLSGMYFHGARFSNYEGWLSDPTHIKPSAQVVWP
IVGQEILNGDVGGGFQGIQITSGFFQLWRASGITSELQLYSTAIGGLVLAAACFFAGWFH
YHKAAPKLEWFQNVESMLNHHLAGLLGLGSLAWAGHQIHVSLPVNKLLDAGVDPKEIPLP
HEFLLNQSIIADLYPSFSKGLAPFFTLNWAEYSDFLTFKGGLNPVTGGLWLSDTAHHHLA
IAVLFLVAGHQYRTNWGIGHSIKDILESHKGPFTGNGHAGLYEILTTSWHAQLAINLALF
GSLSIIVAHHMYAMPPYPYLATDYGTQLSLFTHHMWIGGFCVVGAGAHAAIFMVRDYDPT
NNYNNLLDRVIRHRDAIISHLNWVSIFLGFHSFGLYIHNDTMSALGRPQDMFSDTAIQLQ
PVFAQWIQNTHFTAPQLTAPNALAATSLTWG-GDVVAVGGKVAMMPIALGTSDFLVHHIH
AFTIHVTVLILLKGVLFARSSRLIPDKANLGFRFPCDGPGRGGTCQVSAWDHVFLGLFWM
YNSLSIVIFHFSWKMQSDVWGTVTDS-VSHITGGNFAQSANTINGWLRDFLWAQSSQVIQ
SYGSALSAYGLMFLGAHFVWAFSLMFLFSGRGYWQELIESIVWAHNKLRVAPSIQPRALS
ITQGRAVGVAHYLLGGIATTWSFFLARIIAV
>EuglGrac
MTITPPEQQVKRVRVAFVSNPVETSFEKWSRPGHFSRLLSKGPNTTTWIWNLHADAHDFD
NHTTDLEDISRKVFSAHFGQLAIIEIWLSGMFFHGARFSNYEAWLLDPIHVKPSAQIVWP
IVGQEILNGDVGGNFQGIQITSGLFQLWRSCGITSEFQLYITALTGLIFSAVLFFAGWFH
YHKAAPKLEWFQNVESMLNHHLSGLLGLGCLSWAGHQIHVSLPINKLLDSGVNPAELPLP
HDFILDKSLISQLYPSFSKGLAPFFTFHWSEYSDFLTFRGGLNNVTGGLWLTDVAHHHLA
LAVLFILAGHMYKTNWKIGHDIKGLLESHTGPFTGQGHKGLYEIFTNSWHAQLSLNLAMM
GSLSIIVAQHMYSMPPYPYIAIDYGTELSLFTHHYWIGGFCIVGAAAHAAIFMVRDYDPA
LNFNNLLDRVLLHRDAIISHLNWVCIFLGLHSFGLYIHNDTLSALGRPQDMFSDSAIQLQ
PVFAQWIQNTHYLAPTLTAFNLVSPTTPVWG-GDVVSISGKVAMMPIKLGTADFLVHHIH
AFTIHVTVLILLKGVLFSRSSRLIPDKASLGFRFPCDGPGRGGTCQVSAWDHVFLGLFWM
YNSISVAIFHFSWKMQSDVWGTVL-ANVSHITGGNFSQGSLTINGWLRDFLWAQSSQVIQ
SYGSPLSAYGLMFLGAHFVWAFTLMFLFSGRGYWQELIESIVWAHNKLKVAPNIQPRALS
ITQGRAVGVAHYLLGGIATTWSFFLARIISV
>FloyTerr
MTINLPEREAKRVQIAVDRNPVETSFQRWAKPGHFSRSLAKGPNTTTWIWNLHADAHDFD
SHTSDLQDISRKVFSAHFGQLGVIFIWLSGMYFHGARFSNYEAWLSDPTHIKPSAQIVWP
IVGQEILNGDVGGGFQGIQITSGFFQLWRASGITSELQLYSTAMGGLIMAAAMFFAGWFH
YHKAAPRLEWFQNVESMLNHHLGGLLGLGSLGWAGHQIHVSLPINKLLDAGVDPKEIPLP
HEFLLNRALMADLYPSFAKGLTPFFTLDWSSYADFLTFKGGLNPVTGGLWLTDTAHHHLA
IAVLFLVAGHMYRTNWGIGHSMKQILDAHAGPFTGAGHKGLYEILTTSWHAQLAINLALF
GSLSIIVAHHMYAMPPYPYLATDYGTQLSLFTHHNWIGGFCIVGAGAHAAIFMVRDYDPT
NNYNNLLDRVLRHRDAIISHLNWVCIFLGFHSFGLYIHNDTMQALGRPADMFSDTAIQLQ
PVFAQWIQNTHFMAPQFTAPNALAATSLTWG-GDFVAVGGKVAMMPIALGTADFLVHHIH
AFTIHVTALILLKGVLFARSSRLIPDKANLGFRFPCDGPGRGGTCQVSAWDHVFLGLFWM
YNSLSIVIFHFSWKMQSDVWGQV-GSNVSHITGGNFGQSANTINGWLRDFLWAQSSQVIQ
SYGSALSAYGLIFLGAHFVWAFSLMFLFSGRGYWQELIESILWSHSKLKVAPSIQPRALS
ITQGRAVGVAHYLLGGIATTWSFFLARIIAV
>LeptTerr
MTISPPEQETKKVKIVVDRNPISTSFEKWAKPGHFSRTLSKGPSTTTWIWNLHADAHDFD
SHTSDLEEISRKVFSAHFGQLGVILIWLSGMYFHGARFSNYEAWLSDPIHIKPSAQVVWP
IVGQEILNGDVGGGFQGIQITSGFFQLWRASGITNELQLYSTAIGGLVLAAAMFFAGWFH
YHKAAPKLEWFQNVESMLNHHLAGLLGLGSLAWAGHQIHVSLPINKLLDAGVDPKEIPLP
HEFILNRELIAQLYPSFGKGLAPFFTINWSEYSDFLTFKGGLNPVTGGLWLTDTAHHHLA
IAVLFLIAGHQYRTNWGIGHSLKEILEAHKGPFTGEGHKGIYEILTTSWHAQLALNLALF
GSLSIIVAHHMYAMPPYPYLATDYGTQLSIFTHHMWIGGFCIVGAGAHAAIFMIRDYDPT
NNYNNLLDRVIRHRDAIISHLNWVCIFLGFHSFGLYIHNDTMSALGRPQDMFSDTAIQLQ
PVFAQWIQNTHYLAPEFSAPNALASTSATWG-GDVIAVGGKVAMMPIALGTADFLVHHIH
AFTIHVTVLILLKGVLYARSSRLIPDKANLGFRFPCDGPGRGGTCQVSAWDHVFLGLFWM
YNSLSIVIFHFSWKMQSDVWGTVN-ANVSHITGGNFAQSANTINGWLRDFLWAQSSQVIQ
SYGSALSAYGLMFLGAHFVWAFSLMFLFSGRGYWQELIESILWAHNKLKVAPAIQPRALS
ITQGRAVGVAHYLLGGIATTWSFFLARIIAV
>MesoViri
MTISPPEREA-NGKIVVDRDPVKTSFERWGKPGHFSRSLAKGPNTTTWIWNLHADAHDFD
SHTNDLEDISRKVFSAHFGQLAVIFIWLSGMYFHGARFSNYEAWLSDPTHIKPSAQVVWP
IVGQEILNGDVGGGFQGVQITSGFFQLWRASGIVNEQQLYTTAIGGLIAAGLMFFAGWFH
YHKAAPKLEWFQNAESMMNHHLAGLLGLGSLSWAGHQIHVSLPVNQLLDAGVDPKEIPLP
HEFVMNRELMAQLYPSFAKGLAPFFTLNWGEYSDFLTFRGGLNPVTGGLWLTDTVHHHVA
IAVLFIVAGHMYRTNWGIGHSMKEILEAHKGPFTGEGHKGLYEILTTSWHAQLGLNLALM
GSLSIIVAHHMYAMPPYPYLATDYGTQLSLFTHHMWIGGFCIVGGAAHAAIFMVRDYDPT
NNYNNLLDRVIRHRDAIISHLNWVCIFLGFHSFGLYIHNDTMSALGRPQDMFSDTAIQLQ
PVFAQFVQNRNYLAPGFSAPNALASSSAVWG-GDVVAVGGKVAMMPIQLGTSDFLVHHIH
AFTIHVTVLILLKGVLFARSSRLIPDKANLGFRFPCDGPGRGGTCQVSAWDHVFLGLFWM
YNCLSIVIFHFSWKMQSDVWGSVT-AQVSHITGGNFAQSANTINGWLRDFLWAQASQVIQ
SYGSALSAYGLMFLGAHFVWAFSLMFLFSGRGYWQELIESIVWAHNKLKVAPAIQPRALS
ITQGRAVGVAHYLLGGIATTWAFFLARIIAV
>MicromSp
MTISPPEREVKAVKIVVDRDPVPTSFEKWGKPGHFSRTLAKGPATTTWVWDLHADAHDFD
SHTTDLEDISRKVFSAHFGQLGVIFIWLSGMYFHGARFSNYEAWLSDPTHIKPSAQVVWP
IVGQEILNGDVGGGFQGVQITSGFFQLWRGSGITSELQLYSTAIGALICAGLMFFAGWWH
YHKAAPKLEWFQNVESMMNHHLAGLLGLGSLSWAGHQIHIALPVNTLLDAGVDPKEIPLP
HEFMLNRDLMAELYPSFSQGLAPFWTFNWTEYSDFLTFRGGLNPVTGGLWLSDTAHHHLA
IGVLFIIAGHMYRTNWGIGHSMKEILEAHKGPFTGEGHKGLYEILTTSWHAQLAINLALF
GSLSIIVAHHMYAMPPYPYLATDYGTQLSLFTHHMWIGGFCICGAAAHAAIFMVRDYDPT
NNYNNLLDRVLRHRDAMISHLNWVCIFLGFHSFGLYIHNDTMSALGRPQDMFSDTAIQLQ
PIFAQWVQNTHALAPELTAPTAGASTSASWG-GDIVAVGGKIAMMPISLGTSDFMVHHIH
AFTIHVTVLILLKGVLFARSSRLIPDKANLGFRFPCDGPGRGGTCQVSAWDHVFLGLFWM
YNSISIVIFHFSWKMQSDVWGSVT-DNVSHITGGNFAQSANTINGWLRDFLWAQSSQVIQ
SYGSALSAYGLIFLGAHFIWAFSLMFLFSGRGYWQELIESIVWAHNKLKVAPAIQPRALS
ITQGRAVGVAHYLLGGIATTWSFFLARIIAV
>MonomaSp
MTISPPN--TTKVKIVVDRNPVETSFEKWAKPGHFSRTLSKGPTTTTWIWNLHADAHDFD
SHTTDLEDISRKVFSAHFGQLGIILIWLSGMYFHGARFSNYEAWLSDPTHIKPSAQVVWP
IVGQEILNGDVGGGFQGIQITSGFFQLWRGSGITSELQLYSTAIGGLILAGLMFFAGWFH
YHKAAPKLEWFQNVESMMNHHLAGLLGLGSLAWAGHQIHVSLPVNALLDAGVDAKEIPLP
HEFILNRALMAEIYPSFAKGLAPFFTLQWSEYSDFLTFKGGLNPVTGGLWLTDTAHHHLA
IAVLFIIAGHQYRTNWGIGHSMKEILEAHKGPFTGEGHKGLYEILTTSWHAQLGLNLAFF
GSLSMIVSHHMYAMPPYPYLATDYGTQLSLFTHHMWIGGFCVTGAAAHAAIFMVRDYDPT
NNYNNVLDRVIRHRDAIISHLNWVCIFLGFHSFGLYIHNDTMSALGRPQDMFSDTAIQLQ
PVFAQWIQNTHSLSISVTAPNALGSTSQSWG-GDIVAVGGKIAMMPISLGTSDFMVHHIH
AFTIHVTVLILLKGVLFARSSRLIPDKANLGFRFPCDGPGRGGTCQVSAWDHVFLGLFWM
YNSLSVTIFHFSWKMQSDVWGSL-GSTVSHITGGNFAQSANTINGWLRDFLWAQSSQVIQ
SYGSALSAYGLMFLGAHFVWAFSLMFLFSGRGYWQELIESIVWAHNKLRVAPSIQPRALS
ITQGRAVGVAHYLLGGIATTWSFFLARIIAV
>NephOliv
MTISPPEREAKKVKIVVDRNPVVTSFEKWAKPGHFSRTLAKGPTTTTWIWDLHADAHDFD
SHTTDLEDISPKIFSAHFGQLGVILIWLSGMYFHGARFSNYEAWLSDPTHIKPSAQVVWP
IVGQEILNGDVGGGFQGIQITSGFFQLWRASGITSELQLYSTAIGGLLLAAAMFFAGWFH
YHKAAPKLEWFQNVESMMNHHLGGLLGLGSLGWAGHQIHVSLPVNKLLNAGVDPKEIPLP
HEFLLNRDLMAQLYPSFAKGLTPFFTLNWAEYGDFLTFRGGLNPVTGGLWLSDTAHHHVA
IAVLFLVAGHMYRTNWGIGHSMKEILEAHKGPFTGEGHKGLYEILTTSWHAQLAINLALF
GSLSIVVAHHMYAMPPYPYLATDYGTQLSLFTHHMWIGGFCVVGAAAHAAIFMVRDYDPT
NNYNNLLDRVIRHRDAIISHLNWVCIFLGFHSFGLYIHNDTMSALGRPQDMFSDTAIQLQ
PVFAQWIHKTHALAPGLTAPNALASTSPSWG-GDVVAVGGKVAMMPISLGTADFLVHHIH
AFTIHVTVLILLKGVLFARSSRLIPDKANLGFRFPCDGPGRGGTCQVSAWDHVFLGLFWM
YNSISVVIFHFSWKMQSDVWGNVT-AQVSHITGGNFALSSNTINGWLRDFLWAQASQVIQ
SYGSALSAYGLIFLGAHFIWAFSLMFLFSGRGYWQELIESIVWAHNKLKVAPSIQPRALS
ITQGRAVGVAHYLLGGIATTWAFFLARIIAV
>OegoCard
MTIKAPESEAKRVKITVDRNPVETSFEKWAKPGHFSRSLAKGPNTTTWIWNLHADAHDFD
SHTTDLQDISRKIFSAHFGQLAVILIWLSGMYFHGARFSNYEAWLGDPTHIKPSAQVVWP
IVGQEILNGDVGGGFQGVQITSGLFQMWRASGITTELELYSTAIGGLVLSAALFFAGWFH
YHKAAPKLEWFQNVESMLNHHLGGLIGLGSLGWAGHQIHVSLPINKLLDAGVDPKEIPLP
HDFILNKQFIVDLYPSFGKGLEPFFTLNWSEYSDFLTFKGGLNPVTGGLWLTDTAHHHVA
IAVLFLIAGHMYRTSWGIGHSIKEILEAHKDPLTGEGHKGLYEILTTSWHAQLAINLALF
GSLSIIVAHHMYSMPPYPYLATDYGTQLSLFTHHVWIGGFCIVGAGAHGAIFLVRDYDPA
SNYNNLLDRVLRHRDAIISHLNWVCIFLGFHSFGLYIHNDTMSALGRPSDMFSDTAIQLQ
PFFAQWIQKTHFLAPQLTAPNALAATSQTWG-GDFVAVGGKVAMMPISLGTADFLVHHIH
AFTIHVTVLILLKGVLFARSSRLIPDKANLGFRFPCDGPGRGGTCQVSAWDHVFLGLFWM
YNSLSIVIFHFSWKMQSDVWGTVT-SNISHITGGNFAQSANTINGWLRDFLWSQSSQVIQ
SYGTAASAYGLIFLGAHFVWAFSLMFLFSGRGYWQELIESILWAHSKLKVAPTIQPRALS
ITQGRAVGVAHYLLGGIATTWSFFLARITSV
>OltmViri
MTISPPEREAKKVKIVVDRNPVETSLEKWAKPGHFSRALSKGPTTTTWIWNLHADAHDFD
SHTSDLEDISRKVFSAHFGQLGIIFIWLSGMYFHGARFSNYEAWLSDPTHIKPSAQVVWP
VVGQEILNGDVGGGFQGIQITSGFFQLWRASGITSELQLYATAIGGLVMAAAMFFAGWFH
YHKAAPKLEWFQNVESMMNHHLAGLLGLGSLAWAGHQIHISLPINKLLDAGVDPKEIPLP
HELMLNRELMAQLYPSFAKGLAPFFTLNWGEYSDFLTFQGGLNPVTGGLWLSDEAHHHLA
IAVLFLIAGHQYRTNWGIGHSMKEILEAHKGPFTGEGHKGLYEILTTSWHAQLAINLAML
GSLSIIVAHHMYAMPPYPYLATDYGTQLSLFTHHVWIGGFCIVGAGAHAAIFMVRDYDPT
NNYNNLLDRVIRHRDAIISHLNWVCIFLGFHSFGLYIHNDTMSALGRPQDMFSDTAIQLQ
PVFAQWVQNTHFLAPQLTAPNALAATSVSWG-GDVVAVGGKVAMMPIALGTSDFLVHHIH
AFTIHVTVLILLKGVLYSRSSRLIPDKANLGFRFPCDGPGRGGTCQVSAWDHVFLGLFWM
YNSLSIVIFHFSWKMQSDVWGSVTAS-VTHITGGNFAASANTINGWLRDFLWAQSSQVIQ
SYGSALSAYGLMFLGAHFVWAFSLMFLFSGRGYWQELIESIVWAHNKLKVAPAIQPRALS
ITQGRAVGVAHYLLGGIATTWSFFLARIISV
>OocySoli
MTISPPEREAKKVKIVVDRNPVETSFEKWSKPGHFSRTLAKGPNTTTWIWNLHADAHDFD
TQTSDLEEISRKVFSAHFGQLGLIFIWLSGMYFHGARFSNYEAWLSDPTHIKPSAQVVWP
VVGQEILNGDVGGGFQGVQITSGFFQLWRASGITSELQLYTTAIGGLIMAAAMFFAGWFH
YHKAAPKLEWFQNVESMLNHHLAGLLGLGSLAWAGHQIHVSLPINKLLDAGVDPKEIPLP
HEFILNKELMAQLYPSFSKGLAPFFTLNWGEYSDFLTFQGGLNPITGGLWLSDTAHHHVG
IAVLFLIAGHMYRTNWGIGHSMKEILEAHKGPFTGEGHKGLYEILTTSWHAQLAINLALF
GSLSIIVAHHMYAMPPYPYLATDYGTQLSLFTHHMWIGGFCVVGAGAHGAIFMVRDYDPT
NNYNNLLDRVIRHRDAIISHLNWVCIFLGFHSFGLYIHNDTLSALGRPQDMFSDTAIQLQ
PIFAQWIQNTHYLAPQFTAPNALASTSPTWG-GDFVAVGGKIAMMPITLGTADFMVHHIH
AFTIHVTVLILLKGVLYARSSRLIPDKANLGFRFPCDGPGRGGTCQVSAWDHVFLGLFWM
YNSLSIVIFHFSWKMQSDVWGSVN-AAISHITGGNFAQSANTINGWLRDFLWAQSSQVIQ
SYGSALSAYGLIFLGAHFVWAFSLMFLFSGRGYWQELIESILWAHNKLKVAPAIQPRALS
ITQGRAVGVAHYLLGGIATTWSFFLARILAV
>OstrTaul
MTISPPEREIKTVKIVVDRDPVPTSFEKWAKPGHFSRTLAKGPATTTWVWDLHADAHDFD
SHTTDLEDISRKVFSAHFGQLGVIFIWLSGMYFHGARFSNYEAWLSDPTHIKPSAQVVWP
IVGQEILNGDVGGGFQGVQITSGFFQLWRGSGITSELQLYSTAIGALICAGLMFFAGWWH
YHKAAPKLEWFQNVESMMNHHLAGLLGLGSLAWAGHQIHIALPVNTLLDAGVDPKEIPLP
HEFMLNRALMAELYPSFAKGLTPFFTFNWTEYSDFLTFRGGLNPVTGGLWLTDMAHHHLA
IAVLFLVAGHQYRTNWGIGHSMKEILEAHKGPFTGEGHKGLYEILTTSWHAQLAINLALM
GSLSIIVSHHMYSMPPYPYLATDYGTQLSLFTHHMWIGGFCICGAAAHAAIFMVRDYDPA
TNYNNVLDRVLRHRDAIISHLNWVCIFLGFHSFGLYIHNDTMSALGRPQDMFSDTAIQLQ
PIFAQFVQHTHALAPELTAPTAAGSTSASWG-GDIVAVGGKIAMMPISLGTSDFMVHHIH
AFTIHVTVLILLKGVLFARSSRLIPDKANLGFRFPCDGPGRGGTCQVSAWDHVFLGLFWM
YNSISIVIFHFSWKMQSDVWGSVT-GNVSHITGGNFAQSANTINGWLRDFLWAQSSQVIQ
SYGSALSAYGLIFLGAHFIWAFSLMFLFSGRGYWQELIESIVWAHNKLKVAPAIQPRALS
ITQGRAVGVAHYLLGGIATTWSFFLARIIAV
>ParaKess
MTISPPEREAKKVKIVVDRNPVATSFEKWAKPGHFSRTLSKGPTTTTWIWNLHADAHDFD
TQTSDLEEVSRKIFSAHFGQLGIIFIWLSGMYFHGARFSNYEAWLTDPTHIKPSAQVVWP
IVGQEILNADVGGGFQGIQITSGFFQLWRAGGITSELQLYTTAIGALVMAAAMFFAGWFH
YHKAAPKLEWFQNVESMLNHHLAGLLGLGSLAWAGHQIHISLPINKLLDAGVDPKEIPLP
HEFILNNGLMAQLYPSFAKGLSPFFTLDWVTYNDFLTFKGGLNPVTGGLWLTDTAHHHLA
IAVLFLIAGHMYRTNWGIGSSLKEILEAHKGPFTGEGHKGLYEILTTSWHAQLAINLALF
GSLSIIVAHHMYAMPPYPYLATDYGTQLSIFTHHMWIGGFCVVGAGAHAAIFMVRDYDPT
NNYNNLLDRVLRHRDAIISHLNWVCIFLGFHSFGLYIHNDTMSALGRPQDMFSDTAIQLQ
PIFAQWIQSTHALAPGYTAPNALASTSPSWG-GDIVAVGGKVAMMPISLGTADFLVHHIH
AFTIHVTVLILLKGVLYARSSRLIPDKANLGFRFPCDGPGRGGTCQVSAWDHVFLGLFWM
YNAISVVIFHFSWKMQSDVWGTVS-AGVSHITGGNFAQSANTINGWLRDFLWAQSSQVIQ
SYGSALSAYGLIFLGAHFVWAFSLMFLFSGRGYWQELIESIVWAHNKLKVAPAIQPRALS
ITQGRAVGVAHYLLGGIATTWSFFLARILAV
>PediMino
MTITPPEREAKKVKIVVDRDPVATNFEKWAKPGHFSRSLSKGPSTTTWIWNLHADAHDFD
SHTSDLEDISRKVFSAHFGQLGIILIWISGMYFHGARFSNYEAWLNDPTHIKPSAQVVWP
IVGQEILNGDVGGGFQGVQITSGFFQLWRASGITSELQLYSTAIGGLLLAGAMFFAGWFH
YHKAAPKLEWFQNVESMLNHHLAGLLGLGSLSWAGHQIHISLPVNKLLDAGVDPKEIPLP
HELLLNRDLMAQLYPSFAKGLTPFFTLHWSEYSDFLTFQGGLNPVTGGLWLSDTAHHHLA
IAVMFIVAGHMYRTNWGIGHSMREILEAHKGPFTGEGHKGLYEILTTSWHAQLAINLAML
GSLSIIVAHHMYAMPPYPYLATDYGTQLSLFTHHMWIGGFCIVGAGAHAAIFMVRDYDPT
NNYNNLLDRVIRHRDAIISHLNWVSIFLGFHSFGLYIHNDTMSALGRPQDMFSDTAIQLQ
PVFAQWVQNTHFLAPQGTAPNALAATSQVWG-GDVVAVGGKVAMMPISLGTADFMVHHIH
AFTIHVTVLILLKGVLYARSSRLIPDKANLGFRFPCDGPGRGGTCQVSAWDHVFLGLFWM
YNALSIVIFHFSWKMQSDVWGTVTAA-VSHITGGNFAQSANTINGWLRDFLWAQSSQVIQ
SYGSALSAYGLIFLGAHFVWAFSLMFLFSGRGYWQELIESIVWAHNKLKVAPAIQPRALS
ITQGRAVGVAHYLLGGIATTWSFFLARIISV
>PediTube
MTITPPEREAKKVKIVVDRDPVATNFEKWAKPGHFSRSLSKGPSTTTWIWNLHADAHDFD
SHTSDLEDISRKVFSAHFGQLGIILIWISGMYFHGARFSNYEAWLSDPTHIKPSAQVVWP
IVGQEILNGDVGGGFQGVQITSGFFQLWRGSGITSELQLYSTAIGGLLLAGAMFFAGWFH
YHKAAPKLEWFQNVESMLNHHLAGLLGLGSLSWAGHQIHVSLPVNKLLDAGVDPKEIPLP
HEFLLNRDLMAQLYPSFGKGLAPFFTLHWSEYSDFLTFQGGLNPVTGGLWLTDTAHHHLA
IAVLFIIAGHQYRTNWGIGSSLKEILEAHKGPFTGEGHKGLYEILTTSWHAQLAINLAMM
GSLSIIVAHHMYSMPPYPYLATDYGTQLSLFTHHMWIGGFCIVGAGAHAAIFMVRDYDPT
NNYNNLLDRVIRHRDAMISHLNWVCIFLGFHSFGLYIHNDTMSALGRPQDMFSDTAIQLQ
PVFAQWVQNTHFLAPQGTAPNALAATSVSWG-GDVVAVGGKVAMMPISLGTADFMVHHIH
AFTIHVTVLILLKGVLYARSSRLIPDKANLGFRFPCDGPGRGGTCQVSAWDHVFLGLFWM
YNTISVVIFHFSWKMQSDVWGSVTAS-VSHITGGNFSQSANTINGWLRDFLWAQSSQVIQ
SYGSSLSAYGLIFLGAHFVWAFSLMFLFSGRGYWQELIESIVWAHNKLKVAPAIQPRALS
ITQGRAVGVAHYLLGGIATTWSFFLARIISV
>PicoSali
MTIRPPEREAKKVKVLVDRNPVQTSFEKWAKPGHFSRSLAKGPTSTTWIWDLHADAHDFD
SHTSDLEDISRKVFSAHFGQLGIIFIWISGAYFHGARFSNYEAWLTDPVHIKPSAQVVWP
IVGQEILNGDVGGGFQGIQITSGFFQLWRAAGITSELQLYTTAIGGLVMAGLMFFAGWFH
YHKAAPKLEWFQNVESMLNHHLAGLLGLGSLAWAGHQIHVSLPINQLLDSGVDPKEIPLP
HEFILNRALMAQLYPSFAKGLTPFFTMHWADYTDFLTFRGGLNPTTGSLWLTDQAHHHLA
IAVLFIIAGHMYRTNWGIGHSMKEILEAHRGPLTGEGHQGLYEILTTSWHAQLAINLALF
GSLSIIVSHHMYAMPPYPYIAIDYATSVSLFTHHMWIGGFMVTGAAAHAAIFMVRDYDPT
NNYNNVLDRMIRHRDAIISHLNWVCIFLGFHSFGLYIHNDTMSALGRPQDMFSDTAIQLQ
PVFAQWVQNLHNTAPGFTAPNAIASTSPTWG-GEVVAVGGKVAMMPIPLGTADFLVHHIH
AFTIHVTVLILLKGVLFARSSRLIPDKANLGFRFPCDGPGRGGTCQVSAWDHVFLGLFWM
YNCISIVIFHFSWKMQSDVWGNVN-AQISHITGGNFAQSSITINGWLRDFLWAQASQVIQ
SYGSALSAYGLIFLGAHFIWAFSLMFLFSGRGYWQELIESIVWAHNKLKVAPAIQPRALS
ITQGRAVGVAHYLLGGIATTWSFFLARLIAV
>PracCCMP
MTISPPKQEAKIVKVVVDRNTVPTSFEKWAKPGHFSRALSKGPTTTTWVWNLHADAHDFD
SHTTDLEDISRKVFSAHFGQLGIIFLWLSGMYFHGARFSNYEAWLNDPINVKQSAQVVWP
IVSQEILNGDMGGGFQGIQVTSGFFQLWRAAGITSELQLYSTAMGGVFCAFLMFFAGWFH
YHKAAPKLEWFQNVESMLNHHLAGLLGLGSLAWAGHQIHVALPINALLDAGIDSKEIPLP
HEFLLNRDLMAQIYPGFEQGLMPFWTLNWSAYQDFLTFKGGLNPLTGGLWLTDTAHHHVA
IAVLFIVAGHMYRTNWGFGHSLQTILESHRGPFTGEGHKGLYETLTTSWHAQLAINLALF
GSLSIIVSHHMYAMPPYPYIATDYATQLSIFTHHMWIGGFCICGAAAHGAIFMVRDYSPT
TNYNNVLDRVIRHRDTIISHLNWVCIFLGFHSFGLYIHNDTMSALGRPNDMFSDTAIQLQ
PFFAQWIQHTHFESIAQTAPNALAGTSVSWG-GDVVAVGNKVAMMPIPLGTADFMVHHIH
AFTIHVTVLILLKGVLYARSSRLIPDKSNLGFRFPCDGPGRGGTCQVSAWDHIFLGLFWM
YNALSITIFHFSWKMQSDVWGNVT-AKVSHITGGNFALSSNTINGWLRDFLWAQSSQVLQ
GYGSALSAYSLMFLAAHFIWAFSLMFLFSGRGYWQELIESILWAHNKLKVAPVIQPRALS
ITQGRAVGLAHYLLGGICTTWAFFLARICAI
>PrapCCMP
MTISTPNQE-KKVKVVVDRDPVPTTFEKWAVPGHFSRSLAKGPTTTKWVWDLHADVHDFD
SHTSDLEDISRKVFSAHFGQLGIILIWISGMFFHGARFSNYESWLMDPTGIKPSAQVVWP
VVGQEILNDDVGGGFQGIQITSGFFHIWRAAGITTELELYSTAIGGLCLAGAMFFAGWFH
YHKAAPRLAWFQNVESMLNHHLAGLLGLGCLGWAGHQIHIALPINALLDMGVDPKEIPLP
HEFLINRDLMAQIFPSFSLGLRPFFTFDWAAYSDFLTFKGGLNPQTGSLWMTDIAHHHLA
LAVLFIVAGHMYRTNWGIGHSMKEILEAHRGPFTGEGHKGLYEILTTSWHAQLALNLAML
GSLSIIVAHHMYAMPPYPYIATDYGTGICLFTHHMWIGGFCIVGAGAHASIFMVRDYDPT
NNYNNVLDRVIRHRDSIIAHLNWVCIFLGLHSFGLYIHNDTMSALGRPQDMFTDTAIQLQ
PVFAQFVQNTHLVAPQLTAPGALATS-LSWGGNDIVAVGGKVAMMPISLGTADFLVHHIH
AFTIHVTALILLKGTLFSRSSRLIPDKANLGFRFPCDGPGRGGTCQVSGWDNVFLGLFWM
YNCISIVIFHFSWKMQSDVWGRVA-ASISHITGGNFAQSSTTINGWLRDFLWAQSSQVIQ
SYGSPLSAYGLMFLGAHFVWAFSLMFLFSGRGYWQELIESIVWAHNKLKVAPAIQPRALS
ITQGRAVGVAHYLLGGIATTWAFFLARILAV
>PrasColo
MTIRPPKHEAKKIKILVDTNTVSTSFEKWAKPGHFSRTLAKGPTTTTWVWNLHADAHDFD
SHTTDLEDISRKVFSAHFGQLGIILIWLSGMYFHGARFSNYEAWLTDPTNIKPSAQVVWP
IVGQEILNGDVGGGFQGIQITSGFFQLWRASGITTELELYSTAIGGLVLAGLMFFAGWFH
YHKAAPKLEWFQSVESMMNHHLAGLLGLGSLAWAGHQIHVALPINLLLDAGIDPKEIPLP
HEFLLDRQLMAQLYPSFAQGLTPFFTMHWAAYGDFLTFKGGLNPVTGALWLTDIAHHHLA
VAVLFIIAGHMYRTNWGIGHSFKEILEAHRGPFTGNGHKGLYEILTTSWHAQLAINLALF
GSLSIIVAHHMYAMPAYPYIAVDYGTQLSLFTHHTWIGGFCICGAAAHGAIFMVRDYDPL
NNYNNVLDRVIRHRDAIISHLNWVCIFLGFHSFGLYIHNDTMSALGRPQDMFSDTALQLQ
PVFAQWVQQTHMSAPDLTAPNALLGTSPAWG-GDTIAINGKVAMMPVPLGTADFMVHHIH
AFTIHVTVLILLKGVLFARSSRLIPDKANLGFRFPCDGPGRGGTCQVSGWDHVFLGLFWM
YNCISVDIFYFSWKMQSDVWGTVT-DQISHITGGNFALTANTINGWLRDFLWAQSSQVLQ
AYGSALSAYSLTFLAAHFIWAFSLMFLFSGRGYWQELIESIVWAHNKLRVAPAIQPRALS
ITQGRAVGVAHYLLGGICTTWAFFLARICAV
>PseuAkin
MTISPPEREAKKVKIVVDRDPVETSFEKWAKPGHFSRTLSKGPTTTTWIWNLHADAHDFD
AQTTDLEEISRKVFSAHFGQLGIIFIWLSGMYFHGARFSNYEAWLSDPTHIKPSAQVVWP
IVGQEILNGDVGGGFQGIQITSGFFQLWRASGITTELQLYSTAIGGLVMAAAMFFAGWFH
FHKSAPKLEWFQNVESMLNHHLSGLLGLGSLAWAGHQIHVSLPINKLLDAGVDPHEIPLP
HELILNPSLMAQLYPSFKQGLAPFFTLNWSEYSDFLTFQGGLNPVTGGLWLTDTAHHHLA
IAVLFIVAGHMYRTNWGIGHSMKEILDAHKGPFTGEGHKGLYEILTTSWHAQLAINLALF
GSLSIIVAHHQYSMPPYPYLATDYATQLSLFTHHNWIGGFCIVGAAAHAAIFMIRDYDPT
NNYNNLLDRVIRHRDAIISHLNWVCIFLGFHSFGLYIHNDTMSALGRPADMFSDTAIQLQ
PVFAQWIQKTHFLAPGFTAPNALASTSPSWG-GDVVAVGGKVAMMPISLGTSDFLVHHVH
AFTIHVTVLILLKGVLYARSSRLIPDKANLGFRFPCDGPGRGGTCQVSAWDHVFLGLFWM
YNAISVVIFHFSWKMQSDVWGTVN-ASISHITGGNFAQSANTINGWLRDFLWAQSSQVIQ
SYGSSLSAYGLIFLGAHFVWAFSLMFLFSGRGYWQELIESIVWAHNKLKVAPAIQPRALS
ITQGRAVGVAHYLLGGIATTWSFFLARIIAV
>PycnProv
MTISPSERETLKVRVAVDRDPVETSFEKWAQPGHFSRSLSKGPTSTTWVWNLHADAHDFD
SHTTDLEDISRKVFSAHFGQLAIILVWLSGMYFHGARFSNYEAWLTDPTHVRPSAQVVWP
IVGQEILNGDVGGGFQGVQITSGFFQLWRASGITSELQLYSTAIGGLILAGAMLFAGWFH
YHKAAPRLEWFQSVESMLNHHLAGLLGLGSLSWAGHQIHISLPINRLLDAGVDPKEIPLP
HEFLMDSSLMADLYPSFGLGLAPFFSLQWAEYQDFLTFRGGLNPVTGGLWLTDTAHHHLA
IAVLFIVAGHMYRTNFGIGHSIQEILEAHRGPFTGEGHKGLYEVLTNSWHAQLAINLALF
GSLSIIVAHHMYAMPPYPYLATDYGTQLSLFTHHVWIGGFCIVGAGAHAAIFMVRDYDVA
GNYNNLLDRVIRHRDAIISHLNWVSIFLGFHSFGLYIHNDTMSALGRPQDMFSDTAIQLQ
PIFAQWVQSTHYLAPETTAPYATLATSPTWG-GDIVAVGGKVAMMPIPLGTADFMVHHIH
AFTIHVTVLILLKGVLFARSSRLIPDKANLGFRFPCDGPGRGGTCQVSGWDHVFLGLFWM
YNSLSIVIFHFSWKMQSDVWGSAT-ANVTHITGGNFAQSANTINGWLRDFLWAQASQVIQ
SYGSALSAYGLVFLGAHFIWAFSLMFLFSGRGYWQELIESIVWAHNKLKVAPAIQPRALS
ITQGRAVGVAHYLLGGIATTWSFFLARIIAV
>PyraPark
MTISPPEREAKKVKIVVDRNPVVTSFEKWAKPGHFSRSLSKGPATTTWIWDLHADAHDFD
SHTTDLEEISRKVFSAHFGQLAIIFIWISGMYFHGARFSNYEAWLSDPTHIKPSAQVVWP
IVGQEILNGDVGGGFQGIQITSGFFQIWRASGITSELQLYSTAIGGLLMAGLMFFAGWFH
YHKAAPKLEWFQNVESMLNHHLAGLLGLGCLSWAGHQIHIALPVNKLLDAGVDPKEIPLP
HEFLLNRELMAQLFPSFGKGLTPFFTLNWAEYTDILTFRGGLNPVTGGLWLSDTAHHHLA
LAVLFLVAGHMYRTNWGIGHSMKEILEAHKGPFTGEGHKGLYEILTTSWHAQLAINLAMM
GSVSIIVAHHMYAMPPYPYLATDYGTQLSLFTHHMWIGGFCVVGAAAHAAIFMVRDYDPT
NNYNNLLDRVIRHRDAMISHLNWICIFLGFHSFGLYIHNDTMSALGRPQDMFSDTAIQLQ
PVFAQWVQKTHYLAPNLTAPNALTSTSPTWG-GDIVAVGGKIAMMPISLGTADFMVHHIH
AFTIHVTVLILLKGVLFARSSRLIPDKANLGFRFPCDGPGRGGTCQVSGWDHIFLGLFWM
YNSISIVIFHFSWKMQSDVWGNLT-AKVSHITGGNFALSANTINGWLRDFLWAQASQVIQ
SYGSALSAYGLIFLGAHFIWAFSLMFLFSGRGYWQELIESIVWAHNKLKVAPAIQPRALS
ITQGRAVGVAHYLLGGIATTWSFFLARIIAV
>ScenObli
MTISSPEREAKKVKIAVDRNPVETSFEKWAKPGHFSRTLSKGPNTTTWIWNLHADAHDFD
SHTSDLEEISRKVFSAHFGQLGVIFIWLSGMYFHGARFSNYEAWLSDPVHIKPSAQVVWP
VVGQEILNGDVGGGFQGIQITSGFFQLWRASGITSELQLYTTAIGGLVMAAAMFFAGWFH
YHKAAPKLEWFQNVESMLNHHLAGLLGLGSLSWAGHQIHVSLPVNKLLDAGVDPKEIPLP
HEFLLNRQIMQDLYPSFAKGLAPFFTLQWGEYSDFLTFNGGLNPVTGGLWLSDTAHHHLA
IAVLFLVAGHMYRTNWGIGHSMREILDAHKGPFTGEGHVGLYEILTTSWHAQLAINLALF
GSLSIIVAHHMYSMPPYPYLATDYGTQLSLFTHHNWIGGFCIVGAGAHAAIFMVRDYDPT
NNYNNLLDRVIRHRDAIISHLNWVCIFLGFHSFGLYIHNDTMSALGRPQDMFSDTAIQLQ
PVFAQWIQKTHFLAPQLTAPTALSATSATWG-GDVVAVGGKVAMMPISLGTSDFLVHHIH
AFTIHVTVLILLKGVLFARSSRLIPDKANLGFRFPCDGPGRGGTCQVSAWDHVFLGLFWM
YNSLSIAIFHFSWKMQSDVWGTVTAN-VSHITGGNFAQSANTINGWLRDFLWAQSSQVIQ
SYGSALSAYGLMFLGAHFVWAFSLMFLFSGRGYWQELIESIIWAHSKLKVAPSIQPRALS
ITQGRAVGVAHYLLGGIATTWSFFLARIIAV
>StigHelv
MTINLPEKEAKRVQIAVDRNPVETSFQKWAKPGHFSRTLAKGPNTTTWIWNLHADAHDFD
SHTSDLQDISRKVFSAHFGQLGIILIWLSGMYFHGARFSNYEAWLSDPTHIKPSAQIVWP
IVGQEILNGDVGGGFQGVQITSGFFQLWRASGITSELQLYTTAVVGLVLAGAMFFAGWFH
YHKAAPKLEWFQNVESMLNHHLGGLLGLGSLGWAGHQIHVSLPVNKLLDAGVDPKEIPLP
HEFFLNKQLMIDLYPSFAKGLTPFFTLQWSEYSDFLTFKGGLNEVTGGLNLSDTAHHHLA
IAVLFLIAGHMYRTNWGIGHSIKEILDAHKGPLTGEGHKGLYEILTTSWHAQLAINLALF
GSLSIVVAHHMYSMPPYPYLATDYATQLSLFTHHCWIGGFCIVGAGAHAAIFMVRDYDPT
NNYNNLLDRVLRHRDAIISHLNWVSIFLGFHSFGLYIHNDTMSALGRPQDMFSDTAIQLQ
PVFAQWVQNTHFMAPQLTAPNALAATSATWG-GDVVAVGGKVAMMPISLGTADFMVHHIH
AFTIHVTVLILLKGVLFARSSRLIPDKANLGFRFPCDGPGRGGTCQVSAWDHVFLGLFWM
YNSLSIVIFHFSWKMQSDVFGTVV-NNVSHITAGNFAQSANTINGWLRDFLWSQSSQVIQ
SYGSALSAYGLIFLGAHFILLTGMLDIFSGRGYWQELIESILWSHAKLKVAPTIQPRALS
ITQGRAVGVAHYLLGGIATTWSFFLARIIAV
>TrebAggr
MTISPPEREAKKVKIVVDRNPTETSFERWSKPGHFSRTLSKGPATTTWIWNLHADAHDFD
SHTTDLEEISRKVFSAHFGQLGIIFIWLSGMYFHGARFSNYEAWLSDPTHIKPSAQVVWP
IVGQEILNGDVGGGFQGIQITSGFFQLWRAGGITSELQLYSTAIGGLVMAGAMFFAGWFH
YHKAAPKLEWFQNVESMLNHHLAGLLGLGSLAWAGHQIHVSLPINKLLDAGVDPKEIPLP
HEFLLNRDLMAQLYPSFAKGLAPFFTVNWNEYSDFLTFKGGLNPVTGGLWLTDTAHHHLA
IAVLFLVAGHQYRTNWGIGHSIKEILEAHKGPFTGEGHKGLYEILTTSWHAQLAINLALF
GSLSIIVAHHMYSMPPYPYLATDYGTQLSIFTHHNWIGGFCIVGAGAHGAIFMVRDYDPT
NNYNNLLDRVIRHRDAIISHLNWVCIFLGFHSFGLYIHNDTLSALGRPQDMFSDTAIQLQ
PVFAQFIQNTHFLAPQLTAPNALAGTSATWG-GDLVAVGGKVAMMPISLGTADFMVHHIH
AFTIHVTVLILLKGVLYARSSRLIPDKANLGFRFPCDGPGRGGTCQVSGWDHVFLGLFWM
YNALSVAIFHFSWKMQSDVWGTVN-ETVSHITGGNFAQSANTINGWLRDFMWAQSSQVIQ
SYGSALSAYGLIFLGAHFIWAFSLMFLFSGRGYWQELIESIVWAHNKLKVAPAIQPRALS
ITQGRAVGVAHYLLGGIATTWSFFLARIIAV
>VolvCart
MTISTPEREAKKVKIAVDRNPVETSFEKWAKPGHFSRTLSKGPNTTTWIWNLHADAHDFD
SHTSDLEEISRKVFSAHFGQLGIIFIWLSGMYFHGARFSNYEAWLSDPTHIKPSAQVVWP
VVGQEILNGDVGGGFQGIQITSGFFQLWRASGITSELQLYTTAIGGLVMAAAMFFAGWFH
YHKAAPKLEWFQNVESMLNHHLAGLLGLGSLAWAGHQIHVSLPVNKLLDAGVDPKEIPLP
HDLLLNRAIMADLYPSFAKGIAPFFTLNWSEYSDFLTFKGGLNPVTGGLWLSDTAHHHVA
IAVLFLVAGHMYRTNWGIGHSIREILEAHRGPFTGEGHVGLYEILTTSWHAQLAINLALF
GSLSIIVAHHMYAMPPYPYLATDYGTQLSLFTHHTWIGGFCIVGAGAHAAIFMVRDYDPT
NNYNNLLDRVIRHRDAIISHLNWVCIFLGFHSFGLYIHNDTMSALGRPQDMFSDTAIQLQ
PVFAQWIQNTHFLAPQLTAPNALAATSLTWG-GDLIAVGGKVAMMPISLGTSDFMVHHIH
AFTIHVTVLILLKGVLFARSSRLIPDKANLGFRFPCDGPGRGGTCQVSAWDHVFLGLFWM
YNSLSIVIFHFSWKMQSDVWGTVTAS-VSHITGGNFAQSANTINGWLRDFLWAQSSQVIQ
SYGSALSAYGLIFLGAHFVWAFSLMFLFSGRGYWQELIESIVWAHNKLKVAPAIQPRALS
ITQGRAVGVAHYLLGGIATTWSFFLARIISV
>MarsNIES
MTISPPEREAKKVKIIVDRNPVDTSFEKWAKPGHFSRTLSKGPTTTTWIWNLHADAHDFD
SHTSNLEDISRKVFSAHFGQLGIIFIWLSGMYFHGARFSNYEAWLSDPTHIKPSAQVVWP
IVGQEILNGDVGGGFQGVQITSGFFQLWRGSGITSELQLYSTAIGGLIMAAAMFFAGWFH
YHKAAPKLEWFQNVESMMNHHLSVLLGLGSLSWAGHQIHIALPVNKLLDAGVDPKEIPLP
HEFIANRDLMAQLYPSFSKGIAPFFTLNWNEYSDFLTFKGGLNPVTGGLWLTDTAHHHLA
IAVLFLVAGHMYRTNWGIGHSMKEILEAHKGPFTGEGHKGLYEILTTSWHAQLAINLAML
GSLSIIVAHHMYAMPPYPYLATDYGTQLSLFTHHVWIGGFCIVGAAAHAAIFMVRDYDPT
NNYNNLLDRVIRHRDAIISHLNWVSIFLGFHSFGLYIHNDTMSALGRPEDMFSDKAIQLQ
PVFAQWIQNTHFLAPQLTAPNATLATSPSWG-GDVVAVGGKVAMMPISLGTADFMVHHIH
AFTIHVTVLILLKGVLFARSSRLIPDKANLGFRFPCDGPGRGGTCQVSAWDHVFLGLFWM
YNSLSIVIFHFSWKMQSDVWGTVSGN-VSHITGGNFGQSANTINGWLRDFLWAQSSQVIQ
SYGSALSAYGLIFLGAHFVWAFSLMFLFSGRGYWQELIESIVWAHNKLKVAPAIQPRALS
ITQGRAVGVAHYLLGGIATTWSFFLARIISV
>YPF-701
MTITPPEREVKKVKIVVDRDPVQTSFEKWAKPGHFSRTLSKGPTTTTWIWNLHADAHDFD
SHTTDLEDISRKVFSAHFGQLGIILIWLSGMYFHGARFSNYEAWLSDPTHIKPSAQVVWP
IVGQEILNGDVGGGFQGIQITSGFFQLWRASGITTELQLYATAIGGLLLAGAMFFAGWFH
YHKAAPKLEWFQNVESMLNHHLAGLLGLGSLAWAGHQIHIALPVNKLLDAGVDPKEIPLP
HEFLLNRGLMEQLYPSFGKGIGAFFALDWASYSDFLTFKGGLNPVTGGLWLTDVAHHHLA
ISVLFIIAGHMYRTNWGIGHSMREILEAHKGPFTGEGHKGLYEILTTSWHAQLAINLALL
GSLSIIVAHHMYAMPPYPYLATDYGTQLSLFTHHTWIGGFCIVGAGAHAAIFMVRDYDPT
NNYNNLLDRVIRHRDAMISHLNWVSIFLGFHSFGLYIHNDTMSALGRPEDMFSDTAIQLQ
PIFAQWVQNTHFTAPDLTAPNALASTSASWG-GDVVAVGGKVAMMPISLGTADFMVHHIH
AFTIHVTVLILLKGVLYARSSRLIPDKANLGFRFPCDGPGRGGTCQVSAWDHVFLGLFWM
YNSLSIVIFHFSWKMQSDVWGTVNGSAVSHITGGNFAQSSTTINGWLRDFLWAQSSQVIQ
SYGSALSAYGLIFLGAHFVWAFSLMFLFSGRGYWQELIESIVWAHNKLKVAPAIQPRALS
ITQGRAVGVAHYLLGGIATTWSFFLARIIAV
>Lepi_new
MTMIPKEQEVRNVKIVIDQNPVSTSFEKWAKPGHFSKTLRKGATTTTWIWNLHADVHDFD
AHTSDLEEISRKVFSAHFGQLGIMLIWLSGRYYHGARFSNYETWLVDPTHVKPSAQIVWS
IVGQEMLNGDVGGGFQGIQITSGLFQLWRASGITSELQLYSTSVVGLLLSRVMFFSGWFH
YHKAAPRIEWFQNVESMLNHHLAGLLGLGSLAWAGHQIHIAVPVNTLLDAGVDPAEIPLP
HEWLLNTRLMSQLYPSFRNGLFPFFSLKWSIYGDFLTFQGGLNPVTGGLWLTDIAHHHLA
ISVLFLVAGHMYRTNWGIGHSMSEILNAHQGPLTGEGHKGLYEILTTSWHAQLALNLALF
GSLSIVVRHHMYSMPPYPYIAIDYRTQLSLFTHHTWIGGFCIVGARAHAAIFMVRDYDLS
NSYNNLLDRVIRHRDAIISHLNWVCIFLGLHSFGLYIHNDTMSALGRPKDMFSDSAIQIQ
PIFAQFIQRIHSVAPQMTAPSEVFPNSVVWG-GNLVNVGGKVAMMPISLGTADFMVHHIH
AFTIHVTVLILLKGVLFARSSRLIPDKATLGFRFPCDGPGRGGTCQVSAWDHVFLGLFWM
YNSISVVIFHFSWKMQSDVWGTVTNQRVSHITGGNFSQSSNTINGWLRDFLWAQSSQVIQ
SYGSSLCAYGLIFLGAHFVWAFSLMFLFSGRGYWQELIESIVWAHNKLKVAPMIQPRALS
ITQGRAVGVAHYLLGGIATTWSFFLARIISV
>MGD
MTITPPELEAKEVKIIIDRDPVATNFEKWAKPGHFSRRLSKGPTTTTWIWNLHADAHDFD
IQTSDLQEISRKVFSAHFGQLGIILIWLSGMYFHGARFSNYEAWLMDPTHVKPSAQVVWP
IVGQEILNGDVGGGFQGVQITSGLFHLWRASGIVSELQLYSTAIGGLILARAMFFAGWFH
YHKAAPRLEWFKNVESMMNHHLSGLLGLGSLAWAGHQIHIALPVNYLLDIGVDPKEIPLP
HEWMLNRDLMAQIYPSFSMGLTPFWTLQWSAYSDFLTFKGGLNPVTGSLWLTDEAHHHLA
IAVLFIVAGHMYRTNFGIGHSMREILEMHQGPLTGEGHKGLYEILTNSWHAQLSLNLAML
GSLSIIVAHHMYSMPPYPYLRVDYGTQLSLFTHHMWIGGFCVVGAGAHAAIFMVRDYDPR
DNYNNLLDRVIRHRDAMISHLNWVCIFLGFHSFGLYIHNDTMSALGRPQDMFSDTAIQLQ
PVFAQWIQQTHTLAPQSTAPMEAAATSVTWG-GSLVTVRGKVALMPISLGTADFMVHHIH
AFTIHVTVLILLKGVLYARSSRLIPDKANLGFRFPCDGPGRGGTCQVSAWDHVFLGLFWM
YNSLSIVIFHFSWKMQSDVWGSVTDAGVSHITGGNFGQSANTVNGWLRDFLWAQSSQVIQ
SYGSALSAYGLIFLGAHFVWAFSLMFLFSGRGYWQELIESIVWAHNKLKVAPTIQPRALS
ITQGRAVGVAHYLLGGIATTWSFFLARIISV
>TGD
MTIIPREREAKKVKIVVDCNPVVTDFDKWAQPGHFSRTLAKGPTTTTWIWNLHADAHDFD
IHTSDLQEISRKVFSVHFGQLGIILIWLSGMYFHGARFSNYESWLMDPVHIKPRAQVVWP
IVGQEILNGDVGGEFQGVQIVSGLFQLWRGSGIVSELQLYSTAIGGLMLSRAMFFAGWFH
YHKASPRLEWFQNVESMLNHHLSGLLGLGSLSWAGHQIHIAIPVNRLLDEGVDPKEIPLP
HEWITSRELMSQLYPSFRKGLVPFFTLQWREYSDFLTFRGGLNPVTGGLYLTDEAHHHLA
IAVLFIIAGHMYRTNFGIGHNMREILEAHRGPFTGAGHKGLYEILTTSWHAQLSLNLAML
GSLSIIVAHHMYSMPPYPYLATDYRTQLSLFTHHMWIGGFCVVGAGAHAAIFMVRDYDPR
NNYNNLLDRFVRHRDAVISHLNWVCIFLGFHSFGLYIHNDTMSALGRPQDMFSDTAIQLQ
PIFAQWIQKTHMLAPQVTSPAEAMATSVTWG-GNLVSVGEKVAMMPISLGTADFMVHHIH
AFTIHVTVLILLKGVLYSRSSRLIPDKVNLGFRFPCDGPGRGGTCQVSAWDHVFLGLFWM
YNSLSIVIFHFSWKMQSDVWGSVTSSSVSHITGGNFSQSANTINGWLRDFLWAQSSQVIQ
SYGSSLSAYGLIFLGAHFVWAFSLMFLFSGRGYWQELIESIVWAHNKLKVMPMIQPRALS
ITQGRAVGVAHYLLGGIRTTWSFFLARIISV
