# Supplementary material for: Comparative Plastid Genomics of Green-Colored Dinoflagellates Unveils Parallel Genome Compaction and RNA Editing
Source: Front Plant Sci. 2022 Jul 11;13:918543. doi: 10.3389/fpls.2022.918543 (PMC9309888; doi:10.3389/fpls.2022.918543)
Supplement: Supplementary file 2 [file Data_Sheet_2.ZIP › Single_Gene_Alignments/psaB_trimmed.fasta]

>BigeNata
---FTSGIL--GTTQDLWFF----------RIVHDFSVYQKIFASHFGQIALIFLWASGN
LFYVSSQGNFEQWVSDPLHTRPIAHAIWDPQFGQSAVAAYTRAGASGPVTLSTSGLYQWW
YTIGMRSNDDLSTASMFLLILSVLFLIAGFIHYVPLFKPSLAFFKDAESRLNHHLSALFG
VSSLAWTGHLIHVAIPESRGQHIRWNNYLSTLPHPDGLAPFFSGNWSAYSTNPDTFNHVF
GTSNGAGSAILTFQGGLNPQTGSLWLTDIAHHHLAIAVLFIVAGHMYKTNWSIGHNLQEL
VEGHNII----NGRHKGLYQTVNTCLNLQLALALAAVGTICSLVAQHMYSLPAYAYMAQD
YVTQAALYTHHQYIAGFIMCGAFAHGTIFLVTEYDPEINADNVLARFLENREVIISHLSW
VCLFLGFHTLGLYVHNDVMLAFETPEKQILIEPIFAQYIQAAQGKSSYDFNVLLSSSVSD
AYLIPTQSANKGWLSGINNNTNSLFIEIGPGDFLVHHAIALGLHTTTLILVKGALDARGS
KLMPDKKRFGYGFPCDGPGRGGTCDISAWDAFYLAIFWMLNTIGWVTFYWHWKHLGIWQG
NTKQFYESSTYLMGWLRDYLWLNSSQLINGYNPLGMNALSVWSWMFLFGHLIYATGFMFL
ISWRGYWQELIETLVWAHDRLPI---VLWPEKPVALTIVQARFVGLIHFTVGYILTYAAF
LIASTSGKFS
>BryoHypn
FPKFSQGLAQDPTTRRIWFGVATAHDFESHDSITEETLYQKIFASHFGQLSIIFLWTSGN
LFHVAWQGNFEAWVQDPLHIRPIAHAIWDPHFGQSAVEAFTRGGASGPVNIATSGVYQWW
YTIGMRTNQDLYQGSVFLSIAAGLFLIAGWLHLQPKFQPTLSWFKNAESRLNHHLAGLFG
VSSLAWTGHLVHVAIPESRGIHVRWDNFLTILPHPLGLKPFFTGNWSAYAQNPDTINHIF
STNTGSGDAILTFLGGFHPQTQSLWLTDMAHHHLAIAVLFIIAGHMYRTNFGIGHSMKEI
LDMHTPPSGNLGAGHQNLFDTINNSLHFQLGLALASAGTICSMVAQHMYSLPAYAFIASD
FTTQASLYTHHQYIAGFMLCGAFAHGAIFFIRDYDPVANKGNVLARILDHKEAIISHLSW
VSLFLGFHTLGLYVHNDVMLAFGTPEKQILIEPVFAQWIQAAQGKSLYGFDFLLASSTSP
AFNASQTVWLPGWLDAINNPTNSLFLTIGPGDFLVHHAIALGLHTTTLILVKGALDARGS
KLMPDKKDFGYSFPCDGPGRGGTCDISAWDAFYLSVFWMLNTIGWVTFYWHWKHLGIWQG
NVNQFNESSTYLMGWLRDYLWLNSSQLINGYNPFGMNSLSVWAWMFLFGHLVYATGFMFL
ISWRGYWQELIETLAWAHERTPLANLVRWKDKPVALSIVQARLVGLAHFSVGYIFTYAAF
LIASTSGKFG
>ChlaRein
FPKFSQGLAQDPTTRRIWYGLAMAHDFESHDGMTEENLYQKIFASHFGQLSIIFLWTSGN
LFHVAWQGNFEQWVTDPVHIRPIAHAIWDPHFGQPAVEAFTRGGASGPVNISTSGVYQWW
YTIGMRTNQDLYVGSVFLALVSAIFLFAGWLHLQPNFQPSLSWFKDAESRLNHHLSGLFG
VSSLAWTGHLVHVAIPESRGQHVGWDNFLSVLPHPQGLTPFFTGNWAAYAQSPDTASHVF
GTAQGSGQAILTFLGGFHPQTQSLWLTDMAHHHLAIAVIFIVAGHMYRTNFGIGHRMQAI
LEAHTPPSGSLGAGHKGLFDTVNNSLHFQLGLALASVGTITSLVAQHMYSLPPYAFQAID
FTTQAALYTHHQYIAGFIMCGAFAHGAIFFIRDYDPEQNKGNVLARMLDHKEALISHLSW
VSLFLGFHTLGLYVHNDVMQAFGTPEKQILIEPVFAQWIQAAHGKALYGFDFLLSSKTSA
AFANGQSLWLPGWLDAINNNQNSLFLTIGPGDFLVHHAIALGLHTTTLILVKGALDARGS
KLMPDKKDFGYSFPCDGPGRGGTCDISAYDAFYLAVFWMLNTIGWVTFYWHWKHLTLWQG
NVAQFDESSTYLMGWLRDYLWLNSSQLINGYNPFGMNSLSVWAWTFLFGHLIYATGFMFL
ISWRGYWQELIETLVWAHEKTPLANLVYWKDKPVALSIVQARLVGLAHFSVGYIFTYAAF
LIASTSGRFG
>ChloAtmo
FPKFSQGLAQDPTTRRIWFGIATAHDFESHDGITEESLYQKIFASHFGQLAIIFLWTSGN
LFHVAWQGNFEQWTKDPLHVRPIAHAIWDPHFGQPAVEAFTRGGASNPVNIAYSGVYQWW
YTIGLRTNNDLYTGALFLLIVSAVALFAGWLHLQPKFQPSLSWFKNAESRLNHHLSGLFG
VSSLAWTGHLVHVAIPESRGQHVGWDNFLSVLPHPQGLGPFFTGSWGVYAQNPDSTSHLF
NTSEGAGTAILTFLGGFHPQTQSLWLTDIAHHHLAIAVLFIIAGHMYRTNFGIGHSMKEI
LDSHVPPAGGLGAGHKGLYDTVNNSLHFQLGLALASLGVVTSLVAQHMYSLPPYAFLAQD
FTTQAALYTHHQYIAGFIMTGAFAHGAIFFVRDYDPELNKDNVLARMLEHKEAIISHLSW
ASLFLGFHTLGLYVHNDVMQAFGTPEKQILIEPVFAQWIQSAHGKALYGFDVLLSSANSP
ASSASQSIWLPGWLDAINNNTNSLFLTIGPGDFLVHHAIALGLHTTTLILVKGALDARGS
KLMPDKKDFGYAFPCDGPGRGGTCDISAWDAFYLAVFWMLNTIGWVTFYWHWKHLTLWQG
NVAQFNESSTYLMGWLRDYLWLNSSQLINGYNPFGMNSLSVWAWMFLFGHLVWATGFMFL
ISWRGYWQELIETLAWAHERTPLANLVRWKDKPVALSIVQARLVGLAHFSVGYVLTYAAF
LIASTSGKFG
>ChloVari
FPKFSQALAQDPTTRRIWFGIATAHDFESHDGMTEERLYQKIFASHFGQLAVIFLWTSGN
LFHVAWQGNFEQWVQDPLHIRPIAHAIWDPHFGQPAVEAFTRGGASGPVNISTSGVYQWW
YTIGLRTNQELYIGSIFLLILAAVLLFAGWLHLQPSFQPALSWFKNAESRLNHHLAGLFG
VSSLAWTGHLVHVAIPESRGHHVGWDNFLTVLPHPAGLTPFFTGNWAAYAENPDSVSHLF
GTSEGGGTAILTFLGGFHPQTQSLWLTDMAHHHLAIAVVFILAGHMYRTIFGIGHSMREI
LEAQTPPSGSLGAGHKGLYDTVNNSLHFQLGLALASVGTMSSLVAQHMYSLPPYAFLAQD
FTTQAALYTHHQYIAGFIMCGAFAHGAIFFVRDYDPEANKGNVLARILDHKEALISHLSW
VSLFLGFHTLGLYVHNDVVQAFGTPEKQILIEPVFAQWIQAAHGKTAYGFDFLLSSSTSA
PSLAGQALWLPGWLQGINSDTNSLFLTIGPGDFLVHHAIALGLHTTTLILVKGALDARGS
KLMPDKKDFGYSFPCDGPGRGGTCDISAWDAFYLAVFWMLNTIGWVTFYWHWKHLGIWQG
NVNQFNESSTYLMGWLRDYLWLNSSQLINGYNPFGMNSLSVWAWMFLFGHLIYATGFMFL
ISWRGYWQELIETLAWAHERTPLANLVRWRDKPVALSIVQARLVGLTHFSVGYVLTYAAF
LIASTSGKFG
>CoccSube
FPKFSQGLAKDPTTRRIWYGIATAHDFESHDNITEESLYQKIFASHFGQLAIIFLWTSGN
LFHVAWQGNFPQWVQDPLHVRPIAHAIWDPHFGQPAVEAFTRGGAQGPVNIATSGVYQWW
YTIGLRTNQDLFQGSVFLTILSGLFLFAGWLHLQPRFQPALAWFKNAESRLNHHLSGLFG
VSSLAWTGHLVHVAIPEARGQHVRWDNFLTTLPHPQGLAPFFSGNWAVYAQNPDSSAHLF
GTGEGSGTAILTFLGGFHPQTQSLWLTDIAHHHLAIAVVFILAGHMYRTNFGIGHTMQEI
LDAHTPPGGGLGAGHKGLFDTVNNSLHFQLGLALASVGTITSLVAQHMYSLPPYAFLAQD
FTTQASLYTHHQYIAGFILCGAFAHGAIFFVRDYDPEQNKGNVLARILDHKEAVISHLSW
VSLFLGFHTLGLYVHNDVMQAFGTPEKQILIEPVFAQWIQAAQGKTLYGFDLLLSQSNSA
AFSAGQTLWLPGWLDAINSNSNSLFLTIGPGDFLVHHAIALGLHTTTLILVKGALDARGS
KLMPDKKDFGYSFPCDGPGRGGTCDISAWDAFYLAVFWMLNTIGWVTFYFHWKHLGIWQG
NVNQFNESSTYLMGWLRDYLWLNSSQLINGYNPFGMNSLSVWAWMFLFGHLIYATGFMFL
ISWRGYWQELIETLAWAHERTPLANLVRWRDKPVALSIVQARLVGLAHFSAGYILTYAAF
LIASTSGKFG
>DunaSali
FPKFSQGLAQDPSTRRIWYGLATAHDFESHDGMTEENLYQKIFASHFGQLAIIFLWTSGN
LFHVAWQGNFEQWVTDPIHVRPIAHAIWDPHFGQPAVEAFTRGGASGPVNIATSGVYQWW
YTIGLRSNQELYVSSVFLALVSAVFLFAGWLHLQPNFQPSLSWFKDAESRLNHHLAGLFG
VSSLAWTGHLVHVAIPESRGQHVGWDNFLSVLPHPQGLTPFWSGNWAAYAQNPDTASHAF
GTADGSGTAILTFLGGFHPQTQSLWLSDMAHHHLAIAVLFIVAGHMYRTNFGIGHRLEAI
LEAHTPPAGGLGAGHKGLFHTVNNSLHFQLGLALASVGTITSLVAQHMYSLPPYAYLAVD
FTTQASLYTHHQYIAGFIMCGAFAHGAIFFIRDYDPEQNKGNVLARVLDHKEAIISHLSW
VSLFLGFHTLGLYVHNDVVQAFGTPEKQILIEPVFAQWIQAAQGKSLYGFDLLLASSSSP
AYSAGQSLWLPGWLEAINNNQNSLFLTIGPGDFLVHHAIALGLHTTTLILVKGALDARGS
KLMPDKKDFGYSFPCDGPGRGGTCDISAYDAFYLAVFWMLNTIGWVTFYWHWKHLTLWQG
NVSQFDESSTYLMGWLRDYLWLNSSQLINGYNPFGMNSLSVWAWTFLFGHLVYATGFMFL
ISWRGYWQELIETLVWAHEKTPLANLVYWKDKPVALSIVQARLVGLAHFSVGYIFTYAAF
LIASTAGRFG
>EuglGrac
FPKFSQGLAQDPTTRRIWFGIATSHDFESHDGMTENNLYQKIFASHFGQLAIIFLWTSGN
LFHVAWQGNFEQWIKDPLHIRPIAHAISDPHFGQPAIEAFTRSQFPGPVNIAYSGVYQWW
YTIGLRTNVDLYNGSMFLLFIATLALFAGWLHLEPKYSPKVSWFKDAESRLNHHLSALFG
LSSLAWSGHLIHVAIPESRGIHVRWDNFLSQLPHPSGLEPFFKGNWSLYSENPDSLTHVF
GTASGAGTAVLTFLGGFHPETKSLWLTDIAHHHLAIAVLFIVAGHMYRTNFAIGHRIDDI
LNAHKAPSGKLGLGHFGLYETINNSLHFQLGLALASLGVITSLVAQHMYSLSPYAFLIQD
RTTMAALYTHHQYIAGFIMTGAFAHGAIFFIRDFDEEKNKGNVLSRILDHKEAIISHLSW
VTLFLGFHTLGLYVHNDVMQAFGTPEKQILIEPVFAQWIQSAHGKNIYELNILLSSDSSN
AFSASQAIWLPGWLNGINDKSTSLFLQIGPGDFLVHHAIALGLHTTTLILVKGALDARGS
RLMPDKKDFGYSFPCDGPGRGGTCDISAWDAFYLAVFWMLNTIGWTTFYWHWKHITLWQG
NVGQFNESSTYLMGWLRDYLWLNSSQLINGYNPFGMNSLAVWGWMFLFGHLVWATGFMFL
ISWRGYWQELIETLVWAHERTPITNVFKWTDKPVALSIVQARLVGLAHFSVGYVFTYAAF
LIASTSAKFG
>FloyTerr
FPQFSKGLAQDPTTRRIWFGLATAHDFETHDGMTEELLYQKIFASHFGQLAVIFLWTSGN
LFHVAWQGNFEQWVQDPLHVRPIAHAIWDPHFGTPAVEAFTRGGATGPVNICTSGVYQWW
YTIGIRTNSELYNGSVFLLLLAGLFLVAGWLHLQNNFKPSLSWFKDAESRLNHHLSGLFG
VSSFAWTGHLVHVAIPESRGQHVGWDNFLTTLPHPQGLTPFWTGNWAAYAQNPDTPSHVF
STSNGAGSAILTFLGGFHPQTQSLWLTDMAHHHLAIAVVFILAGHMYRTNFGIGHRFSEI
LDSHVAPSGKMGSGHKGLFDTVNNSLHFQLGLALASLGTICSLVAQHMYSLPPYAFLAND
FTTQASLYTHHQYIATFILCGAFAHGAIFFIRDYDPEQNKGNVLARMLDHKEAVISHLSW
VSLFLGFHTLGLYVHNDVMQAFGTPEKQILIEPVFAQWIQSAHGKSLYGFDFLLSSSNSA
AFSASQALWLPGWLEAINNNNNSLFLNIGPGDFLVHHAIALGLHTTTLILVKGALDARGS
KLMPDKKDFGYSFPCDGPGRGGTCDISAWDAFYLSVFWALNTVGWVTFYFHWKHISLWQG
NPAQFDESSTYLMGWLRDYLWLNSSQLINGYNPFGMNSLSVWAWTFLFGHLIYATGFMFL
ISWRGYWQELIETLVWAHEKTPLANLVVWKDKPVALSIVQARLVGLTHFSAGYVLTYAAF
LIASTSGKFG
>LeptTerr
FPKFSQGLAQDPTTRRIWYGIATAHDFESHDGITEQSLYQKIFASHFGQLAIIFLWTSGN
LFHVAWQGNFPQWTQDPLHVRPIAHAIWDPHFGQPAIEAFTRGGATGPVNISTSGIYQWW
YTIGLRTNQDLYNGAIFLILASALFLFAGWLHLQPKFQPELSWFKNAESRLNHHLAGLFG
VSSLAWTGHLVHVAIPESRGQHVGWDNFLTTLPHPQGLTPFFTGQWAAYAANPDSASHIF
GTSEGAGDAILTFLGGFHPQTQSLWLTDIAHHHLAIAVIFIVAGHMYRTNFGIGHSLQEI
LDNHTAPGGGLGAGHKGLFDTVNNSLHFQLGLALAAVGTITSLVAQHMYSLPPYAFLAQD
FTTMAALYTHHQYIAGFILCGAFAHGAIFFIRDYDPEQNKGNVLARILDHKEAIISHLSW
VSLFLGFHTLGLYVHNDVMQAFGTPEKQILIEPVFAQWIQASHGKALYGFDFLLSNSGST
AASASQALWLPGWLDAINSSSNSLFLTIGPGDFLVHHAIALGLHTTTLILVKGALDARGS
KLMPDKKDFGYSFPCDGPGRGGTCDISAWDAFYLAVFWMLNTIGWVTFYWHWKHLGIWQG
NVNQFNESSTYLMGWLRDYLWLNSSQLINGYNPFGMNSLSVWAWMFLFGHLVYATGFMFL
ISWRGYWQELIETLAWAHERTPLANFVRWRDKPVALSIVQARLVGLTHFSVGYILTYAAF
LIASTSGKFG
>MesoViri
FPKFSQGLAQDPTTRRIWFGIATAHDFESHDGMTEENLYQKIFASHFGQLAIIFLWTSGN
LFHVAWQGNFERWVADPLHVRPIAHAIWDPHFGQPAVEAFTRGGASGPVNISYSGVYQWW
YTIGMRSNTDLYIGALFLLITASMTLFAGWLHLQPQFKPSLSWFKNAESRLNHHLSGLFG
VSSLAWTGHLIHVAIPESRGQHVRWDNFLNVLPHPAGLSPFFTGNWAAYAQNPDSTSHIF
STSQGAGTAILTFLGGFHPQTQSLWLTDIAHHHLAIAVLFIVAGHMYRTNFGIGHSMREI
LEAQRPPGGRLGAGHSGLYDTVNNSLHFQLGLALASLGVITSVVAQHMYSLSPYAFLAQD
FTTQAALYTHHQYIAGFIMTGAFAHGAIFFIRDYDPELNKDNVLARMLEHKEAIISHLSW
ASLFLGFHTLGLYVHNDVMQAFGTPEKQILIEPVFAQWIQASHGKSLYGFDVLLSSSSSF
AASASDSIWLPGWLDAINSNSNSLFLTIGPGDFLVHHAIALGLHTTTLILVKGALDARGS
KLMPDKKDFGYSFPCDGPGRGGTCDISAWDAFYLAVFWMLNTIGWVTFYWHWKHLTLWQG
NVAQFDESSTYLMGWLRDYLWLNSSQLINGYNPFGMNSLSVWAWMFLFGHLIWATGFMFL
ISWRGYWQELIETLAWAHERTPLANLVRWKDKPVALSIVQARVVGLAHFSVGYVFTYAAF
LIASTSGKFG
>MicromSp
FPKFSQGLAQDPTTRRLWFGIATAHDFETHDGMTEEKLYQKIFASHFGQLAIIFLWTSGN
LFHVAWQGNFEKWGEDPLHVRPIAHTIWDPHFGQPAVEAFTRGGASAPVNIAYSGVYQWW
YTIGMRTNGDLYNASLFLLFVAGLFLFAGWLHLQPTFAPALSWFKNAESRLNHHLSGLFG
VSSLAWTGHLVHVAIPESRGQHVRWDNFLTTLPHPAGLAPFFSGQWAVYAQNPDTANHIF
GTPEGAGTAILTFLGGFHPQTESLWLTDMAHHHLAIAVVFILAGHQYRTNFGIGHSMREI
LEAHTPPAGGLGAGHKGLFDTVNNSLHFQLGLALASVGVITSLVAQHTYSLPAYAFLAQD
FTTQAALYAHHQYIAGFIMCGAFAHGAIFFIRDYDPEQNEGNVLARMLEHKEAIISHLSW
VSLFLGFHTLGLYVHNDVMQAFGTPEKQILIEPVFAQYIQAAQGKSIYGFDVLLASQGNP
ANLASQSIWLPGWLEAINSSSNSLFLPIGPGDFLVHHAIALGLHTTTLILVKGALDARGS
KLMPDKKDFGYSFPCDGPGRGGTCDISAWDAFYLAVFWELNTVSWTVFYFHWKHLALWQG
NSAQFNESSTYIMGWLRDYLWLNSSQLINGYNPFGMNSLSVWAWMFLFGHLIYATGFMFL
ISWRGYWQELIETLVWAHERTPLANFVKWNDKPVALSIVQARLVGLTHFSVGFVLTYAAF
VIASTSGKFG
>MonomaSp
FPKFSQGLAQDPTTRRIWFGIATAHDFESHDGMTEEKLYQKIFASHFGQLAIIFLWTSGN
LFHVAWQGNFEQWGADPLHVRPIAHAIWDPHFGQPAVEAFTRGGASTPVNIAYSGVYQWW
YTIGMRTNVDLYNGSVFLLLGAAAFLFAGWLHLQPQFQPSVSWFKNAESRLNHHLSGLFG
VSSLAWTGHLVHVAIPESRGVHVRWNNLLTTLPHPQGLTPFFTGNWAAYAGSPDTATHLF
GTSEGAGTALLTFVGGFHPQTQSLWLSDIAHHHLAIAVLFIIAGHQYRTNFGIGHSMKEI
LEAHVAPAGKLGSGHKGLFDTVNNSLHFQLGLALASVGVITSLVAQHMYSLPAYAFLAQD
FTTQAALYTHHQYIAGFIMCGAFAHGAIFFIRDYDPELNKGNVLARMLEHKEAIISHLSW
ASLFLGFHTLGLYVHNDVMLAFGTPEKQILIEPVFAQWIQAAHGKSLYGFDVLLSSAGGA
AYAAGEGIWLPGWLDAINNGANSLFLTIGPGDFLVHHAIALGLHTTTLILVKGALDARGS
KLMPDKKDFGYSFPCDGPGRGGTCDISAWDAFYLAVFWMLNTIGWVTFYYHFKHITLWQG
NPAQFDESSTYLMGWLRDYLWLNSSQLINGYNPFGMNSLSVYAWLFLFGHLVYATGFMFL
ISWRGYWQELIETLAWAHERTPLANLVKWKDKPVALSIVQARLVGLVHFSAGYILTYAAF
LLASTSGKFG
>NephOliv
FPKFSQGLAEDPTTRRIWYGIATAHDFESHDGMTEESLYQKIFASHFGQLAIIFLWTSGN
LFHVAWQGNFEQWGQDPLHVRPIAHAIWDPHFGQPAVEAFTRGGAAGPVNISYSGVYQWW
YTIGMRSSNDLYTGALFLLVGAAILLFAGWLHLQPKFQPSLSWFKNAESRLNHHLAGLFG
VSSLAWTGHLVHVAIPESRGQHVGWDNFLTTLPHPAGLAPFFNGNWSVYAQNPDSASHLF
GTSTGAGTAILTFLGGFHPQTQSLWLTDMAHHHLAIAVVFILAGHMYRTNFGIGHSMREI
LEAHRAPSGRLGLGHKGLFDTVNNSLHFQLGLALASLGVITSLVAQHMYSLPPYAFMAQD
FTTMSALYTHHQYIAGFIMTGAFAHGAIFFIRDYDPIQNEGNVLARMLEHKEALISHLSW
VTLFLGFHTLGLYVHNDVMLAFGTPEKQILIEPVFAQWIQASHGKALYGFDVLLSSADSP
ATSASQSIWLPGWLDAINSSSNSLFLTIGPGDFLVHHAIALGLHTTTLILVKGALDARGS
KLMPDKKDFGYSFPCDGPGRGGTCDISAWDAFYLAVFWMLNTIGWTTFYWHWKHLALWQG
NAAQFNESSTYLMGWLRDYLWLNSSQLINGYNPFGMNSLSVWAWMFLFGHLVWATGFMFL
ISWRGYWQELIETLAWAHERTPLANLVRWKDKPVALSIVQARLVGLAHFSVGYVFTYAAF
VIASTSGKFG
>OegoCard
FPQFSQGLAQDPTTRRIWFGIATAHDFESHDGMTEELLYQKIFASHFGQLAIIFLWTSGN
LFHVAWQGNFEQWVQDPLHVRPIAHAIWDPHFGQSAVEAYTRGGATGPVNIATSGVYQWW
YTIGIRTNQELYNGSLFLSILAGLFLFAGWLHLQQNFRPSLSWFKDAESRLNHHLSGLFG
VSSFAWTGHLVHVAIPESRGQHVGWDNFLTQLPHPQGLTPFWTGNWAAYAQNPDTSSHLF
GTSTGSGEAILTFIGGFHPQTQSLWLTDMAHHHLAIAILFVLAGHMYRTNFGIGHRFSDI
LDTHIPPGGGLGEGHRGLFNTINNSLHFQLGLALASVGTITSLVAQHMYSLPPYAFLAND
FTTQAALYTHHQYIASFIICGAFAHGAIFFIRDYDPEQNKGNVLARMLDHKEAIISHLSW
VSLFLGFHTLGLYVHNDVVQAFGTPEKQILIEPVFAQWIQAAHGKALYGFDLLLSSSQSI
AFSAGKTLWLPGWLEAINNNNNSLFLNIGPGDFLVHHAIALGLHTTTLILVKGALDARGS
KLMPDKKDFGYSFPCDGPGRGGTCDISAYDAFYLSIFWSLNTIGWVTFYWHWKHLSLWQG
NVAQFDESSTYLMGWLRDYLWLNSSQLINGYNPFGMNSLSVWAWMFLFGHLVYATGFMFL
ISWRGYWQELIETLVWSHEKTPLANLVYWKDKPVALSIVQARLVGLVHFSVGYVFTYAAF
LIASTSGKFG
>OltmViri
FPKFSQGLAQDPTTRRIWFGIATAHDFESHDGMTEENLYQKIFASHFGQLAIIFLWTSGN
LFHVAWQGNFEQWIKDPLHIRPIAHAIWDPHFGQPAVEAFTRGGASGPVNIATSGVYQWW
YTIGMRTNQELYTASVFLSLMAGVFLFAGWLHLQPKFQPSLSWFKNAESRLNHHLSGLFG
VSSLAWTGHLVHVAIPAARGQRVGWDNFLTTLPHPEGLTPFFTGNWAAYAANPDSANHIF
GTSAGAGTAILTFLGGFHPQTQSLWLTDIAHHHLAIAVVFIIAGHQYRTNFGIGHSMREI
LDAHTPPAGGLGAGHKGLFDTVNNSLHFQLGLALASVGTICSMVAQHIYSLPPYAFLAQD
YTAQAALYTHHQYIAGFIMCGAFAHGAIFFIRDYDPEQNKGNVLARILDHKEAIISHLSW
VSLFLGFHTLGLYVHNDVMQAFGTPEKQILIEPVFAQWIQAAQGKALYGFDFLLSSSASP
AYSASQSVWLPGWLDAINSNNNSLFLTIGPGDFLVHHAIALGLHTTTLILVKGALDARGS
KLMPDKKDFGYSFPCDGPGRGGTCDISAWDAFYLAVFWMLNTIGWVTFYFHWKHLGIWQG
NVSQFNESSTYLMGWLRDYLWLNSSQLINGYNPNGMNSLGVWSWAFLLAHLIYATGFMFL
ISWRGYWQELIETLVWSHERTPLASLVRWRDKPVALSIVQARLVGLVHFSVGYVLTYGSF
LIASTSSKFG
>OocySoli
FPKFSQGLAQDPTTRRIWFGIATAHDFESHDGMTEENLYQKIFASHFGQLAIIFLWTSGN
LFHVAWQGNFEQWVTDPLHVRPIAHAIWDPHFGQPAVEAFTRGGASGPVNISTSGVYQWW
YTIGMRTNQDLYNGAIFLILGSAVFLFAGWLHLQPKFQPSLSWFKNAESRLNHHLSGLFG
VSSLAWTGHLVHVAIPESRGQHVGWDNFLTTLPHPEGLTPFFTGNWALYAKNPDTSSHIF
GTADGAGDAILTFLGGFHPQTQSLWLTDIAHHHLAIAVVFILAGHMYRTNFGIGHSIREI
LEAHTPPAGGLGAGHKGLYDTLNNSLHFQLGLALASVGTICSLVAQHMYSLPPYAFLAQD
FTTQASLYTHHQYIAGFILCGAFAHGAIFFIRDYDPKQNEGNVLARMLDHKEAVISHLSW
VSLFLGFHTLGLYVHNDVMQAFGTPEKQILIEPIFAQWIQASHGKTAYGFDFLLSNPTSP
AFLAGKNFWLPGWLEAINTNSNSLFLTIGPGDFLVHHAIALGLHTTTLILVKGALDARGS
KLMPDKKAFGFSFPCDGPGRGGTCDISAWDAFYLSVFWMLNTIGWVTFYFHWKHLGVWQG
NVNQFNESSTYLMGWLRDYLWLNSSQLINGYNPFGMNSLSVWAWMFLFGHLIYATGFMFL
ISWRGYWQELIETLAWAHERTPLANLVRWRDKPVALSIVQARLVGLAHFSVGYIFTYAAF
LIASTSGKFG
>OstrTaul
FPKFSQGLASDPTTRRIWFGIATAHDFETHDGMTEEKLYQKIFASHFGQLAIIFLWTSGN
LFHVAWQGNFEKWGEDPLHVRPIAHTIWDPHFGQPAVEAFTRGGASAPVNIAYSGVYQWW
YTIGMRTNVDLYNGSLFLLFVAGLFLFAGWLHLQPTFAPAVSWFKNAESRLNHHLSGLFG
VSSLAWTGHLVHVAIPASRGETVRWDNFLTTLPHPAGLAPFFTGQWAVYAQNPDTAGHIF
GTSEGAGTAILTFLGGFHPQTQSLWLTDMAHHHLAIAVVFIIAGHQYRTNFGIGHSMKEI
LEAHTAPSGRLGAGHTGLFDTVNNSLHFQLGLALASVGVLCSLTAQHMYSMPPYAFLAQD
FTTQAALYSHHQYIAGFIMCGAFAHGAIFFIRDYDPEANKGNVLARMLEHKEAIISHLSW
VSLFLGFHTLGLYVHNDVMQAFGTPEKQILIEPVFAQWIQAAQGKALYGFDILLSGD-NA
ATAAGNSIYLPGWLAGINSSTNSLFLPIGPGDFLVHHAIALGLHTTTLILVKGALDARGS
KLMPDKKDFGYSFPCDGPGRGGTCDISAWDAFYLAVFWELNTVSWTVFYFHWKHLALWQG
NSAQFDESSTYIMGWLRDYLWLNSSQLINGYNPFGMNSLSVWAWMFLFGHLIYATGFMFL
ISWRGYWQELIETLVWAHERTPLANFVKWNDKPVALSIVQARLVGLTHFAVGFVLTYAAF
VIASTSGKFG
>ParaKess
FPKFSQALAQDPTTRRLWFGIATAHDFESHDGMTEERLYQKIFASHFGQLAIIFLWTSGN
LFHVAWQGNFEQWVQDPLHIRPIAHAIWDPHFGQPAVEAFTRGGATGPVNISTSGVYQWW
YTIGMRTNQELYAGSIFLLILSALFLFAGWLHLQPSFQPALSWFKNAESRLNHHLAGLFG
VSSLAWTGHLVHVAIPESRGQHVGWDNFLTVLPHPAGLTPFFTGNWAVYAENPDTANHVF
STGEGAGTAILTFLGGFNPQTQSLWLTDMAHHHLAIAVLFILAGHMYRTIFGIGHSMTEI
LEAQVAPSGAMGRGHKGLYDTINNSLHFQLGLALASLGTITSLVAQHMYSLPPYAFLAQD
FTTQASLYTHHQYIAGFIMCGAFAHGAIFFVRDYNPEANRDNVLARMLEHKEALISHLSW
ASLFLGFHTLGLYVHNDVMQAFGTPEKQILIEPVFAQWIQAAHGKTAYGFDFLLSASGSP
ASLAGQSLWLPGWLQAINNQNNSLFLTIGPGDFLVHHAIALGLHTTTLILVKGALDARGS
KLMPDKKDFGYSFPCDGPGRGGTCDISAWDAFYLAVFWMLNTIGWVTFYFHWKHLGIWQG
NVNQFNESSTYLMGWLRDYLWLNSSQLINGYNPFGMNSLSVWAWMFLFGHLVYATGFMFL
ISWRGYWQELIETLAWAHERTPLANLVRWRDKPVALSIVQARLVGLTHFSVGYVLTYAAF
LIASTSGKFG
>PediMino
FPTFSQGLAQDPTTRRIWFGIATAHDFESHDGMTEENLYQKIFASHFGQLAIIFLWTSGN
LFHVAWQGNFEQWVKDPLHVRPIAHAIWDPHFGQPAVEAYTRGGASGPVNIATSGVYQWW
YTIGMRSNQELYVGSVFLCILAAVFLFAGWLHLQPKFQPSLSWFKNAESRLNHHLSGLFG
VSSLAWTGHLVHVAIPESRGQHVGWDNFLSVVPHPAGLAPFFSGNWSVYAQNPDSASHLF
GTGEGSGTAILTFLGGFHPQTQSLWLTDMAHHHLAIAVLFIVAGHMYRTNFGIGHSMREI
LEAHVAPAGGLGKGHKGLYDTVNNSLHFQLGLALASVGTICSLVAQHMYSLPPYAFLAQD
FTTQAALYVHHQYIAGFIMCGAFAHGAIFFIRDYDPEQNKGNVLARMLDHKEAVISHLSW
VSLFLGFHTLGLYVHNDVMLAFGTPEKQILIEPVFAQWIQAAQGKAIYGFDVLLSSSGSA
ASSASTGIWLPGWLEAINNNSNSLFLAIGPGDFLVHHAIALGLHTTTLILVKGALDARGS
KLMPDKKDFGYSFPCDGPGRGGTCDISAWDAFYLAVFWMLNTIGWVTFYWHWKHLGIWQG
NVNQFNESSTYLMGWLRDYLWLNSSQLINGYNPFGMNSLSVWAWMFLFGHLIYATGFMFL
ISWRGYWQELIETLAWAHERTPLANLVRWKDKPVALSIVQARLVGLAHFSVGYILTYAAF
LIASTSGKFG
>PediTube
FPTFSQGLAQDPTTRRIWFGIATAHDFESHDGMTEQSLYQKIFASHFGQLAIIFLWTSGN
LFHVAWQGNFEQWVKDPLHVRPIAHAIWDPHFGQPAVEAYTRGGASGPVNIATSGVYQWW
YTIGMRTNQELYVGSVFLCLVAATFLFAGWLHLQPKFQPSLSWFKNAESRLNHHLSGLFG
VSSLAWTGHLVHVAIPEARGQHVGWDNFLSVLPHPAGLAPFFSGNWSVYSENPDSASHLF
GTNEGSGTAILTFLGGFHPQTQSLWLSDIAHHHLAIAVLFIVAGHMYRTNFGIGHSMKEL
LEVHVAPSGRLGKGHKNIFDTVNNSLHFQLGLALASVGTMASLVAQHMYSLPPYAFLAQD
FTTQAALYTHHQYIAGFIMCGAFAHGAIFFIRDYDPEQNKGNVLARMLEHKEALISHLSW
VSLFLGFHTLGLYVHNDVMLAFGTPEKQILIEPVFAQWIQASHGKAIYGFDVLLSSSGSA
ATSASSGIWLPGWLQAINNNSNSLFLAIGPGDFLVHHAIALGLHTTTLILVKGALDARGS
KLMPDKKDFGYSFPCDGPGRGGTCDISAWDAFYLAVFWMLNTIGWVTFYWHWKHLGIWQG
NVSQFNESSTYLMGWLRDYLWLNSSQLINGYNPFGMNSLSVWAWMFLFGHLIYATGFMFL
ISWRGYWQELIETLAWSHERTPLANLVRWKDKPVALSIVQARLVGLAHFSVGYVLTYAAF
LIASTSGKFG
>PicoSali
FPKFSQGLAQDPTTRRIWYGIATAHDFESHDGMTEELLYQKIFASHFGQLAIIFLWTSGN
LFHVAWQGNFEQWVQDPLHVRPIAHAIWDPHFGQPAVEAYTRGGASGPVNIAYSGVYQWW
FTIGMRTNQDLYQGALFLLIVSSLLLFAGWLHLQPQFKPSVSWFKNAESRLNHHLAGLFG
VSSLAWTGHLVHVAIPESRGQHVRWDNLLTTLPHPQGLSPFFTGNWAAYAQNPDTTNHLF
GTSEGAGTAILTFVGGFHPQTQSLWLTDMAHHHLAIAVVFIVAGHMYRTNFGIGHSIREI
LDAHTAPSGRLGAGHKGIFDTLNNSLHFQLGLALASLGVITSLVAQHMYSLPPYAFIAQD
FTTQAALYTHHQYIAGFIMTGAFAHGAIFFIRDYDPEQNEGNVLSRMLEHKEAIISHLSW
VSLFLGFHTLGLYVHNDVMQAFGTPEKQILIEPVFAQWIQASHGKALYGFDVLLSSGDSV
ATSASQNIWLPGWLDAINNNTNSLFLTIGPGDFLVHHAIALGLHTTTLILVKGALDARGS
KLMPDKKEFGYSFPCDGPGRGGTCDISAWDAFYLAVFWMLNTIGWVTFYWHWKHITLWQG
NVAQFNESSTYLMGWLRDYLWLNSSQLINGYNPFGMNSLSVWAWMFLFGHLVWATGFMFL
ISWRGYWQELIETLAWAHERTPLANIVRWKDKPVALSIVQARLVGLSHFSVGYILTYAAF
LIASTSGKFG
>PracCCMP
FPKFSKALADDPTTRRLWFALATAHDFESHDGMTEEKLYQKIFASHFGQLAIIFLWTAGN
LFHVAWQGNFEQWCQDPLHIRPIAHAIWDPHFGQAAVEAYTRGGASGPINICFSGVYQFW
YTIGIRSNMELLEGSFFLIVLAAAMLFAGWLHLQPSFQPSLAWFKNAESRLNHHLSGLFG
VSSLAWTGHLIHVAIPESRGVHVRWNNLLTSPPHPAGLEPFFTGNWAVYAQNPDLPTHEF
GTGTDAGTAILTFLGGFHPQTQSLWLTDMAHHHLAIAVVFILAGHMYQTNFGIGHNIKDI
LEAHKPPSNALGEGHSGLYDTLNDSLHMQLALALASVGTICSLVAQHMYALPPYAFLAQD
FTTMAALYVHHQYIAGFIMTGAFAHGAIFLIRDYDPVKNQNNVLARILDHKEAIISHLSW
VSLFLGFHTLGLYCHNDVMQAFGTPEKQILIEPIFAQFIQAAHGKSLYGFQVFLSSSDAL
TTLAAQNIWLPGWLEAINDESNSLFFAIGPGDFLVHHAIALGLHTTVLILVKGALDARGS
KLMPDKKDFGYSFPCDGPGRGGTCDISAWDAFYLAVFWMLNTIAWTTYYWHWKHLALWQG
STSQFNESSTYLLGWFRDYLWINSSQLINGYNAFGMNSLSVWSWIFLFAHLIWAIGFMFL
ISWRGYWQELIETLAWAHERTPLANLVYWKDKPVALSIVQARLVGLVHFGTGFVFTYAAF
LLASTSGKFG
>PrapCCMP
FPKFSQALAEDPTTRRLWFGIATAHDFEAHDGMTEQILYQKIFASHFGQLAIIFLWTSGN
LFHVAWQGNFEQWVTDPLNVRPIAHAIWDPHFGQSAVEAFTRGGADGPVNIAYSGVYQWW
YTIGMRTNADLYQGSIFLLLVSALVLFGGWLHLQPAFRPGVSWFKNAESRLNHHLSGLFG
VSSLAWTGHLVHVAIPESRGIHVRWDNLLTTLPHPLGLMPFFTGQWALYAQNPDTASHQF
STSEGAGTAILTFLGGFHPQTQSLWLTDMAHHHLAIAVVFIVAGHMYRTNFGLGHSMKQI
LDAHSAPSGSLGAGHRGLFDTVNNSLHFQLGLALASLGVVCSLTAQHMYSLPAYAFINQD
FTTQAALYVHHQYIAGFIMCGAFAHGAIFFIRDYDPEANKDNVLARILDHKEAIISHLSW
AALFLGFHTLGLYVHNDTMQAFGTPEKQILIEPVFAQWIQAAQGKALYGFDVLLANNASP
AVSASQNVWLPGWLDAINGTTNSVFLPIGPGDFLVHHAIALGLHTTTLILVKGALDARGS
KLMPDKKDFGYSFPCDGPGRGGTCDISAWDAFYLAVFWMLNTIGWVTFYWHWKHLGIWQG
NTTPFDESSTYIMGWLRDYLWLNSSQLINGYNPFGMNSLSVWAWMFLFGHLIYATGFMFL
ISWRGYWQELIETLAWAHERTPLASLVRWRDKPVALSIVQARLVGLTHFSVGFVLTYAAF
LIASTSAKYG
>PrasColo
FPRFSQALAQDPTTRRLWFGLATAHDFESHDGMSEELLYSKIFASHFGQLAIIFLWTSGN
LFHVAWQGNFEQWVADPLHVRPIAHAIWDPHFGESAINAYTRGGALGPVNICYSGVYQWW
YTIGMRTNMDLYLGSIFLLIVSGLFLFGGWLHLQPRFTPGVAWFKNAESRLNHHLSGLFG
VSSLAWTGHLVHVAIPESRGQHVRWGNFLTALPHPEGLKPFFSGNWGVYAQNPDTSGHIF
NTSEGAGTAILTFIGGFHPQTESLWLTDMAHHHLAIAVVFIVAGHMYRTNFGIGHSIQEI
LDAHTPPKGGLGTGHKGLYDTVNNSLHMQLGLALASVGTITSMVAQHMYSLPAYAFIAQD
FTTQAALYTHHQYIAGFIMCGAFAHGAIFFIRDYDPEKNKGNVLYRILEHKEAIISHLSW
VSLFLGFHTLGLYCHNDAMQAFGTPEKQILIEPVFAQFIQSAHGKTAYGFEFFLSSPTNP
AAIASKGIWLPEWLNAINSKTNSLFLTIGPGDFLVHHAIALGLHTTTLILVKGALDARGS
KLMPDKKDFGYSFPCDGPGRGGTCDISAWDSFYLAVFWMLNTIAWTTYYWHWKHLTLWQG
NVAQFNESSTYLLGWFRDYLWLNSSQLINGYNAFGMNSLSVWAWTFLFAHLIWAVGFMFL
ISWRGYWQELIETLAWAHERTPIANLIRWQDKPVALSILQARLVGLAHYGVGFIFTYASF
LIASTSGKFG
>PseuAkin
FPKFSQGLANDPTTRRIWFGIATAHDFENHDGMTEENLYQKIFASHFGQLAIIFLWTSGN
LFHVAWQGNFEQWVQSPLNVRPIAHAIWDPHFGQPAVEAFTRGGASGPVNISTSGVYQWW
YTIGMRTNQDLYIGSIFLSFAATAFLFAGWLHLQPKFQPGLSWFKNAESRLNHHLSGLFG
VSSLAWTGHLIHVAIPEARGQHVRWDNFLTTLPHPQGLTPFFTGNWAAYAENPDTASHLF
GTSEGSGTAILTFLGGFHPQTQSLWLSDMAHHHLAIAVLFIVAGHMYRTNFGIGHSMREI
LEAHKAPSGNLGNGHTGLFDTVNNSLHFQLGLALASVGTICSLVAQHMYSLPPYAFLAQD
FTTQASLYTHHQYIAGFILCGAFAHGAIFFIRDYDPEANKGNVLARMLEHKEAIISHLSW
VSLFLGFHTLGLYVHNDVMQAFGTPEKQILIEPVFAQWIQASHGKTAYGFDLLLSQSTSN
AYAAGQSLWLPGWLEAINNNNNSLFLTIGPGDFLVHHAIALGLHTTTLILVKGALDARGS
KLMPDKKDFGYSFPCDGPGRGGTCDISAWDAFYLAVFWMLNTIGWVTFYFHWKHLGIWQG
NVSQFNESSTYLMGWLRDYLWLNSSQLINGYNPFGMNSLSVWSWMFLFGHLIYATGFMFL
ISWRGYWQELIETLVWAHERTPIADLIRWKDKPVALSIVQARVVGLAHFSAGYILTYAAF
LIASTSAKFG
>PycnProv
YPSFSQGLAQDPTTRRIWYSIATAHDFESHDGMTEETLYQKVFASHFGQLAIIFLWTAGN
LFHVAWQGNFEQWVADPTHVRPIAHAIWDPHFGQAAWTAYTRGGATGPVNIAYSGVYQWW
FTIGMRTNADLFTGSVFLLLVAGLMLGAGWLHLQPRFRPALSWFKNAESRLNHHLAGLFG
TSSLAWTGHLVHVAIPEARGQHVRWDNLLTTPPHPAGLGPLFSGNWIVYAQNPDTPDQLF
NTTTGAGTAILTFLGGFHPQTQSLWLTDIAHHHLAIAVVFIVAGHMYRTNFGIGHSMREI
LDAHTPPAGGLGAGHKGLYDTVNNSLHMQLGLALASTGVVVSLVAQHMYSLPSYAFIAQD
FTTQAALYVHHQYIAGFIMCGAFAHGAIFFVRDYDPVQNQGNVLARMLEHKEAIISHLSW
VTLFLGFHTLGLYVHNDVMQAFGTPEKQILIEPVFAQYIQAAQGKAAYGFDVLLSSTSSP
ATMASTGIWLPGWLDAINAGGNSLFLTIGPGDFLVHHAIALGLHTTTLILVKGALDARGS
KLMPDKKDFGYSFPCDGPGRGGTCDISAWDAFYLAVFWMLNTIGWTTFYWHWKHLALWQG
STAQFNESSTYLMGWLRDYLWLNSSQLINGYNPFGMNSLSVWAWTFLFGHLVWATGFMFL
ISWRGYWQELIETLAWAHNRTPLANLFRWRDKPVALSIVQARLVGLAHFCVGYVFTYAAF
LLASTSGKFG
>PyraPark
FPKFSQGLSQDPTTRRIWFGIATAHDFESHDGMTEENLYQKIFASHFGQLAIIFLWTSGN
LFHVAWQGNFESWVKDPLHIRPIAHAIWDPHFGQPAVEAFTRGGASGPVNIAYSGVYQWW
YTIGMRTNTDLYQGSLFLLLVAAGTLFAGWLHLQPAFRPSLSWFKNAESRLNHHLSGLFG
VSSLAWTGHLVHVAIPESRGQHVRWDNFLSTLPHPSGLGPFFSGNWAVYAQNPDTSGHIF
GTSEGAGTAILTFLGGFHPQTQSLWLTDMAHHHLAIAVVFIVAGHMYRTNFGIGHSMKEI
LDAHTAPSGRLGAGHKGLYDTVNNSLHFQLGLALASLGVITSMVAQHTYSLPAYAFMAQD
FTTMAALYTHHQYIAGFIMTGAFAHGAIFFIRDYDPEQNEGNVLARMLEHKEAIISHLSW
VTLFLGFHTLGLYVHNDVMQAFGTPEKQILIEPVFAQWIQAAQGKSLYGFDVLLSSTNSP
ALAASQTIWLPGWLDAINSNTNSLFLTIGPGDFLVHHAIALGLHTTTLILVKGALDARGS
KLMPDKKDFGYSFPCDGPGRGGTCDISAWDAFYLAVFWMLNTIGWTTFYWHWKHLTLWQG
NVSQFDESSTYLMGWLRDYLWLNSSQLINGYNPFGMNSLSVWAWMFLFGHLIWATGFMFL
ISWRGYWQELIETLAWAHERTPLANLVRWKDKPVALSIVQARLVGLAHFSVGYIFTYAAF
LIASTSGKFG
>ScenObli
FPKFSQGLAQDPTTRRIWFGLAVAHDFESHDGMTEENLYQKIFASHFGQLAIIFLWTSGN
LFHVAWQGNFEQWGADPIHVRPIAHAIWDPHFGQPAVEAFTRGGASGPVNISTSGLYQWW
YTIGMRTNQDLYVGSVFLALVSAIFLFAGWLHLQPSFQPSLSWFKDAESRLNHHLSGLFG
VSSLAWTGHLVHVAIPESRGKHVGWDNFLTQLPHPQGLTPFWTGNWAAYAQNPDSASHIF
GTSDGAGEAILTFLGGFHPQTQSLWLTDMAHHHLAIAVLFIVAGHMYRTNFGIGHRMSAI
LDAHVAPSGRLGAGHKGLFETVNNSLHFQLGLALASVGTICSLVAQHMYSLPPYAFLAND
FTTQAALYTHHQYIAGFIMCGAFAHGAIFWIRDYDPEQNKGNVLSRMLDHKEAIISHLSW
VSLFLGFHTLGLYVHNDVMLAFGTPEKQILIEPVFAQWIQAAHGKAFYGFDLLLSSSSSS
ASSASQTLWLPGWLDAINNNQNSLFLTIGPGDFLVHHAIALGLHTTTLILVKGALDARGS
KLMPDKKDFGYSFPCDGPGRGGTCDISAYDAFYLAVFWMLNTIGWVTFYWHWKHLTLWQG
NVSQFDESSTYLMGWLRDYLWLNSSQLINGYNPFGMNSLSVWAWMFLAGHLVYATGFMFL
ISWRGYWQELIETLVWAHEKTPLANLVYWKDKPVALSIVQARLVGLAHFSVGYVFTYAAF
VIASTSGKFG
>StigHelv
FPSFSKGLAQDPTTRRIWFGIATAHDFESHDGMTEELVYQKIFASHFGQLSIIFLWTSGN
LFHVAWQGNFEQWVQDPLHVRPIAHAIWDPHFGQPAVEAFTRGGATGPVNIATSGVYQWW
YTIGLRANQDLYNGSLFLSILSALFLLAGWLHLQKNFRPSLSWFKDAESRLNHHLSGLFG
ISSLAWTGHLVHVAIPASRGQRVGWDNFLTTLPHPQGLAPLWTGNWAAYAQNPDSASHIF
STSQGSGQAILTFLGGFHPQTQSLWLSDMAHHHLAIAVIFVLAGHMYRTSFGIGHRLSDI
LDSHVAPSGNMGGGHRGLFETINNSLHFQLGLALASVGTICSLVAQHMYSLPPYAYLAND
FTTQAALYTHHQYIASFIICGAFAHGAIFFIRDYDPEQNKGNVLARMLDHKEAIISHLSW
VSLFLGFHTLGLYVHNDVMQAFGTPEKQILIEPVFAQWIQASHGKALYGFDVLLSSSGSV
AFSASQTLWLPGWLDAINNNSNSLFLNIGPGDFLVHHAIALGLHTTTLILVKGALDARGS
KLMPDKKDFGYSFPCDGPGRGGTCDISAYDAFYLSIFWSLNTVGWVTFYWHWKHLTLWQG
NVAQFDESSTYIMGWLRDYLWLNSSQLINGYNPFGMNSLSVWAWVFLFGHLIYATGFMFL
ISWRGYWQELIETLVWSHEKTPIANLVQWVDKPVALSIVQARLVGLVHFSVGYIFTYAAF
LIASTSGKFG
>TrebAggr
FPKFSQGLAQDPTTRRIWYGIATAHDFESHDGMTEENLYQKIFASHFGQLAIIFLWTSSL
LFHVAWQGNFPQWGRDPLHVRPIAHAIWDPHFGQPAVEAFTRGGASGPVNISTSGVYQWW
YTIGMRTNQDLYQGAIFLILGSALFLFAGWLHLQPKFQPSISWFKNAESRLNHHLAGLFG
VSSLAWTGHLVHVAIPEARGQHVRWNNFLTTLPHPQGLTPFFTGNWAAYAQNSDSGNHVF
GTTEGAGDAILTFLGGFHPQTQSLWLTDIAHHHLAIAVVFILAGHMYRTNFGIGHSMQEI
LDAHTPPAGGLGAGHKGLFDTLNNSLHFQLGLALASVGTVLSLVAQHMYALPPYAFLAQD
FTAQAALYTHHQYIAGFIMCGAFAHGAIFFIRDYDPEQNKGNVLARILDHKEAIISHLSW
VSLFLGFHTLGLYVHNDVMQAFGTPEKQILIEPVFAQWIQAAQGKALYGFDLLLSSSNSP
AFSASQSLWLPGWLDAINNNNNSLFLTIGPGDFLIHHAIALGLHTTTLILVKGALDARGS
KLMPDKKDFGYSFPCDGPGRGGTCDISGWDAFYLAVFWMLNTIGWATFYWHWKHLGIWQG
NVNQFNESSTYIMGWLRDYLWLNSSQLINGYNPFGMNSLSVWAWTFLFGHLVWATGFMFL
ISWRGYWQELIETLAWAHERTPLANLVRWRDKPVALSIVQARLVGLAHFSVGYIFTYAAF
LIASTSGKFG
>VolvCart
FPKFSQGLAQDPTTRRIWYGLAMAHDFESHDGMTEENLYQKIFASHFGQLSIIFLWTSGN
LFHVAWQGNFEQWVTDPVHIRPIAHAIWDPHFGQPAVEAFTRGGASGPVNIATSGVYQWW
YTIGMRTNQDLYVGSVFLALVSAVFLFAGWLHLQPNFQPSLSWFKDAESRLNHHLSGLFG
VSSLAWTGHLVHVAIPESRGQHVGWDNFLSVLPHPQGLTPFFTGNWAAYAQTPDTASHVF
GTAQGSGQAILTFLGGFHPQTQSLWLTDMAHHHLAIAVIFIVAGHMYRTNFGIGHRMQAI
LEAHTPPSGGLGAGHKGLFDTVNNSLHFQLGLALASVGTICSLVAQHMYSLPPYAFQAID
FTTQAALYTHHQYIAGFIMCGAFAHGAIFFIRDYDPEQNKENVLARMLDHKEAVISHLSW
VSLFLGFHTLGLYVHNDVMQAFGTPEKQILIEPVFAQWIQAAQGKALYGFDFLLSSKTSA
AFSNGQSLWLPGWLEAINNNQNSLFLTIGPGDFLVHHAIALGLHTTTLILVKGALDARGS
KLMPDKKDFGYSFPCDGPGRGGTCDISAYDAFYLAVFWMLNTIGWVTFYWHWKHLTLWQG
NVAQFDESSTYLMGWLRDYLWLNSSQLINGYNPFGLNSLSVWAWTFLFGHLIYATGFMFL
ISWRGYWQELIETLVWAHEKTPLANLVYWKDKPVALSIVQARLVGLAHFSVGYIFTYAAF
LIASTSGRFG
>MarsNIES
FPKFSQGLAQDPTTRRIWFGIATAHDFESHDGMTEEALYQKIFASHFGQLAIIFLWTSGN
LFHVAWQGNFEQWVKDPLHVRPIAHAIWDPHFGQPAVEAYTRGGASGPVNIATSGVYQWW
YTIGMRSNQELYTGSLFLAILAGVFLFAGWLHLQPKFQPSVSWFKNAESRLNHHLSGLFG
VSSLAWTGHLVHVAIPASRGQSVHWDNFLTTLPHPQGLGPFFTGNWAAYAENPDSATHLF
GTSTGAGTAILTFLGGFHPQTQSLWLTDMAHHHLAIAVVFIVAGHMYRTNFGIGHSMKEI
LEAHTPPAGGLGSGHNGIYDTLNNSLHFQLGLALASVGTASSLVAQHIYSLPPYAFLAQD
FTTQAALYTHHQYIAGFIMCGAFAHGAIFFIRDYDPEENQGNVLARMLEHKEAVISHLSW
VSLFLGFHTLGLYVHNDVMLAFGTPEKQILIEPVFAQWIQAAQGKTLYGFDVLLSSQASI
ASSASQGIWLPGWLEAINSGSNSLFLTIGPGDFLVHHAIALGLHTTTLILVKGALDARGS
KLMPDKKDFGYSFPCDGPGRGGTCDISAWDAFYLAVFWMLNTIGWVTFYWHWKHLGIWQG
NVNQFNESSTYLMGWLRDYLWLNSSQLINGYNPFGMNSLSVWAWMFLFGHLIYATGFMFL
ISWRGYWQELIETLAWAHERTPLANFVRWKDKPVALSIVQARLVGLAHFSAGYVLTYAAF
LIASTSGKFG
>YPF-701
FPKFSQGLAQDPTTRRIWFGIATAHDFESHDGMTEETLYRKIFASHFGQLAIIFLWTAGN
LFHVAWQGNFETWVSDPLHVRPIAHAIWDPHFGQPAVEAYTRGGASGPVNIATSGVYQWW
YTIGMRSNQDLYTASVFLTIVSGVFLFAGWLHLQPKFQPALSWFKNAESRLNHHLSGLFG
VSSLAWTGHLVHVAIPESRGQHVRWDNFLVTLPHPEGLAPFFSGNWAAYAQNPDTASHLF
GTSQGAGTAILTFLGGFHPQTQSLWLTDMAHHHLAIAVLFIIAGHMYRTNFGIGHSMREI
LDAHVAPSGRLGAGHQGLFDTVNNSLHFQLGLALASVGTACSLVAQHMYSLPAYAFIAQD
FTTQAALYTHHQYIAGFIMCGAFAHGAIFFIRDYDPEQNKGNVLARMLEHKEAVISHLSW
VSLFLGFHTLGLYVHNDVMLAFGTPEKQILIEPVFAQWIQAAQGKAIYGFDVFLSSQSSV
ATSASSALWLPGWLEAINSNSNSLFLTIGPGDFLVHHAIALGLHTTTLILVKGALDARGS
KLMPDKKDFGYSFPCDGPGRGGTCDISAWDAFYLAVFWMLNTIGWVTFYWHWKHLGIWQG
NVSQFNESSTYLMGWLRDYLWLNSSQLINGYNPFGMNSLSVWAWMFLFGHLVYATGFMFL
ISWRGYWQELIETLAWAHERTPLANLIRWKDKPVALSIVQARLVGLAHFSVGYVLTYAAF
LIASTSAKFG
>Lepi_new
FPAFSKALQNDPTTRRLWFGIATVHDFELHDGMSEELLYQKVFASHFGQLAVIFLWVSGN
LFHVAWQGNFERWVKDPRHIRPIAHMIWDPHFGQSAVEAYSRGGRTNPVNVATSGVYQWW
YTIGMRTNQDLYQGSFFLCAVAVLFLVGGWLHLQPKFQPDLCWFKNAESRLNHHLSGLFG
VSSLAWTGHLVHVAIPASRGERVDWSNFLIKMPHPQGLTPFFTGNWMNYAQNTDTTQHLF
GTNQDAGTAILTFLGGFHPETQSLWLTDIAHHHLAIAVLFIVAGHMYRTKFDIGHSMREI
LDVHVPPSGMLGRGHSGLYSTVNNSLHFQLGLALARTGTVCSMVAQHMYSLPPYAFLAQD
FTTQRALYTHHQYISGFIMCGAFAHGAIFFVRDYDPRANQGNVLARMLMHKEVLISHLSW
VSLFLGFHTLGLYVHNDVMQAFGTPERQILIEPIFAQWIQSAQGKARYGFDYFLSSPVNP
ASMASQNLWLPYWLTAINDTSTSLFLPIGPGDFLVHHAISLGVHVTTLILVKGALDARGS
KLMPDKKDFGYSFPCDGPGRGGTCDISSWDRFYLSVFWMLNTIGWVTFYWHWKHLGIWQA
NPSQFNESSTYLMGWLRDYLWLNSSQLINGYNPFGMNSLSVWAWMFLFGHLVYATGFMFL
ISWRGYWQELIETLAWAHERTPLANLIRWRDKPVALSIVQARLVGLVHFSVGYVFTYAAF
LIASTSRKFG
>MGD
FPTFSQALAQDPTTRRLWFGIATAHDFESHDRMTEDRLYQKIFASHFGQLAIIFLWVSGN
LFHVAWQGNFEAWTQDPLHVRPIAHAIWDPHFGQPAVEAYTRGGASGPVNIATSGVYQWW
YTIGMRTNMDLYQGSIFLCLLRALFLFAGWLHLQPKFQPTLSWFKNAESRLNHHLSGLFG
VSSLAWTGHLVHVAIPASRGQRVDWSNFLNVLPHPKGLAPFFTGQWLVYAQNPDTTSHLF
NTNEGSGSAILTFLGGFHPQTQSLWLSDIAHHHLAIAVLFIVAGHMYRTNFGIGHSMREI
LDSHVPPEGGLGRGHQGLYDTVNNSLHFQLGLALASVGTITSLVAQHMYSLPPYAFLAQD
FTTQAALYTHHQYIAGFIMCGAFAHGAIFFLRDYDPERNQGNVLARMLEHKEALISHLSW
VALFLGFHTLGIYVHNDVMQAFGTPERQILIEPIFAQWIQAAQGKSLYGFNILLSASNSA
PNLASQNIWLPGWLTAMNSSTNSLFLPIGPGDFLVHHAIALGLHTTTLILVKGALDARGS
KLMPDKKDFGYSFPCDGPGRGGTCDISAWDAFYLAVFWMLNTIGWVTFYWHWKHLGIWQG
NPSQFNESSTYLMGWLRDYLWLNSSQLINGYNPFGMNSLSVWAWMFLFGHLIYATGFMFL
ISWRGYWQELIETLVWAHERTPLANLIRWRDKPVALSIVQARLVGLSHFSVGYVFTYAAF
LIASTSGKFG
>TGD
FPTFSQALAQDPTTRRLWFGIATAHDFESHDEMTEERFYQKIFASHFGQLAIIFLWTSGN
LFHVAWQGNFEVWIQDPLHVRPIAHTIWDPHFGQPSVEAYTRGGANRPVNITTSGVYQWW
YTIGMRDNQDLYQGSIFLCFLAALFLFAGWLHLKPRFQPLLSWFKNAESRLNHHLSGLFG
VSSLAWTGHLVHVAIPASRGQRVDWSNFLTMAPHPEGLRPFFTGRWIVYAQNPDTTSHVF
NSNVGAGSAILTFLGGFNPQTQSLWLTDMAHHHLAIAVLFIVAGHMYRTNFGIGHSMREI
LDIHVPPSGKLGSGHRGLYDTVNNSLHFQLGLALASVGTITSLVAQHMYSLPPYVYLAQD
FTAQAALYVHHQYIAGFIMCGAFAHGAIFFVRDYDPELNQGNVLSRMLEHKEAVISHLSW
VSLFLGFHTLGLYVHNDVMQAFGTPERQILIEPIFAQWIQAAQGKALYGFDILLASPKSL
ASVASKNIWLPGWLTSMNSGTNSLFLVIGPGDFLVHHAIALGLHTTTLILVKGALDARGS
KLMPDKKDFGYSFPCDGPGRGGTCDISAWDAFYLAVFWMLNTIGWVTFYWHWKHIGIWQG
NPSQFNESSTYLMGWLRDYLWLNSSQLINGYNPFGMNSLSVWAWTFLFGHLIYATGFMFL
ISWRGYWQELIETLVWAHERTPLANLIRWRDKPVALSIVQARLVGLAHFSVGYIFTYAAF
LIASTSSKFG
