# Supplementary material for: Comparative Plastid Genomics of Green-Colored Dinoflagellates Unveils Parallel Genome Compaction and RNA Editing
Source: Front Plant Sci. 2022 Jul 11;13:918543. doi: 10.3389/fpls.2022.918543 (PMC9309888; doi:10.3389/fpls.2022.918543)
Supplement: Supplementary file 2 [file Data_Sheet_2.ZIP › Single_Gene_Alignments/psaC_trimmed.fasta]

>BigeNata
--HEIRIYSTCIGCTQCVRACPTDVLEMVPSTTCKAKQVVTVPRIEDCVGCKRCESACPT
DFLSIRVYLGGETLRSMGLAY
>BryoHypn
MSHNVKIYDTCIGCTQCVRACPTDVLEMVPWDGCKAKQIASAPRTEDCVGCKRCETACPT
DFLSVRVYLGAETTRSMGLAY
>ChlaRein
MAHIVKIYDTCIGCTQCVRACPLDVLEMVPWDGCKASQMASAPRTEDCVGCKRCETACPT
DFLSVRVYLGSESTRSMGLSY
>ChloAtmo
MAHSVKIYDTCIGCTQCVRACPTDVLEMVPWDGCRANQIASAPRTEDCVGCKRCESACPT
DFLSVRVYLGAETTRSMGLAY
>ChloVari
MSHTVKIYDTCIGCTQCVRACPTDVLEMVPWDGCKANQIASAPRTEDCVGCKRCESACPT
DFLSVRVYLGSETTRSMGLAY
>CoccSube
MSHAVKIYDTCIGCTQCVRACPTDVLEMVPWDGCKASQIASAPRTEDCVGCKRCESACPT
DFLSVRVYLGSETTRSMGLAY
>DunaSali
MAHVVKIYDTCIGCTQCVRACPLDVLEMVPWDGCKAAQMASSPRTEDCVGCKRCETACPT
DFLSVRVYLGNESTRSLGLAY
>EuglGrac
MSHSVKIYNTCIGCTQCVRACPTDVLEMVPWDGCKAGQIASSPRTEDCVGCKRCESACPT
DFLSVRVYLGSETSRSMGLAY
>FloyTerr
MSHIVKIYDTCIGCTQCVRACPLDVLEMVPWDGCKAEQMASAPRTEDCVGCKRCESACPT
DFLSVRVYTSAESTRSMGLAY
>LeptTerr
MSHSVKIYDTCIGCTQCVRACPTDVLEMVPWDGCKASQIASAPRTEDCVGCKRCESACPT
DFLSVRVYLGSETTRSMGLAY
>MesoViri
MAHSVKIYATCIGCTQCVRACPTDVLEMVPWDGCKANQIASAPRTEDCVGCKRCESACPT
DFLSVRVYLGNESTRSMGLAY
>MicromSp
MSHAVKIYDTCIGCTQCVRACPTDVLEMVPWDGCKAGQIASAPRTEDCVGCKRCEAACPT
DFLSVRVYLGSETTRSMGLAY
>MonomaSp
------------------------------------------------------------
---------------------
>NephOliv
MSHSVKIYDTCIGCTQCVRACPTDVLEMVPWGGCKAAQIASAPRTEDCVGCKRCESACPT
DFLSVRVYLGAETTRSMGLAY
>OegoCard
MSHIVKIYDTCIGCTQCVRACPLDVLEMVPWDGCKAGQMASAPRIEECVGCKRCESACPT
DFLSVRVYTNAESTRSMGLAY
>OltmViri
MSHSVKIYDTCIGCTQCVRACPTDVLEMVPWDGCKASQIASAPRTEDCVGCKRCESACPT
DFLSVRVYLGSETTRSMGLAY
>OocySoli
MAHTVKIYDTCIGCTQCVRACPTDVLEMVSWDGCKANQIASAPRTEDCVGCKRCESACPT
DFLSVRVYLGSETTRSMGLAY
>OstrTaul
MSHAVKIYDTCIGCTQCVRACPTDVLEMVPWDGCKAGQIASAPRTEDCVGCKRCEAACPT
DFLSVRVYLGSETTRSMGLAY
>ParaKess
MSHTVKIYDTCIGCTQCVRACPTDVLEMVPWDGCKANQIASAPRTEDCVGCKRCESACPT
DFLSVRVYLGAETTRSMGLAY
>PediMino
MSHTVKIYDTCIGCTQCVRACPTDVLEMVPWDGCKANQIASAPRTEDCVGCKRCESACPT
DFLSVRVYLGAETTRSMGLAY
>PediTube
MSHTVKIYDTCIGCTQCVRACPTDVLEMVPWDGCKASQIASAPRTEDCVGCKRCESACPT
DFLSVRVYLGAETTRSMGLAY
>PicoSali
MAHSVKIYDTCIGCTQCVRACPTDVLEMVPWDGCKAKQIASAPRTEDCVGCKRCESACPT
DFLSVRVYLGSETTRSMGLAY
>PracCCMP
MSHTVKIYSTCIGCTQCVRACPTDVLEMVEWDGCKAGQIASAPRTEDCVGCKRCESACPT
DFLSVRVYLGSETTRSMGLAY
>PrapCCMP
MSHSVKIYDTCIGCTQCVRACPTDVLEMVPWDGCKANQIASAPRTEDCVGCKRCESACPT
DFLSVRVYLGAETTRSMGLAY
>PrasColo
MSHAVKIYDTCIGCTQCVRACPTDVLEMVSWDGCKAGQIASAPRTEDCVGCKRCESACPT
DFLSVRVYLGSETTRSMGLAY
>PseuAkin
MSHTVKIYDTCIGCTQCVRACPTDVLEMAPWDGCKAGQVASAPRTEDCVGCKRCESACPT
DFLSVRVYLGSETTRSMGLGY
>PycnProv
MSHSVKIYDTCIGCTQCVRACPTDVLEMVPWDGCKAGQVASAPRTEDCVGCKRCESACPT
DFLSVRVYLGSETTRSMGLAY
>PyraPark
MSHAVKIYDTCIGCSQCVRACPTDVLEMVSWDGCKAGQIASAPRTEDCVGCKRCESACPT
DFLSVRVYLGAETTRSMGLAY
>ScenObli
MSHIVKIYDTCIGCTQCVRACPLDVLEMVPWNGCKANQMASAPRTEDCVGCKRCETACPT
DFLSIRVYLSSETTRSMGLSY
>StigHelv
MSHIVKIYDTCIGCTQCVRACPLDVLEMVPWDGCKAEQMASAPRTEDCVGCKRCESACPT
DFLSVRVYTSSESTRSMGLAY
>TrebAggr
MSHAVKIYDTCIGCTQCVRACPTDVLEMVPWDGCKASQIASAPRTEDCVGCKRCESACPT
DFLSVRVYLGSETTRSMGLAY
>VolvCart
MSHIVKIYDTCIGCTQCVRACPLDVLEMVPWDGCKANQMASAPRTEDCVGCKRCETACPT
DFLSVRVYLGSESTRSMGLSY
>MarsNIES
MSHTVKIYDTCIGCTQCVRACPTDVLEMVPWDGCKASQIASAPRTEDCVGCKRCESACPT
DFLSVRVYLGAETTRSMGLAY
>YPF-701
MSHTVKIYDTCIGCTQCVRACPTDVLEMVPWDGCKAAQIASAPRTEDCVGCKRCESACPT
DFLSVRVYLGAETTRSMGLAY
>Lepi_new
MSHTVKIYHTCIGCTQCVRACPTDVLEMVPWNGCKSKQIASAPRTEDCVGCKRCESACPT
DFLSIRVYLGSETTRSMGLSY
>MGD
MSHTVKIYDTCIGCTQCVRACPTDVLEMVPWDGCKSRQIASAPRTEDCVGCKRCESACPT
DFLSVRVYLGAETTRSMGLAY
>TGD
MSHTVKIYDTCIGCTQCVRACPTDVLEMVPWDGCKARQIASAPRTEDCVGCKRCESACPT
DFLSVRVYLGSETTRSMGLAY
