# Supplementary material for: Comparative Plastid Genomics of Green-Colored Dinoflagellates Unveils Parallel Genome Compaction and RNA Editing
Source: Front Plant Sci. 2022 Jul 11;13:918543. doi: 10.3389/fpls.2022.918543 (PMC9309888; doi:10.3389/fpls.2022.918543)
Supplement: Supplementary file 2 [file Data_Sheet_2.ZIP › Single_Gene_Alignments/psaI_trimmed.fasta]

>BigeNata
-----------------------------
>BryoHypn
LPSIFVPLVGLVFPAIAMASAFLYIEKSA
>ChlaRein
-----------------------------
>ChloAtmo
LPPILVPLIGLVFPAITMASIFLYIEQDE
>ChloVari
LPSILVPLVGLVFPAVAMASMFLYIEKEE
>CoccSube
LPSVLVPLVGLVFPAIAMASLFLYIEKEE
>DunaSali
-----------------------------
>EuglGrac
-----------------------------
>FloyTerr
-----------------------------
>LeptTerr
LPSILVPLVGLIFPAISMASLFLYIEKQE
>MesoViri
LPSILVPLVGLVFPAIAMASLFLYIEQEE
>MicromSp
LPSIFVPLVGLVFPAVTMAALFLYIEKEE
>MonomaSp
LPSILVPLVGLVFPAIAMASLFVYIEKDQ
>NephOliv
LPSLFVPLVGLVFPAVAMASLFLYIEKDE
>OegoCard
-----------------------------
>OltmViri
LPSILVPLVGLVFPAIAMASLFLYIEEQQ
>OocySoli
LPTILVPLVGLVFPAIAMASLFVYIEKQE
>OstrTaul
LPSIFVPLVGLVFPAVAMASLFLYIEKEQ
>ParaKess
LPSILVPLVGLVFPAVAMASLFLYVEKEE
>PediMino
LPSILVPLVGLVFPAIAMASIFVYIEKDE
>PediTube
LPSILVPLVGLVFPAIAMASIFVYIEKDE
>PicoSali
LPSILVPLVGLVFPAVAMASLFLYIEEDQ
>PracCCMP
LPSILVPLVGLVFPGVAMAAFFVYVQKEE
>PrapCCMP
-----------------------------
>PrasColo
IPSIFVPLVGLIFPAIAMLSFFIYAEKES
>PseuAkin
LPSILVPLVGLIFPAIAMTSLFIYIEKQE
>PycnProv
IPIVMVTLTCLVLPGVGMATWFVYIERQQ
>PyraPark
LPSLLVPLVGLVFPAVAMASLFLYIEQEE
>ScenObli
-----------------------------
>StigHelv
-----------------------------
>TrebAggr
LPSILVPLVGLVFPAIAMASLFLYIEKEE
>VolvCart
-----------------------------
>MarsNIES
LPSILVPLTGLVFPAVAMAALFLYIEKDE
>YPF-701
LPSILVPLVGLVFPAIAMGSIFIYIEKDA
>Lepi_new
LPSFFVPFVGLVFPRIVFRAFFVFIERNE
>MGD
LPFAFVPLVGLVFPRITMSALFLYIEKES
>TGD
LPSILVPLIGLVFPRVIMRFAFLYIEEEF
