# Supplementary material for: Comparative Plastid Genomics of Green-Colored Dinoflagellates Unveils Parallel Genome Compaction and RNA Editing
Source: Front Plant Sci. 2022 Jul 11;13:918543. doi: 10.3389/fpls.2022.918543 (PMC9309888; doi:10.3389/fpls.2022.918543)
Supplement: Supplementary file 2 [file Data_Sheet_2.ZIP › Single_Gene_Alignments/psaJ_trimmed.fasta]

>BigeNata
MSGFKGYLSTVPVVFAIWLTFTAGLIIEINRLFPDGL
>BryoHypn
MQNLKIYLSTAPVIAFIWLSLLSSLIIEVNRFFPDPL
>ChlaRein
MKDFTTYLSTAPVIATIWFTFTAGLLIEINRYFPDPL
>ChloAtmo
MQDFTKYLSTAPVLSALWFAILAGLLIEINRFFPDAL
>ChloVari
MKDFTTYLSTAPVLTLVSLTVVAGLLIEINRFFPDAL
>CoccSube
MKNFTTYLSTAPVVALIWFTFTAGLLIEINRFFPDPL
>DunaSali
MKDFTTYLSTAPVVGLGWAIFTSGLLIEINRFFPDPL
>EuglGrac
MKYFTTYLSTAPVVAVLWFTLTASLLIEINRFFPDIL
>FloyTerr
MKDFTTYLSTAPVVAFAWISFTAGLLIEINRFFPDPL
>LeptTerr
MTNFTTYLSTAPVVALIWFTFTAGLLIEINRFFPDPL
>MesoViri
MQDFQKYLSTAPVLATIWFIILAGLLIEINRFFPDAL
>MicromSp
MKDFQIYLSTAPVLAALYFSFIAGLLIELNRFFPDAL
>MonomaSp
MKNFTTYLSTVPVLSFLYFGFLAGLLIEINRFYPDAL
>NephOliv
MKDFTTYLSTAPVLAAVWFGFLAGLLIEINRFFPDAL
>OegoCard
MKDFTTYLSTAPVVAFAWITITAGLLIEINRFFPDPL
>OltmViri
MKNFTTYLSTAPVVATGWFIVTAALLIEINRFFPDPL
>OocySoli
MKAFTIYLSTAPVAAILSLTVVAGILIEINRFFPDAL
>OstrTaul
MKNFQIYLSTAPVLAAVWFTVLAGILIELNRFFPDAL
>ParaKess
MKDFTIYLSTAPVMAIISLIAVSGLLIEINRFFPDAL
>PediMino
MKDFVTYLSTAPVMTIISVSFVASLLIEINRFFPDAL
>PediTube
MDIYNKYISQFPVMTIISVSFVASLLIEINRFFPDAL
>PicoSali
-------------------------------------
>PracCCMP
MTDFKTYLSTAPVVATLYFTALAATLIELLRFFPDVL
>PrapCCMP
MKNFVIYLSSAPVVLLLTVSLLSGILIELNRFYPDPL
>PrasColi
MKNFTTYLSTAPVLATLWFGLLAGMLIESQRFFPDIL
>PseuAkin
MKDFVTYLSTAPVIALAWMSFTAGLLIEINRFFPDPL
>PycnProv
-------------------------------------
>PyraPark
MKDFQTYLSTAPVLAALYFGFIAGLLIEINRFFPDPL
>ScenObli
MKDFTTYLSTAPVVAAAWFTFTAGLLIEINRFFPDPL
>StigHelv
MKDFKIYLSTAPVVAFAWLTFTAGFIIEINRFFPDPL
>TrebAggr
MKNFTTYLSTAPVVALVWFTFTAGLIIEINRFFPDPL
>VolvCart
MKDFTTYLSTAPVIATVWFTFTAGLLIEINRFFPDPL
>MarsNIES
MKNFATYLSTAPVLTLVTVSFISGLLIEINRYFPDTL
>YPF-701
MKNFVTYLSTAPVMTLLTVSFISGLLIEINRFFPDAL
>Lepi_new
MKNFTKYLSTAPVITLFFLICMLRLLIELNRFFPDLL
>MGD
MKNFLTYLSTAPVLVLVSVSFMAGLLIEINRFFPDAL
>TGD
MKNFFTYLFTAPVVTLFTISFLASLLIEINRFFPDSL
