# Supplementary material for: Comparative Plastid Genomics of Green-Colored Dinoflagellates Unveils Parallel Genome Compaction and RNA Editing
Source: Front Plant Sci. 2022 Jul 11;13:918543. doi: 10.3389/fpls.2022.918543 (PMC9309888; doi:10.3389/fpls.2022.918543)
Supplement: Supplementary file 2 [file Data_Sheet_2.ZIP › Single_Gene_Alignments/psbA_trimmed.fasta]

>BigeNata
MTAIIENSSLWARFCEWITSTENRLYIGWFGVLMVPTLLTATTVFIIGFIAAPPVDIDGI
REPVSGSLLYGNNIISGAIVPTSNAIGLHFYPIWEAASVDEWLYNGGPYQMIVCHFFIGV
CSYMGREWELSFRLGMRPWIAVAYSAPVAAATAVFIIYPIGQGSFSDGMPLGISGTFNFM
IVFQAEHNILMHPFHMLGVAGVFGGSLFSAMHGSLVTSSLIRQTTENESTNNGYVFGQEE
ETYNIVAAHGYFGRLIFQYASFNNSRSLHFFLAAWPVIGIWFTAMGISTMAFNLNGFNFN
QSIIDSQGRVINSWADIINRANLGMEVMHERNAHNFPLDLA
>BryoHypn
MTAILDVQSHWARFAEWIASTVNRLYICWRGVLTIPTLLTATSVFIIAFIAAPPVDIDGI
REPVSGSLLYGNNIISGAIIPTSNAIGLHFYPIWEAASLDEWLYNGGPYQLIVCHFFLGI
CAYMGREWELSFRLGMRPWIAVAYSAPVAAATAVFIIYPIGQGSFSDGMPLGISGTFNFM
IVFQAEHNILMHPFHMLGVAGVFGGSLFSAMHGSLVTSSLIRETTENESTNAGYKFGQET
ETYNIVAAHGYFGRLIFQYASFNNSRSLHFFLALWPVVGIWFTALGISTMAFNLNGFNFN
QSVVDSQGRVVNTWADIINRANLGMEVMHERNAHNFPLDLA
>ChlaRein
MTAILENSSLWARFCEWITSTENRLYIGWFGVIMIPCLLTATSVFIIAFIAAPPVDIDGI
REPVSGSLLYGNNIITGAVIPTSNAIGLHFYPIWEAASLDEWLYNGGPYQLIVCHFLLGV
YCYMGREWELSFRLGMRPWIAVAYSAPVAAASAVFLVYPIGQGSFSDGMPLGISGTFNFM
IVFQAEHNILMHPFHMLGVAGVFGGSLFSAMHGSLVTSSLIRETTENESANEGYRFGQEE
ETYNIVAAHGYFGRLIFQYASFNNSRSLHFFLAAWPVIGIWFTALGLSTMAFNLNGFNFN
QSVVDSQGRVLNTWADIINRANLGMEVMHERNAHNFPLDLA
>ChloAtmo
MTATLESASLWSRFCDWITSTDNRLYIGWFGVLMIPLLLTATSVFIIAFIAAPPVDIDGI
REPVSGSLLYGNNIISGAIVPTSAAIGLHFYPIWEAASLDEWLYNGGPYEMIVLHFLLGV
CCYMGREWELSFRLGMRPWIAVAYSAPVAAATAVFLIYPIGQGSFSDGMPLGISGTFNFM
IVFQAEHNILMHPFHMLGVAGVFGGSLFSAMHGSLVTSSLIRETTENESANAGYKFGQEE
ETYNIVAAHGYFGRLIFQYASFNNSRALHFFLAAWPVIGIWFTALGISTMAFNLNGFNFN
QSVVDSQGRVINTWADIINRANLGMEVMHERNAHNFPLDLA
>ChloVari
MTAILESTSLWARFCEWVTSTENRLYIGWFGVLMIPTLLTATSVFIIAFIAAPPVDIDGI
REPVSGSLLYGNNIISGAIIPTSNAIGLHFYPIWEAASLDEWLYNGGPYQLIVCHFFLGV
CSYMGREWELSFRLGMRPWIAVAYSAPVAAATAVFIIYPIGQGSFSDGMPLGISGTFNFM
IVFQAEHNILMHPFHMLGVAGVFGGSLFSAMHGSLVTSSLIRETTENESANEGYKFGQEE
ETYNIVAAHGYFGRLIFQYASFNNSRSLHFFLAAWPVIGIWFTALGISTMAFNLNGFNFN
QSVVDSQGRVINTWADIINRANLGMEVMHERNAHNFPLDLA
>CoccSube
MTAILESASLWARFCEWVTSTENRLYIGWFGVLMIPTLLTATSVFIIAFVAAPPVDIDGI
REPVSGSLLYGNNIISGAVVPTSNAIGLHFYPIWEAASLDEWLYNGGPYQLIVCHFFLGI
CCYMGREWELSFRLGMRPWIAVAYSAPVAAATAVFIIYPIGQGSFSDGMPLGISGTFNFM
IVFQAEHNILMHPFHMLGVAGVFGGSLFSAMHGSLVTSSLIRETTENESANAGYKFGQEE
ETYNIVAAHGYFGRLIFQYASFNNSRSLHFFLAAWPVVGIWFTALGISTMAFNLNGFNFN
QSVVDSQGRVINTWGDIINRANLGMEVMHERNAHNFPLDLA
>DunaSali
MTAILENTSLWARFCEWITSTENRLYIGWFGVIMIPTLLTAISVYIIAFIAAPPVDIDGI
REPVSGSLLYGNNIITGAVVPTSNAIGLHFYPIWEAASLDEWLYNGGPYQLVVCHFFLGV
CCYMGREWELSYRLGMRPWIAVAYSAPVAAATAVFIIYPIGQGSFSDGMPLGISGTFNFM
IVFQAEHNILMHPFHMFGVAGVFGGSLFSAMHGSLVTSSLIRETTENESANAGYKFGQEE
ETYNIVAAHGYFGRLIFQYASFNNSRSLHFFLAVWPVVCIWLTALGISTMAFNLNGFNFN
QSVVDSNGRVLNTWADIINRANLGMEVMHERNAHNFPLDLA
>EuglGrac
MISPVARPSLWYRFCAWVASKKNRLYVGWFGVLMIPTLLTAATVFIIAFIAAPPVDIDGI
REPVSGSLFYGNNIITGAVVPTSNAIGLHFYPIWEATSLDEWLYNGGPYQLIVCHFFIGI
CSYMGREWELSFRLGMRPWIAVAYSAPVAAASAVFIVYPLGQGSFSDGMPLGISGTFNFM
IVFQAEHNILMHPFHMLGVAGVFGGSLFSAMHGSLVTSSLLRETTENESINVGYKFGQEE
ETYNIIAAHAYFGRLIFQYASFNNSRSLHFFLAVWPVVGIWFTALGVSTMAFNLNGFNFN
QSVIDSQGRVINTWADIINRANLGMEVMHERNAHNFPLDLA
>FloyTerr
MTAILESKGLWARFCEWITSTENRLYIGWFGVIMIPTLLTATSVFIIAFVAAPPVDIDGI
REPVSGSLLYGNNIISGAVVPTSNAIGLHFYPIWEAATVDEWLYNGGPYQLIVCHFFLGI
CCYMGREWELSFRLGMRPWIAVAYSAPVAAATAVFIIYPIGQGSFSDGMPLGISGTFNFM
IVFQAEHNILMHPFHMLGVAGVFGGSLFSAMHGSLVTSSLIRETTENVSTNQGYRFGQEE
ETYNIVAAHGYFGRLIFQYASFNNSRSLHFFLAIWPVVGIWFTALGLSTMAFNLNGLNFN
QSIIDSQGRVLNTWADIINRANLGMEVMHERNAHNFPLDLA
>LeptTerr
MTAILETTSLWARFCEWVTSTENRLYIGWFGCLMIPTLLTATSVFIIAFIAAPPVDIDGI
REPVSGSLLYGNNIISGAVVPTSNAIGLHFYPIWEAASLDEWLYNGGPYQLIVCHFFLGI
CAYMGREWELSFRLGMRPWIAVAYSAPVAAATAVFIIYPIGQGSFSDGMPLGISGTFNFM
IVFQAEHNILMHPFHMLGVAGVFGGSLFSAMHGSLVTSSLIRETTENQSANAGYRFGQEE
ETYNIVAAHGYFGRLIFQYASFNNSRSLHFFLAAWPVIGIWFTALGISTMAFNLNGFNFN
QSVLDSQGRVLNTWADIINRANLGMEVMHERNAHNFPLDLA
>MesoViri
MTATLESANLWGRFCEFITSTENRLYIGWFGVIMIPCLLTAISVYIIAFVAAPPVDIDGI
REPVSGSLLYGNNIISGSVIPMSNAIGLHFYPIWEAASLDEWLYNGGPYLMVVCHFLLGI
ACYMGREWELSFRLGMRPWIAVAYSAPVAAATAVFLIYPIGQGSFSDGMPLGISGTFNFM
IVFQAEHNILMHPFHMLGVAGVFGGSLFSAMHGSLVTSSLIRETTENESANAGYKFGQEE
ETYNIVAAHGYFGRLIFQYASFNNSRSLHFFLAVWPVVGIWFTAMGISTMAFNLNGFNFN
QSVVDSQGRVINTWADIINRANLGMEVMHERNAHNFPLDLA
>MicromSp
MTATLENATVWGRFCSWITSTENRLYIGWFGVLMIPTLLTATSVFIVAFIAAPPVDIDGI
REPVSGSLMYGNNIISGAVIPTSNAIGLHFYPIWEAASLDEWLYNGGPYQLIVCHFFIGI
CSYMGREWELSFRLGMRPWIAVAYSAPVAAATAVFIVYPIGQGSFSDGMPLGISGTFNFM
IVFQAEHNILMHPFHMLGVAGVFGGSLFSAMHGSLVTSSLIRETTENESANAGYKFGQEE
ETYNIVAAHGYFGRLIFQYASFNNSRSLHFFLAIWPVMGIWFTAMGISTMAFNLNGFNFN
QSVVDSNGRVINTWADIVNRANLGMEVMHERNAHNFPLDLA
>MonomaSp
MTATLENATIWSNFCEFVTSTENRLYIGWFGVLMIPTLLTATSVFIIAFIAAPPVDIDGI
REPVSGSLLYGNNIISGAVIPTSNAIGLHFYPIWEAASVDEWLYNGGPYQLIVCHFFLGI
CSYMGREWELSFRLGMRPWIAVAYSAPVAAATAVFIIYPIGQGSFSDGMPLGISGTFNFM
IVFQAEHNILMHPFHMLGVAGVFGGSLFSAMHGSLVTSSLIRETTENESANAGYRFGQEE
ETYNIVAAHGYFGRLIFQYASFNNSRSLHFFLAIWPVMGIWFTALGISTMAFNLNGFNFN
QSVVDSQGRVINTWADIVNRANLGMEVMHERNAHNFPLDLA
>NephOliv
MTAILESTSVWARFCDWVTSTENRLYIGWFGVLMIPLLLTATSVFIIGFIAAPPVDIDGI
REPVSGSLLFGNNIISGAIIPSSAAIGIHFYPIWEAASIDEWLYNGGCYELIVLHFLLGV
ACYMGREWELSFRLGMRPWIAVAYSAPVAAATAVFLIYPIGQGSFSDGMPLGISGTFNFM
IVFQAEHNILMHPFHMLGVAGVFGGSLFSAMHGSLVTSSLIRETTENESANAGYKFGQEE
ETYNIVAAHGYFGRLIFQYASFNNSRSLHFFLAAWPVVCIWFTALGVSTMAFNLNGFNFN
QSVVDSQGRVINTWADIINRANLGMEVMHERNAHNFPLDLA
>OegoCard
MTAILEVKGTWARFCEWVTSTDNRLYIGWFGCLMIPTLLTATSVFIIAFIAAPPVDIDGI
REPVSGSLLYGNNIISGAVVPTSNAIGLHFYPIWEAATLDEWLYNGGPYQLIVCHFFLGI
CSYMGREWELSFRLGMRPWIAVAYSAPVAAATAVFIIYPIGQGSFSDGMPLGISGTFNFM
IVFQAEHNILMHPFHMLGVAGVFGGSLFSAMHGSLVTSSLIRETTENVSTNAGYRFGQEE
ETYNIVAAHGYFGRLIFQYASFNNSRSLHFFLAIWPVVGIWFTALGISTMAFNLNGFNFN
QSVIDSQGRVINTWADVINRANLGMEVMHERNAHNFPLDLA
>OltmViri
MTAILEATSRWAQFCNWITSTENRLYIGWFGVIMIPCLLTATSVFIIAFIAAPPVDIDGI
REPVSGSLLYGNNIISGAVIPTSNAIGLHFYPIWEAASLDEWLYNGGPYQLIVCHFLLGV
ACYMGREWELSFRLGMRPWIAVAYSAPVAAATAVFLIYPIGQGSFSDGMPLGISGTFNFM
IVFQAEHNILMHPFHMLGVAGVFGGSLFSAMHGSLVTSSLIRETTENESANAGYKFGQEE
ETYNIVAAHGYFGRLIFQYASFNNSRSLHFFLAAWPVVGIWFTALGLSTMAFNLNGLNFN
QSVVDSQGRVINTWADIINRANLGMEVMHERNAHNFPLDLA
>OocySoli
MTAILENASLWARFCDWVTSTENRLYVGWFGVLMIPTLLTATTVFIIAFIAAPPVDIDGI
REPVSGSLLYGNNIISGAVVPTSNAIGLHFYPIWEAASVDEWLYNGGPYQLIVCHFFLGI
CCYMGREWELSFRLGMRPWIAVAYSAPVAAATAVFIIYPIGQGSFSDGMPLGISGTFNFM
IVFQAEHNILMHPFHMLGVAGVFGGSLFSAMHGSLVTSSLIRETTENESANAGYKFGQEE
ETYNIVAAHGYFGRLIFQYASFNNSRSLHFFLAAWPVVGIWFTALGISTMAFNLNGFNFN
QSVVDSQGRVINTWADIINRANLGMEVMHERNAHNFPLDLA
>OstrTaul
MTATLANATVWGRFCSWITSTENRLYIGWFGVLMIPTLLTATSVFIVAFIAAPPVDIDGI
REPVSGSLMYGNNIISGAVIPTSNAIGLHFYPIWEAASLDEWLYNGGPYQLIVCHFFIGI
CSYMGREWELSFRLGMRPWIAVAYSAPVAAATAVFLIYPIGQGSFSDGMPLGISGTFNFM
IVFQAEHNILMHPFHMLGVAGVFGGSLFSAMHGSLVTSSLIRETTENESANAGYKFGQEE
ETYNIVAAHGYFGRLIFQYASFNNSRSLHFFLAIWPVMGIWFTALGISTMAFNLNGFNFN
QSVVDSNGRVINTWADIVNRANLGMEVMHERNAHNFPLDLA
>ParaKess
MTAILETTSLWARFCEWITSTENRLYIGWFGVLMIPTLLTATTVFIIGFIAAPPVDIDGI
REPVSGSLLYGNNIITGAIIPTSNAIGMHFYPIWEAASLDEWLYNGGPYQLIVCHFIIGI
CAYMGREWELSFRLGMRPWIAVAYSAPVAAALAVFVIYPIGQGSFSDGMPLGISGTFNFM
IVFQAEHNILMHPFHMLGVAGVFGGSLFSAMHGSLVTSSLIRETTENESANAGYKFGQEE
ETYNIVAAHGYFGRLIFQYASFNNSRSLHFFLAAWPVVCIWFTALGISTMAFNLNGFNFN
QSVVDSQGRVINTWADIINRANLGIEVMHERNAHNFPLDLA
>PediMino
MTAILETASLWARFCNWVTSTENRLYIGWFGVLMIPTLLTAASVFIIAFIAAPPVDIDGI
REPVSGSLLYGNNIISGAVIPTSNAIGLHFYPIWEAASLDEWLYNGGPYQLIVCHFFLGV
CSYMGREWELSFRLGMRPWIAVAYSAPVAAATAVFIIYPIGQGSFSDGMPLGISGTFNFM
IVFQAEHNILMHPFHMLGVAGVFGGSLFSAMHGSLVTSSLIRETTENESANEGYKFGQEE
ETYNIVAAHGYFGRLIFQYASFNNSRSLHFFLAAWPVIGIWFTALGVSTMAFNLNGLNFN
QSVVDSQGRVINTWADIINRANLGMEVMHERNAHNFPLDLA
>PediTube
MTAILETASQWARFCNWVTSTENRLYIGWFGVLMIPTLLTATSVFIIAFIAAPPVDIDGI
REPVSGSLLYGNNIISGAVIPTSNAIGLHFYPIWEAASLDEWLYNGGPYQLIVCHFFLGI
CCYMGREWELSFRLGMRPWIAVAYSAPVAAATAVFIIYPIGQGSFSDGMPLGISGTFNFM
IVFQAEHNILMHPFHMLGVAGVFGGSLFSAMHGSLVTSSLIRETTENESANEGYKFGQEE
ETYNIVAAHGYFGRLIFQYASFNNSRSLHFFLAAWPVIGIWFTALGLSTMAFNLNGLNFN
QSVVDSQGRVINTWADIINRANLGMEVMHERNAHNFPLDLA
>PicoSali
MTAILESASLWARFCNWITSTDNRLYIGWFGVIMIPTLLTATSVFIIAFIAAPPVDIDGI
REPVSGSLLYGNNIISGAVVPTSNAIGMHFYPIWEAASVDEWLYNGGPYQLVVCHFLLGV
ACYMGREWELSFRLGMRPWIAVAYSAPVAAASAVFLVYPIGQGSFSDGMPLGISGTFNFM
IVFQAEHNILMHPFHMLGVAGVFGGSLFSAMHGSLVTSSLIRETTENESANAGYKFGQEE
ETYNIVAAHGYFGRLIFQYASFNNSRSLHFFLAAWPVIGIWFTALGVSTMAFNLNGFNFN
QSVVDSQGRVINTWADIINRANLGMEVMHERNAHNFPLDLA
>PracCCMP
MTATLENASLWNRFCEWITSTENRLYIGWFGVLMIPTLLTATSVFIIAFIAAPPVDIDGI
REPVSGSLLYGNNIISGAVIPTSNAIGLHFYPIWEAASLDEWLYNGGPYQLIVCHFFIGI
CSYMGREWELSFRLGMRPWIAVAYSAPVAAATAVFIIYPLGQGSFSDGMPLGISGTFNFM
IVFQAEHNILMHPFHMLGVAGVFGGSLFSAMHGSLVTSSLIRETTENESLNAGYKFGQEE
ETYNIVAAHGYFGRLIFQYASFNNSRSLHFFLAAWPVIGIWFTAMGISTMAFNLNGFNFN
QSIVDSNGRVINTWADIINRANLGMEVMHERNAHNFPLDLA
>PrapCCMP
MTAILESSTLWARFAEWVTSIENRLYIGWFGVLMIPCLLTATSVFIIAFIAAPPVDIDGI
REPVSGSLLYGNNIISGAVIPTSNAIGLHFYPIWEAASLDEWLYNGGPYQLIVCHFFIGI
CAYMGREWELSFRLGMRPWIAVAYSAPVAAAAAVFIIYPLGQGSFSDGMPLGISGTFNFM
IVFQAEHNILMHPFHMLGVAGVFGGSLFSAMHGSLVTSSLIRETTENESANAGYRFGQEE
ETYNIVAAHGYFGRLIFQYASFNNSRSLHFFLAIWPVVCIWMTALGISTMAFNLNGFNFN
QSVVDSQGRVINTWADIINRANLGMEVMHERNAHNFPLDLA
>PrasColo
MTATLESAGLWASFCDWITSTENRLYIGWFGVLMIPTLLTATSVFIIAFIAAPPVDIDGI
REPVSGSLLYGNNIISGAVVPTSNAIGLHFYPIWEAASLDEWLYNGGPYQLVVCHFFIGI
CSYMGREWELSFRLGMRPWIAVAYSAPVAAAAAVFIVYPLGQGSFSDGMPLGISGTFNFM
IVFQAEHNILMHPFHMLGVAGVFGGSLFSAMHGSLVTSSLIRETTENESANAGYKFGQEE
ETYNIVAAHGYFGRLIFQYASFNNSRSLHFFLAAWPVVGIWFTALGVSTMAFNLNGFNFN
QSIVDSNGRVINTWADIINRANLGMEVMHERNAHNFPLDLA
>PseuAkin
MTAILEASSLWARFCEWVTSTENRLYVGWFGVIMIPTLLTAVSVFIIAFVAAPPVDIDGI
REPVSGSLLYGNNIISGAIIPTSNAIGLHFYPIWEAASVDEWLYNGGPYQLIVCHFFLGI
CCYMGREWELSFRLGMRPWIAVAYSAPVAAATAVFIIYPIGQGSFSDGMPLGISGTFNFM
IVFQAEHNILMHPFHMLGVAGVFGGSLFSAMHGSLVTSSLIRETTENESTNAGYKFGQEE
ETYNIVAAHGYFGRLIFQYASFNNSRSLHFFLAAWPVVGIWFTALGISTMAFNLNGFNFN
QSIVDSQGRVLNSWADIINRANLGMEVMHERNAHNFPLDLA
>PycnProv
MTAILASASLWTQFCEWITSTENRLYIGWFGVLMIPCLLTATTVFIIAFIAAPPVDIDGI
REPVSGSLLYGNNIISGAVVPMSNAIGLHFYPIWEASSVDEWLYNGGPYLMVVCHFFIGV
CCYMGREWELSFRLGMRPWIAVAYSAPVAAATAVFIIYPLGQGSFSDGMPLGISGTFNFM
IVFQAEHNILMHPFHMLGVAGVFGGSLFSAMHGSLVTSSLIRETTENESANAGYKFGQEE
ETYNIVAAHGYFGRLIFQYASFNNSRSLHFFLAAWPVVGIWFTALGISTMAFNLNGFNFN
QSVVDSQGRVINTWADIINRANLGMEVMHERNAHNFPLDLA
>PyraPark
MTATLESTSLWANFCNWITSTENRLYIGWFGVLMIPTLLTATSVFIIAFIAAPPVDIDGI
REPVSGSLLYGNNIISGAVVPTSNAIGLHFYPVWEAASLDEWLYNGGPYQLIVCHFFIGI
CCYMGREWELSYRLGMRPWIAVAYSAPVAAATAVFIIYPLGQGSFSDGMPLGISGTFNFM
IVFQAEHNILMHPFHMLGVAGVFGGSLFSAMHGSLVTSSLIRETTENESANAGYKFGQEE
ETYNIVAAHGYFGRLIFQYASFNNSRSLHFFLAAWPVVGIWFTALGVSTMAFNLNGLNFN
QSIVDSQGRVINTWADIINRANLGMEVMHERNAHNFPLDLA
>ScenObli
MTAILEASSLWARFCEWITSTENRLYIGWFGVIMIPTLLTATSVFIIAFIAAPPVDIDGI
REPVSGSLLYGNNIISGAVVPTSNAIGLHFYPIWEAASLDEWLYNGGPYQLIVCHFFLGI
CCYMGREWELSYRLGMRPWIAVAYSAPVAAATAVFIIYPIGQGSFSDGMPLGISGTFNFM
IVFQAEHNILMHPFHMLGVAGVFGGSLFSAMHGSLVTSSLIRETTENESANEGYKFGQEE
ETYNIVAAHGYFGRLIFQYASFNNSRSLHFFLAAWPVVGIWFTALGISTMAFNLNGFNFN
QSVVDSQGRVLNTWADIINRANLGMEVMHERNAHNFPLDLA
>StigHelv
MTAILEVQSLWARFAAWIVSTENRLYIGWFGVLMIPCLLTATSVFIIAFVAAPPVDIDGI
REPVSGSLLYGNNIISGAVVPTSNAIGLHFYPIWEAATVDEWLYNGGPYQLVVCHFFIGI
CCYMGREWELSYRLGMRPWIAVAYSAPVAAATAVFIIYPIGQGSFSDGMPLGISGTFNFM
IVFQAEHNILMHPFHMLGVAGVFGGSLFSAMHGSLVTSSLIRETTEAVSTNAGYRFGQEE
ETYNILAAHGYFGRLIFQYASFNNSRSLHFFLAIWPVVGIWFTALGLSTMAFNLNGLNFN
QSIVDSQGRVVNTWADIINRANLGMEVMHERNAHNFPLDLA
>TrebAggr
MTAILESASLWARFCEWVTSTENRIYIGWFGVLMIPTLLTATSVFIIAFVAAPPVDIDGI
REPVSGSLLYGNNIISGAVVPTSNAIGLHFYPIWEAASLDEWLYNGGPYQLVVCHFFLGV
CCYMGREWELSFRLGMRPWIAVAYSAPVAAATAVFIIYPIGQGSFSDGMPLGISGTFNFM
IVFQAEHNILMHPFHMLGVAGVFGGSLFSAMHGSLVTSSLIRETTENESANEGYKFGQEE
ETYNIVAAHGYFGRLIFQYASFNNSRSLHFFLAAWPVVGIWFTALGISTMAFNLNGFNFN
QSVVDSQGRVINTWADIINRANLGMEVMHERNAHNFPLDLA
>VolvCart
MTAILENSSLWARFCEWITSTENRLYIGWFGVIMIPCLLTATSVFIIAFIAAPPVDIDGI
REPVSGSLLYGNNIITGAVVPTSNAIGLHFYPIWEAASLDEWLYNGGPYQLIVCHFLLGV
YCYMGREWELSFRLGMRPWIAVAYSAPVAAASAVFLVYPIGQGSFSDGMPLGISGTFNFM
IVFQAEHNILMHPFHMLGVAGVFGGSLFSAMHGSLVTSSLIRETTENESANEGYRFGQEE
ETYNIVAAHGYFGRLIFQYASFNNSRSLHFFLAAWPVIGIWFTALGLSTMAFNLNGFNFN
QSVVDSQGRVLNTWADIINRANLGMEVMHERNAHNFPLDLA
>MarsNIES
MTAILENASLWARFCEWVTSTENRLYIGWFGVCMIPLLLTATTVFIIAFVAAPPVDIDGI
REPVSGSLLYGNNIISGAVIPTSNAIGLHFYPIWEAASLDEWLYNGGPYEMIVCHFLLGV
YCYMGREWELSFRLGMRPWIAVAYSAPVAAATAVFLIYPIGQGSFSDGMPLGISGTFNFM
IVFQAEHNILMHPFHMLGVAGVFGGSLFSAMHGSLVTSSLIRETTENESANEGYRFGQEE
ETYNIVAAHGYFGRLIFQYASFNNSRSLHFFLAAWPVVGIWFTALGISTMAFNLNGFNFN
QSVVDSQGRVINTWADIVNRANLGMEVMHERNAHNFPLDLA
>YPF-701
MTAILESTSLWARFCEWVTSTENRLYIGWFGVLMIPTLLTATTVFIIAFIAAPPVDIDGI
REPVSGSLLYGNNIISGAVIPTSNAIGLHFYPMWEAASVDEWLYNGGPYQMIVCHFFIGI
CCYMGREWELSFRLGMRPWIAVAYSAPVAAATAVLIIYPIGQGSFSDGLPLGISGTFNFM
LVFQTEHNILMHPFHMLGVAAVFGGSLFSAMHGSLVTSSLIRETTENESANEGYKFGQEE
ETYNIVAAHGYFGRLIFQYASFNNSRSLHFFLAAWPVIGIWFTALGLSTMAFNLNGLNFN
QSVVDSQGRVINTWADIINRADLGIEVMHERNAHNFPLDLA
>Lepi_new
MTAILESTSLWNKFCSWITSTENRLYIGWFGVVMIPTLLTATSVFIIAFIAAPPVDIDGI
REPVSGSLMYGNNIISGAVIPTSNAIGLHFYPIWETASVDEWLYNGGPYQLIVCHFLLGV
ACYMGREWELSFRLGMRPWIAVAYSAPVAAATAVFLIYPIGQGSFSDGMPLGISGTFNFM
IVFQAEHNILMHPFHMLGVAGVFGGSLFSAMHGSLVTSSLIRETTENESANAGYRFGQEE
ETYNIVAAHGYFGRLIFQYASFNNSRSLHFFLAAWPVIGIWFTSLGLSTMAFNLNGFNFN
QSVVDSQGRVINTWADIINRANLGMEVMHERNAHNFPLDLA
>MGD
MTAILESTSLWAKFCNWITSTENRLYIGWFGVIMIPTLLTATSVFIIAFIAAPPVDIDGI
REPVSGSLMYGNNIISGAVIPTSNAIGLHFYPIWEAASVDEWLYNGGPYQLIVCHFLLGV
CCYMGREWELSFRLGMRPWIAVAYSAPVAAATAVFLIYPIGQGSFSDGMPLGISGTFNFM
IVFQAEHNILMHPFHMLGVAGVFGGSLFSAMHGSLVTSSLIRETTENESANEGYRFGQEE
ETYNIVAAHGYFGRLIFQYASFNNSRSLHFFLAAWPVVGIWFTALGLSTMAFNLNGLNFN
QSVVDSQGRVINTWADIINRANLGMEVMHERNAHNFPLDLA
>TGD
MTAILESKSFWTKFCNWITSTENRLYIGWFGVVMIPTLLTATSVFIIAFIAAPPVDIDGI
REPVSGSLMYGNNIISGAVIPTSNAIGLHFYPIWEAASVDEWLYNGGPYQLIVCHFLLGV
CCYMGREWELSFRLGMRPWIAVAYSAPVAAATAVFLIYPIGQGSFSDGMPLGISGTFNFM
IVFQAEHNILMHPFHMLGVAGVFGGSLFSAMHGSLVTSSLIRETTENESANAGYRFGQEE
ETYNIVAAHGYFGRLIFQYASFNNSRSLHFFLAAWPVVGIWFTALGLSTMAFNLNGLNFN
QSVIDSQGRVINTWADIINRANLGMEVMHERNAHNFPLDLA
