# Supplementary material for: Comparative Plastid Genomics of Green-Colored Dinoflagellates Unveils Parallel Genome Compaction and RNA Editing
Source: Front Plant Sci. 2022 Jul 11;13:918543. doi: 10.3389/fpls.2022.918543 (PMC9309888; doi:10.3389/fpls.2022.918543)
Supplement: Supplementary file 2 [file Data_Sheet_2.ZIP › Single_Gene_Alignments/psbB_trimmed.fasta]

>BigeNata
MGLPWYRVHTVVLNDPGRLIAVHLMHTSLVSGWAGSMAFYELALFDPSDPILNPMWRQGM
FVLPFMTRIGITQSWSNWSISGDSVVNPGIWSYEGVAASHIILSGLLFMAAIWHWVYWDL
ELFIDKRTMFPVLDLPKIFGIHLLLSGILCFGFGAFHVTGLFGPGIWVSDPYGLTGKVQQ
ISPAWGADGFDPFNPGGVASHHIAAGILGIIAGLFHLSVRPSQRLYDALKMGNIETVLSS
SIAAVFWAAFVVAGTMWYGSAATPIELFGPTRYQWDQGYFQQEIERRVQANIDNGNSIDK
AWSLIPEKLAFYDYIGNNPAKGGLFRVGAMNSGDGIAVGWLGHPIFKDKLGNELFVRRMP
TFFETFPVLLVDENGIVKADIPFRRAESKYSIEQVGVSATFYGGELNNATFTDPATVKKY
ARRAQLGEIFEFDRTTLKSDGVFRSSPRAWFTFGHLIFALLFFFGHIWHGARTLFRQVFA
GIDPDLDEQIEFGTFLKLGDTSTRRQSV
>BryoHypn
MGLPWYRVHTVVLNDPGRLIAVHLMHTSLVSGWAGSMAFYELAVFDPSDPVLNPMWRQGM
FVLPFMTRLGITQSWGGWTISGETATNPGIWSYEGVATSHILLSGALFAAALWHWVYWDL
ELFRDPRTGKPALDLPKIFGIHLFLSGLLCFGFGAFHVTGLFGPGIWVSDPFGITGSVQA
IKPSWGADGFDPFNPGGIASHHIAAGILGILAGLFHLCVRPSFRLYLGLSMGNIETVLSS
SIAAVFWSAFVVCGTMWYGSAATPIELFGPTRYQWDNGFFANEIEKRVSESVASGKTLSE
AWSQIPEKLAFYDYIGNNPAKGGLFRAGAMNSGDGIAVGWLGHSVFKDKNGTELHVRRMP
TFFETFPVVLLDDDGIVRADIPFRRAESKYSIEQVGVSVTFYGGELDGVTFSDPSTVKKY
ARRSQLGEIFEFDRATLQSDGVFRSSPRGWFTFGHLCFGLLFFFGHIWHGARTIFRDVFA
GIDTDLDEQVEFGAFQKVGDTSTRRQSV
>ChlaRein
MGLPWYRVHTVVINDPGRLISVHLMHTALVSGWAGSMALFEISVFDPSDPVLNPMWRQGM
FVLPFMTRLGITQSWGGWTISGETATNPGIWSYEGVAAAHIILSGALFLASVWHWTYWDL
ELFRDPRTGKTALDLPKIFGIHLFLSGLLCFGFGAFHVTGVFGPGIWVSDPYGLTGSVQP
VAPSWGADGFDPYNPGGIASHHIAAGILGVLAGLFHLCVRPSIRLYFGLSMGSIETVLSS
SIAAVFWAAFVVAGTMWYGSAATPIELFGPTRYQWDQGFFQQEIQKRVQASLAEGASLSD
AWSRIPEKLAFYDYIGNNPAKGGLFRTGAMNSGDGIAVGWLGHASFKDQEGRELFVRRMP
TFFETFPVLLLDKDGIVRADVPFRKAESKYSIEQVGVSVTFYGGELDGLTFTDPATVKKY
ARKAQLGEIFEFDRSTLQSDGVFRSSPRGWFTFGHVCFALLFFFGHIWHGARTIFRDVFA
GIDDDINDQVEFGKYKKLGDTSSLREAF
>ChloAtmo
MGLPWFRVHTVVLNDPGRLISVHLMHTALVSGWAGSMAFYELAVFDPSDPVLNPMWRQGM
FVLPFMTRLGITKSWGGWNISGESISDPGLWSYEGVAATHIVLSGLLFLASIWHWVYWDL
ELFRDPRTGKPALDLPKIFGIHLFLSGLLCFGFGAFHVTGLFGPGIWVSDPYGITGRVQP
VAPAWGAEGFDPFNPGGIASHHIAAGILGILAGLFHLTVRPPFRLYKALRMGNIETVLSS
SIAAVFWAAFVVAGTMWYGSAATPIELFGPTRYQWDLGFFQQEIEKRVQASLAGGASLSE
AWSSIPEKLAFYDYIGNNPAKGGLFRAGPMNNGDGIAAGWLGHAVFKDKEGRELFVRRMP
TFFETFPVLLLDKDGVVKADVPFRRAESKYSVEQVGVTVTFYGGELDGVTFKDPATVKKY
ARRAQLGEVFEFDRARLKSDGVFRSSPRGWFTFGHLCFALLFFFGHIWHGARTIFRDVFA
GIDPDLDEQVEFGAYQKLGDPSTRKQAV
>ChloVari
MGLPWYRVHTVVLNDPGRLIAVHLMHTSLVSGWAGSMAFYELAVFDPSDPVLNPMWRQGM
FVLPFMTRLGINQSWGGWTISGETASNPGIWSYEGVAAAHIVLSGLLFAASIWHWVYWDL
ELFRDPRTSNPALDLPKIFGIHLFLSGVLCFGFGAFHVTGIFGPGIWVSDPYGITGTVQA
VAPSWDATGFDPYNPGGISAHHIAAGILGVLAGLFHLCVRPPQRLYNGLRMGNIETVLSS
SIAAVFWAAFVVSGTMWYGSAATPIELFGPTRYQWDLGFFQQEIERRVQTSLSEGKSSSQ
AWAEIPEKLAFYDYIGNNPAKGGLFRAGAMNSGDGIAVGWLGHAVFKDKQGNELFVRRMP
TFFETFPVFLVDKDGVVRADVPFRRSESKYSIEQVGVSVTFYGGELNGVTFSDPATVKKY
ARRAQLGEIFEFDRATLQSDGVFRTSPRGWFTFAHLCFALLFFFGHIWHGARTIFRDVF-
----------------------------
>CoccSube
MGLPWYRVHTVVLNDPGRLIAVHLMHTALVSGWAGSMAFYELAVFDPSDPVLNPMWRQGM
FVLPFMTRLGITQSWGNWTISGETATSPGIWTYEGVATAHILLSGALFMASIWHWVYWDL
ELFRDPRTGDPALDLPKIFGIHLFLSGLLCFGFGAFHVTGLFGPGIWVSDPYGITGSVQP
VSPAWGADGFDPYNPGGIAS--MAAGILGVLAGLFHLCVRPSQRLYNGLRMGNIETVLSS
SIAAVFWAAFVVAGTMWYGSAATPIELYGPTRYQWDLGFFQQEIERRVQGSLAEGKSSSQ
AWSEIPEKLAFYDYIGNNPAKGGLFRAGAMNSGDGIAVGWLGHAVFKDKDGNELFVRRMP
TFFETFPVLLIDKDGVVRADVPFRRAESKYSIEQVGVSVAFYGGELNGVTFTDPATVKKY
ARRAQLGEVFEFDRATLQSDGVFRSSPRGWFTFGHLCFALLFFFGHIWHGARTIFRDVFA
GIDSDIDDQVEFGAFQKLGDPSTRRQSV
>DunaSali
MGLPWYRVHTVVINDPGRLISVHLMHTALVAGWAGAMTLFEIAVFDPSDPVLNPMWRQGM
FVLPFLTRLGVTQSWGGWTISGETSSNPGIWSYEGAAASHIVLSGLLFLASVWHWVYWDL
ELFRDPRTGKTALDLPKIFGIHLFLAGLLCFGFGAFHVTGVFGPGIWVSDPYGLTGSVQP
VAPSWGAEGFDPYNPGGVPAHHIAAGILGVLAGLFHLCVRPSIRLYFGLSMGSIESVLSS
SIAAVFWAAFVVAGTMWYGSAATPIELFGPTRYQWDQGFFQQEIQKRVAQSTSEGLSLSE
AWAKIPEKLAFYDYIGNNPAKGGLFRTGAMNSGDGIAVGWLGHASFKDQEGRELFVRRMP
TFFETFPVVLIDKDGVVRADVPFRKAESKYSIEQVGVSVTFYGGELNGLTFTDPLTVKKY
ARKAQLGEIFEFDRSTLQSDGVFRSSPRGWFTFGHLSFALLFFFGHIWHGSRTIFRDVFA
GIDEDINDQLEFGKYKKLGDTSSVREAF
>EuglGrac
MGLPWYRVHTVVLNDPGRFISVHLMHTALVSGWAGSMALYELAIFDPSDVALNPMWPQGM
FVLPFMTRLGVTKSWGAWSVTGESFSDPGIWSYEGVAVAHIILSGLLFLAAIWHWVYWDL
DLFRDPASGELKLDLPRVFGVHLFLSGALCLAFGVFHVTGVFGPGIWVSDPYGLSGKIEP
VIPSWGAEGFDPYNVGAIASHHIAAGLLGLIAGGFHVLVRPSQRLFVLLRMGNIETVLSS
SIAAVFWSAFVVSGTMWYGSASTPIELFGPTRYQWDKGYFQEEIERRVQASLSDGCSLSE
AWGAISPKLAFYDYIGNNPAKGGLFRSGPMNNGDGIATAWLGHAVFIDKEGNSLFVRRMP
TFFETFPVILLDQNGVVRADIPFRRAESKYSIEQVGVTVRFFGGSFDTLSFNDPATVKRY
ARHAQLGEIFDFNRSILQSDGVFRSSPRGWFTFGHLSFALIFFFGHIWHGARTLFKYLLA
GIDPHLEEEIEFGTFEKLGDDTTKKELV
>FloyTerr
MGLPWYRVHTVVLNDPGRLIAVHLMHTSLVSGWAGSMALYELAVFDPSDPVLNPMWRQGM
FVLPFMTRLGITKSWGGWSISGETIANTGFWTYESVAAAHIVLSGALFLAAIWHWTYWDL
DLFRDPREKKPALDLPKIFGIHLFLSGLVCFGFGAFHITGLFGPGIWVSDPYGLTGSVQP
VAPSWGSDGFDPFNPGGIAAHHIAAGILGVLAGLFHLCVRPSLRLYLGLSMGSIETVLSS
SIAAVFWAAFVVAGTMWYGSAATPVELFGPTRYQWDQGFFQQEIEKRVSKSLAAGESVTE
AWAKIPEKLAFYDYIGNNPAKGGLFRSGAMNSGDGIAVGWLGHAVFKDRDGNELYVRRMP
TFFETFPVLLIDKDGLVRADVPFRRAESKYSIEQVGVSVSFYGGELDGLTFSDPATVKKY
ARRAQLGEIFEFDRATLQSDGVFRSSPRGWFTFGHLCFALLFFFGHIWHGARTLARDRFA
GIDDDVTDQVEFGKFQKVGDPSTARQGV
>LeptTerr
MGLPWYRVHTVVLNDPGRLIAVHLMHTSLVSGWAGSMAFYELGVFDASDPVLNPMWRQGM
FVLPFMTRLGITQSWGGWTISGETATNPGIWSYEGVAAAHIVLSGALFSAAIWHWVYWDL
ELFRDPRTGNPVLDLPKIFGIHLFLSGLLCFSFGAFHVTGLFGPGIWVSDPYGITGSVQP
VAPAWGADGFDPYNPGGIASHHIAAGILGVLAGLFHLCVRPPQRLYKGLCMGNIETVLSS
SIAAVFWAAFVVAGTMWYGSAATPIELFGPTRYQWDLGYFQQAIETRVQTSLAEGKSLSE
AWSQIPEKLAFYDYIGNNPAKGGLFRAGAMNSGDGIAVGWLGHAVFKDKQGNELFVRRMP
TFFETFPVLLIDKDGVVKADVPFRRAESKYSIEQVGVSVTFYGGELDGVTFTDPATVKKY
ARRAQLGEIFEFDRATLQSDGVFRSSPRGWFTFGHLSFALLFFFGHIWHGARTIFRDVFA
GIDSDLDDQVEFGAFQKLGDSSTRRQTV
>MesoViri
MGLPWYRVHTVVLNDPGRLISVHIMHTGLVSGWAGSMAFYELAVFDPSDPVLNPMWRQGM
FVLPFMTRLGISKSWGGWDINGDSITDPGLWSYEGVAATHIILAGLMFLASMWHWVYWDL
ELFRDPRTGKPALDLPKIFGIHLFLSGLLCFGFGAFHVTGLFGPGIWVSDPYGITGRVQP
IEPSWGADGFDPFNPGGIASHHIAAGILGILAGLFHLSVRPSFRLYKALRMGNVETVLSS
SIAAVFWAAFVVSGTMWYGSAATPIELFGPTRYQWDLGYFNKEINKRVQASIASGSTASE
AWSRIPEKLAFYDYIGNNPAKGGLFRAGAMNNGDGIAAGWLGHAVFKDKEGRELFVRRMP
TFFETFPVVLLDKDGIVRADIPFRRAESKYSIEQVGVSVAFYGGELDGVTFKDPTTVKKY
ARRAQLGEIFEFDRARLKSDGVFRSSPRGWFTFGHLCFALLFFFGHIWHGARTIFRDVFA
GIDPDLDEQVEFGAFQKLGDASTRKQAV
>MicromSp
-----------MLNDPGRLIAVHLMHTALVAGWAGSMALYELAIFDPSDPVLNPMWRQGM
FVLPFMTRLGVTNSWGGWSISGESVSNPGLWSYEGVAASHIILSGLLFLAAIWHWVFWDL
ELFRDPRTQQPALDLPKIFGIHLFLSGVLCFGFGAFHVTGLYGPGIWVSDPYGLTGGVEP
VAPSWGAEGFDPYNPGGIASHHIAAGIVGICAGLFHLSVRPPQRLYKALRMGNVETVLSS
SIAAVFWAAFVVGGTMWYGCAATPIELFGPTRYQWDQGFFQQEIEKRVQKSVAGGASLSD
AWSAIPEKLAFYDYIGNNPAKGGLFRSGPMDNGDGIAAGWLGHAVFTDKQGRELFVRRMP
TFFETFPVILIDSDGIVRADVPFRRAESKYSIEQVGVSVTFYGGELDGLSFTDPATVKKY
ARRAQLGEVFEFDRATLQSDGVFRSSPRAWFTFAHVSFALLFFFGHIWHGARTIFRDVFA
GIDPDLDEQVEFGAFQKLGDVTTRRQTV
>MonomaSp
MGLPWYRVHNVVLNDPGRLIAVHLMHTALVSGWAGSMALYELAVFDPSDPVLNPMWRQGM
FVLPFMTRLGVTGSWGGWSITGETIGNPGIWSYEGVAASHIILSGLLFLAAVWHWTFWDL
ELFRDPRTGDPALDLPKIFGIHLFLSGLLCFGFGAFHVTGFFGPGIWVSDPYGITGSVQP
VAPAWGPEGFDPYNPGGIASHHVAAGILGILAGLFHLTVRPPQRLYKGLRMGNIETVLSS
SIAAVFWAAFVVSGTMWYGSAATPIELFGPTRYQWDQGFFQAEIDKRVQKSLSEGKNLST
AWASIPEKLAFYDYIGNNPAKGGLFRSGPMDNGDGIAAGWLGHAVFTDKDGRELTTRRMP
TFFETFPVILVDQDGIVRADVPFRRAESKYSIEQVGVSVTFYGGELDGITFNDPATVKKY
ARRAQLGEIFEFDRATLQSDGVFRSSPRGWFTFGHLCFALLFFFGHIWHGARTIFRDVFA
GIDPDLDEQVEFGAFQKLGDVTTRRQAV
>NephOliv
MGLPWYRVHTVVLNDPGRLIAVHLMHTALVSGWAGSMALYEISVFDPSDPVLNPMWRQGM
FVIPFMTRLGVTKSWGGWSITGESVSNPGIWSYEGVATAHILLSGALFMAAIWHWVFWDL
ELFRDPRTGEPALDLPKIFGIHLFLSGLLCFGFGAFHVTGLYGPGIWVSDPYGITGSVQP
VEPAWGPEGFDPFNPGGIASHHIAAGILGILAGLFHLSVRPPQRLYKALRMGNVETVLSS
SIAAVFWAAFVVSGTMWYGSAATPIELFGPTRYQWDQGFFQQEIEKRVQGSLASGASLSD
AWAKIPEKLSFYDYIGNNPAKGGLFRAGAMNSGDGIAAGWLGHPVFTDKAGNELFVRRMP
TFFETFPVLLVDKDGVVRADVPFRRAESKYSIEQVGVSVTFYGGELDGVTFNDPSTVKKY
ARRAQLGSVFEFDRATLQSDGVFRSSPRGWFTFGHLWFALLFFFGHIWHGARTIFRDVFG
GIDPDLDDQVEFGAFQKLGDVTTRRQAV
>OegoCard
MGLPWYRVHTVVLNDPGRLIAVHLMHTSLVSGWAGAMALYELAVFDPSDPVLNPMWRQGT
FVLPFMTRLGVTQSWGGWTISGETIGNTGFWTYETVAAAHIILSGLLFLAAIWHWIYWDL
DLFRDPREKKPALDLPKIFGIHLFLAGLLCFSFGAFHITGLYGPGIWVSDPYGITGSVQP
VAPSWGADGFDPFNPGGIAAHHIAAGVLGILAGLFHLCVRPSLRLYLGLSMGSIESVLSS
SIAAVFWAAFVVAGTMWYGSAATPIELFGPTRYQWDQGFFQQEIEKRVQSTIAAGSSLSE
AWSQIPEKLSFYDYIGNNPAKGGLFRSGAMNSGDGIAVGWLGHAVFKDQEGRELYVRRMP
TFFETFPVLLLDKDGIVRADVPFRRAESKYSIEQVGVSVTFYGGELDGVTFSDPATVKKY
ARRAQLGEIFEFDRATLQSDGVFRSSPRGWFTFGHVTFALLFFFGHIWHGARTLARDRFA
GIDEDITDQVEFGKFQKVGDPSSFRGAV
>OltmViri
MGLPWYRVHTVVLNDPGRLIAVHLMHTSLVSGWAGSMAFYELAVFDPSDPVLNPMWRQGM
FVLPFMTRLGISQSWGGWTISGETASNPGIWSYEGVAASHIVLSGALFMAAVWHWVFWDL
ELFRDPRTGNPALDLPKIFGIHLFLSGVLCFGFGAFHVTGLFGPGIWVSDPYGLTGSVQP
VSPAWGPEGFDPYNPGGVASHHIAAGILGILAGLFHLCVRPPQRLYNGLRMGNIETVLSS
SIAAVFFAAFVVAGTMWYGSAATPVELFGPTRYQWDKGFFQEEIQKRVQSSLAEGKSLSE
AWAEIPEKLAFYDYIGNNPAKGGLFRAGAMNSGDGIAVGWLGHAVFTDKAGNELFVRRMP
TFFETFPVILLDKDGVVRADVPFRRAESKYSIEQVGVSVTFYGGELDGVTFSDPATVKKY
ARRSQLGEIFEFDRATLQSDGVFRSSPRGWFTFGHLSFALLFFFGHIWHGARTIFRDVFA
GIDDDLEEQVEFGAFLKLGDTSTRRQSV
>OocySoli
MGLPWYRVHTVVLNDPGRLIAVHIMHTSLVSGWAGSMAFYELAVFDPSDPVLNPMWRQGM
FVLPFMTRLGVTQSWGGWTINGETATNPGIWSYEGVAAAHIILSGALFSAAIWHWVYWDL
ELFRDPRTGDPALDLPKIFGIHLFLSGILCFSFGAFHVTGLYGPGIWVSDPYGITGSVQP
VAPSWGADGFDPYNAGGVASHHIAAGILGVLGGIFHLCVRPPQRLYNGLCMGNIETVLSS
SIAAVFWAAFVVAGTMWYGSATTPIELFGPTRYQWDLGYFQQEIEKRVQSNLAEGKKLSE
AWSQIPEKLAFYDYIGNNPAKGGLFRAGAMNSGDGISVGWLGHAVFKDKEGNELFVRRMP
TFFETFPVILVDKDGLVRADVPFRRAESKYSIEQVGVSVTFYGGELDGVTFNDPSTVKKY
ARRAQLGEIFEFDRATLQSDGVFRTSPRGWFTFAHLSFALLFFFGHIWHGARTIFRDVFA
GIDVDLDDQVEFGAFLKLGDTSTRRQSV
>OstrTaul
------------------------------------------------------------
-----MTRLGVTNSWGGWTISGESTSNPGLWSYEGVAASHIILSGLLFLAAIWHWVFWDL
ELFRDPRTQQPALDLPKIFGIHLFLSGVLCFGFGAFHVTGLFGPGIWVSDPYGLTGAVEP
VAPAWGAEGFDPYNPGGIAAHHIAAGIVGILAGLFHLSVRPPQRLYKALRMGNVETVLSS
SIAAVFWAAFVVGGTMWYGCAATPIELFGPTRYQWDQGFFQQEIEKRVQTSVAGGASLST
AWSTIPEKLAFYDYIGNNPAKGGLFRSGPMDNGDGIAAGWLGHATFTDKNGRELFVRRMP
TFFETFPVILIDGDGVVRADVPFRRAESKYSIEQVGVNVTFYGGELDGLTFTDPATVKKY
ARRAQLGEVFEFDRATLQSDGVFRSSPRAWFTFAHVSFALLFFFGHIWHGARTIFRDVFA
GIDPDLDEQVEFGAFQKLGDVTTRRQAV
>ParaKess
MGLPWYRVHTVVLNDPGRLISVHLMHTALVSGWAGSMAFYELAVFDPSDPVLNPLWRQGM
FVLPFMTRLGISESWGGWTISGETAVNPGVWSYEGVAAAHIVLSGLLILASIWHWVYWDL
ELFRDPRTGDPALDLPKIFGIHLFLSGLLCFSFGAFHVTGLFGPGIWVSDPYGITGSVQP
VSPSWDATGFDPYNPGGIAAHHIAAGILGVLAGLFHLCVRPPQRLYNGLRMGNIETVLSS
SIAAVFWAAFVVSGTMWYGSAATPIELFGPTRYQWDLGFFQQEIERRIQTSLSQGKSLSQ
AWSEIPEKLAFYDYIGNNPAKGGLFRAGAMNSGDGIAVGWLGHAVFKDKQGNELFVRRMP
NFFETFPVVLVDKDGIVRADVPFRRAESKYSVEQVGVSVTFYGGELDGVVFTDPTTVKKY
ARRAQLGEIFEFDRATLQSDGVFRTSPRGWFTFAHLCFALLFFFGHIWHGARTIFRDVFA
GIDADLDEQVEFGAFQKLGDSSTRRQSV
>PediMino
MGLPWYRVHTVVLNDPGRLISVHLMHTALVAGWAGSMAFYELAVFDPSDPVLNPMWRQGM
FVLPFMTRLGVTQSWGGWSISGETATNPGVWSYEGVATSHIGLSGLLILASIWHWVYWDL
ELFRDPRTGNPALDLPKIFGIHLFLSGVLCFGFGAFHVTGLFGPGIWVSDPYGLTGSVQP
VAPSWGADGFDPYNPGGVPAHHIAAGILGILAGLFHLCVRPPQRLYNALRMGNIETVLAS
SIAAVFWAAFVVAGTMWYGSAATPIELYGPTRYQWDLGFFQQEIEKRVQTSLAEGKSLSE
AWAQIPEKLAFYDYIGNNPAKGGLFRAGAMNSGDGIAVGWLGHSVFRDKDGNELFVRRMP
TFFETFPVLLIDKDGIVRADVPFRRAESKYSIEQVGVTVTFYGGELDGVTFNDPSTVKKY
ARRAQLGEVFEFDRATLQSDGVFRSSPRGWFTFGHLCFALLFFFGHIWHGSRTIFRDVFA
GIDPDLDDQVEFGAFQKLGDVSTRRQSV
>PediTube
MGLPWYRVHTVVLNDPGRLISVHLMHTALVAGWAGSMAFYELAVFDPSDPVLNPMWRQGM
FVLPFMTRLGITQSWGGWSISGETATNPGVWSYEGVGVSHILLSGLLILASIWHWVYWDL
ELFRDPRTGNPALDLPKIFGIHLFLSGVLCFGFGAFHVTGLFGPGIWVSDPYGLTGSVQP
VAPSWGSDGFDPYNPGGIPAHHIAAGILGILAGLFHLCVRPPQRLYNALRMGNIETVLSS
SIAAVFWSAFVVAGTMWYGSAATPIELYGPTRYQWDLGFFQQEIDKRVQSNLADGNSLSA
AWSQIPEKLAFYDYIGNNPAKGGLFRTGAMNSGDGIAVGWLGHASFKDKEGNELFVRRMP
TFFETFPVILLDKDGVVRADVPFRRAESKYSIEQVGVSVTFFGGELDGVTFNDPATVKKY
ARRAQLGEVFEFDRATLQSDGVFRSSPRGWFTFGHLCFGLLFFFGHIWHGARTIFRDVFA
GIDPDLDDQVEFGAFQKLGDTSTRRQSV
>PicoSali
MGLPWYRVHTVVLNDPGRLIAVHLMHTSLVAGWAGSMALYELAIFDPSDPILNPMWRQGM
FVLPFMTRLGVTESWGGWTIAGETATNPGIWSYEGVAASHIILSGLLFMAAIWHWVYWDL
ELFRDPRTGDPALDLPKIFGIHLFLSGLLCFGFGAFHVTGLFGPGIWVSDPYGITGSVQP
VSPSWGADGFDPFNPGGVSAHHIAAGILGILAGLFHLTVRPPQRLYKGLRMGNIETVLSS
SIAAVFWAAFVVAGTMWYGSAATPIELFGPTRYQWDQGFFQAEIDKRVQSSLAEGKSLSE
AWSTIPEKLAFYDYIGNNPAKGGLFRSGPMDNGDGIAVGWLGHAVFEDSKGRELFVRRMP
TFFETFPVLLVDKDGVVRADVPFRRAESKYSVEQVGVTVKFYGGELDGVSFNDPATIKKY
ARRAQLGEIFEFDRATLQSDGVFRSSPRGWFTFGHLCFALLFFFGHIWHGARTIFRDVFA
GIDPDLDEQVEFGAFQKLGDPTTRRQAI
>PracCCMP
MGLPWYRVHTVVLNDPGRLIAVHLMHTALVSGWAGSMALYELSVFDPSDPVLNPMWRQGM
FVLPFMTRLGVTTSWGGWSISGEVSQNPGLWSYEGVAAAHIVLSGLLFLAAIWHWSFWDL
DLFRDPRTGDPALDLPKIFGIHLFLSGLLCFGFGAFHVTGLFGPGIWVSDPYGITGSVQP
VAPAWGAEGFDPYNPGGVASHHMAAGIIGVLAGLFHLTVRPPQRLYKLLRMGNVETVLSS
SIAAVFWAAFVVAGTMWYGSAATPIELFGPTRYQWDQGFFQQEIEARIENSVSKGGSLSE
AWSEIPEKLVFYDYIGNNPAKGGLFRAGPMVNGDGIAAGWLGHASFYDSNGEELFVRRMP
TFFETFPVILVDKDGIVRADIPFRRAESKYSIEQVGVTVKFYGGELDGVSFSDPATVKKY
ARRAQLGEIFEFDRSTLQSDGVFRSSPRGWFTFGHLCFALFFFFGHIWHGARTIFRDVFA
GIDPDLDAQVEFGAFQRLGDTTTKRQVV
>PrapCCMP
MALPWYRVHTVVLNDPGRLIAVHLMHTALVAGWAGSMALYELAVFDPSDPVLNPMWRQGM
FVLPFMTRLGVTQSWGGWTISGETADAPGIWSYEGVAATHIILSGLCFLAAIWHWVYWDL
DLFRDPRTGEAALDLPKIFGIHLFLSGALCFSFGAFHLTGLFGPGMWVSDPYGLTGSVQP
VVPSWGADGFDPYNPGGIPAHHVAAGILGIIAGIFHLTVRPPQRLYRGLRMGNVETVLSS
SIAAVFWAAFVVAGTMWYGSAATPIELFGPTRYQWDQGYFQQEIELRVNRGLASGKTLSQ
AWADIPEKLAFYDYIGNNPAKGGLFRTGAMNSGDGIAVGWLGHATFKDKSGRELFVRRMP
TFFETFPVVLVDEDGIVRADVPFRRAESKYSVEQVGVTVTFNGGELDGLTFNDPSTVKKY
ARRAELGEIFEFDRATLQSDGVFRSSPRGWFTFGHLQFALLFFFGHIWHGARTLFRDVFA
GIDPDLEEQIEFGAFQKVGDASTAVKGR
>PrasColo
MGLPWFRVHTVVLNDPGRLIAVHLMHTALVAGWAGSMALYELSVFDPSDPVLNPMWRQGM
FVLPFMTRLGIENSWGGWSISGESITNPGFWSYEGVAAAHIVLSGLLFLAALWHWVYWDL
ELFRDPRTGDPALDLPKIFGIHLFLSGLLCFGFGAFHVTGLFGPGIWVSDPYGITGSVQP
VAPTWGAEGFDPFNPRGIPAHHIAAGIVGIIAGLFHLTVRPPQRLYKVLRMGNVETVLSS
SIAAVFWAAFVVAGTMWYGCAATPIELYGPTRYQWDQGFFEQEIQKRVQSDIANGLSLSE
AWAKIPEKLAFYDYIGNNPAKGGLFRAGPMVNGDGIAAGWLGHALFTDKNGNELFVRRMP
TFFETFPVLLTDKDGIVRADIPFRRAESKYAIEQVGVTVTFYGGELDGVSFTDPATVKKY
ARRAQLGEIFEFDRVTLQSDGVFRSSPRGWFAFGHLNFALLFFFGHIWHGSRTIFRDVFA
GIDPDLDAQVEFGAFAKLGDVSTKKQTV
>PseuAkin
MGLPWYRVHTVVLNDPGRLIAVHLMHTALVSGWAGSMAFYELAVFDPSDPVLNPMWRQGM
FVLPFMTRLGISQSWGGWTISGETATNAGIWSYEGVAVSHIVLSGALFLAAIWHWVNWDL
ELFRDPRTGNPALDLPKIFGIHLFLSGLLCFGFGAFHVTGLFGPGIWVSDPYGLTGSVQP
VAPSWGPDGFDPYNPGGVASHHIAAGILGILAGLFHLCVRPPQRLYNGLRMGNVETVLSS
SIAAVFWAAFVVAGTAWYGSATTPIELFGPTRYQWDLGFFQQEIDKRVQTSLSEGKSLQE
AWSQIPEKLAFYDYIGNNPAKGGLFRTGAMNSGDGIAVGWLGHAVFKDKDGNELFVRRMP
TFFETFPVILLDKDGVVRADVPFRRAESKYSIEQVGVSVTFFGGELDGVSFNNPTTVKKY
ARRAQLGEIFEFDRSTLQSDGVFRSSPRGWFTFGHLSFALLFFFGHIWHGARTIFRDVFA
GIDEGIDEQIEFGAFLKLGDDSTRRQSV
>PycnProv
MGLPWFRVHTVVLNDPGRLIAVHIMHTALVSGWAGSMALYELSVFDPSDPVLNPMWRQGM
FVLPFMTRLGVTKSWGGWDINGDTITSPGIWSYEGVAASHIILSGLLFLAAIWHWVFWDL
ELFRDPRTGDPALDLPKIFGIHLFLSGLLCFGFGAFHVTGLFGPGIWVSDPYGITGSVQP
VAPAWGAEGFDPYNPGGIASHHIAAGILGILAGLFHLTVRPPQRLYKGLRMGNIETVLSS
SIAAVFWAAFVVAGTMWYGSAATPIELFGPTRYQWDQGFFAQEIEKRVQANLAAGDNLST
AWSKIPEKLSFYDYIGNNPAKGGLFRSGPMDNGDGIAIGWLGHAVFTDTTGNELFVRRMP
TFFETFPVLLVDKDGVVRADVPFRRAESKYSIEQVGVSVTFYGGELDGVTFNDPATVKKY
ARRAQLGEIFEFDRAILQSDGVFRSSPRGWFTFGHLNFALLFFFGHIWHGARTIFRDVFA
GIDPDLDEQVEFGAFQKLGDTSTRRQTV
>PyraPark
MGLPWYRVHTVVLNDPGRLIAVHLMHTALVSGWAGSMALYELAVFDPSDPVLNPMWRQGM
FVIPFMTRLGVTKSWGGWSISGETITNPGIWSYEGVAASHIVLSGLLFLAAIWHWVYWDL
ELFRDPRTGDPALDLPKIFGIHLFLSGLLCFGFGAFHVTGLFGPGIWVSDPYGITGSVQP
VSPAWGPEGFDPYNPGGVASHHIAAGVLGIIAGLFHLTVRPPQRLYKALRMGNIETVLSS
SIAAVFWAAFVVAGTMWYGSAATPIELFGPTRYQWDQGFFQEEIERRVQKSVASGKSLSQ
AWSTIPEKLAFYDYIGNNPAKGGLFRSGPMDNGDGIAAGWLGHAVFSDKEGRELFIRRMP
TFFETFPVLLLDKDGVVRADVPFRRAESKYSVEQVGVNVTFYGGELDGVSFSDPATVKKY
ARRAQLGEIFEFDRATLQSDGVFRSSPRGWFTFGHLCFALLFFFGHIWHGARTIFRDVFA
GIDPDLDEQIEFGAFQKLGDITTKRQAV
>ScenObli
MGLPWYRVHTVVINDPGRLISVHLMHTALVAGWAGSMTLFEIAVFDPSDPVLNPMWRQGM
FVLPFMTRLGVTQSWGGWTISGETATNPGIWSYEGVAASHIILSGLLFLASVWHWVYWDL
ELFRDPRTGKTALDLPKIFGIHLFLSGLLCFGFGAFHVTGLFGPGIWVSDPYGLTGSVQP
VAPSWGADGFDPFNPGGIAAHHIAAGILGVLAGLFHLCVRPSIRLYFGLSMGSIETVLSS
SIAAVFWAAFVVAGTMWYGSAATPIELFGPTRYQWDQGFFQQEIQKRVQTSLAGGSSLSD
AWSKIPEKLAFYDYIGNNPAKGGLFRTGAMNSGDGIAVGWLGHAVFKDQDGRELYVRRMP
TFFETFPVLLIDKDGVVRADVPFRRAESKYSIEQVGVSVTFYGGELDGLTFNDPATVKKY
ARKAQLGEIFEFDRSTLQSDGVFRSSPRGWFTFGHVCFALLFFFGHIWHGARTIFRDVFA
GIDDDLNESLEFGKYKKLGDTSSVREAF
>StigHelv
MGLPWYRVHTVVLNDPGRLISVHLMHTALVSGWAGSMALYELAVFDPSDPILNPMFRQGM
FVLPFMTRLGITKSWGGWSISGETVTT-GFWTYEAVAASHIILSGALFLASIWHWVYWDL
DLFRDPREGKPALDLPKIFGIHLFLAGILCFSFGAFHVTGLYGPGIWVSDPYGLTGSVQP
VSPSWGADGFDPYNPGGIAAHHVAAGILGILAGLFHLCVRPSLRLYLGLSMGSIESVLSS
SIAAVFWAAFVVAGTMWYGSAATPIELFGPTRYQWDQGFFQQEIEKRVASSLANGSSVSE
AWATIPEKLAFYDYIGNNPAKGGLFRSGAMNSGDGIAVGWLGHAIFTDSEGRELYVRRMP
TFFETFPVILLDKDGVVRADVPFRRAESKYSIEQVGVSVTFSGGELDGVKFSDPATVKKY
ARRAQLGEIFEFDRATLQSDGVFRSSPRGWFTFGHVCFALLFFFGHIWHGARTLARDRFA
GIDEDLNDQVEFGKFQKVGDPSSSRQAV
>TrebAggr
MGLPWYRVHTVVLNDPGRLIAVHLMHTSLVSGWAGSMAFYELAVFDPSDPVLNPMWRQGM
FVLPFMTRLGITQSWGGWTISGETSSNPGIWSYEGVATAHILLSGALFAASIWHWVYWDL
ELFRDPRTGNPSLDLPKIFGIHLFLSGLACFGFGAFHITGLFGPGIWVSDPYGITGSVQP
VAPSWGADGFDPYNPGGIASHHIAAGILGVLAGLFHLCVRPSQRLYNGLRMGNIETVLSS
SIAAVFWAAFVVAGTMWYGSATTPIELYGPTRYQWDLGFFQQEIEKRVQTSLSEGKSISQ
AWAQIPEKLAFYDYIGNNPAKGGLFRAGAMNSGDGIAVGWLGHAIFKDKEGNELFVRRMP
TFFETFPVLLLDKDGVVRADVPFRRAESKYSVEQVGVSVSFYGGELDGVTFNDPATVKKY
ARRAQLGEVFEFDRATLQSDGVFRSSPRGWFTFGHLSFALLFFFGHIWHGARTIFRDVFA
GIDPDLDEQVEFGAFQKLGDVSTRRQSV
>VolvCart
MGLPWYRVHTVVINDPGRLISVHLMHTALVSGWAGSMALFEISVFDPSDPVLNPMWRQGM
FVLPFMTRLGITQSWGGWTISGETATNPGIWSYEGVAAAHIILSGALFLASVWHWTYWDL
ELFRDPRTGKTALDLPKIFGIHLFLSGLLCFGFGAFHVTGVFGPGIWVSDPYGLTGSVQP
VAPSWGADGFDPFNPGGIPAHHIAAGILGVLAGLFHLCVRPSIRLYFGLSMGSIETVLSS
SIAAVFWAAFVVAGTMWYGSAATPIELFGPTRYQWDQGFFQQEIQKRVQASLAEGASLSE
AWSRIPEKLAFYDYIGNNPAKGGLFRTGAMNSGDGIAVGWLGHAVFKDQEGRDLFVRRMP
TFFETFPVILLDKDGIVRADVPFRKAESKYSIEQVGVSVTFYGGELDGLTFTDPATVKKY
ARKAQLGEIFEFDRSTLQSDGVFRSSPRGWFTFGHVCFALLFFFGHIWHGARTIFRDVFA
GIDDDINDQVEFGKYKKLGDTSSLREAF
>MarsNIES
MGLPWYRVHTVVLNDPGRLIAVHLMHTSLVSGWAGSMAFYELAVFDPSDPVLNPMWRQGM
FVLPFMTRIGVTQSWGGWTISGETASNPGVWSYEGVAAAHIVLSGLLFAAAIWHWVYWDL
ELFRDPRTGNPALDLPKIFGIHLFLSGLLCFGFGAFHTTGLFGPGIWVSDPYGLTGSVQP
VSPSWGPEGFDPYNPGGVASHHIAAGVLGVIAGLFHLCVRPPQRLYNGLRMGNIETVLSS
SIAAVFWAAFVVAGTMWYGSATTPVELFGPTRYQWDQGFFQQEIEKRVQTSLSEGKSLSQ
AWSEIPEKLAFYDYIGNNPAKGGLFRAGAMNSGDGIAVGWLGHAVFTDKAGNELFVRRMP
TFFETFPVVLLDKDGVVRADVPFRRAESRYSIEQVGVSVTFYGGELDGVKFDDPATVKKY
ARRSQLGEIFEFDRATLQSDGVFRSSPRGWFTFGHLSFALLFFFGHIWHGARTIFRDVFA
GIDPDLDEQVEFGAFLKLGDTSTRRQSV
>YPF-701
MGLPWYRVHTVVLNDPGRLIAVHLMHTALVAGWAGSMAFYELAVFDPSDPVLNPMWRQGM
FVLPFMTRLGVTQSWGGWTISGETATNPGIWSYEGVAASHIILSGLLFAAAIWHWVYWDL
ELFRDPRTGNPALDLPKIFGIHLFLSGLLCFGFGAFHTTGLFGPGIWVSDPYGLTGSVQP
VSPSWGPEGFDPYNPGGVPAHHIAAGILGIIAGLFHLCVRPPQRLYNGLRMGNIETVLSS
SIAAVFWAAFVVAGTMWYGSATTPVELYGPTRYQWDQGYFQQEITSRIETSLAEGKSVSE
AWAQIPEKLAFYDYIGNNPAKGGLFRTGAMNSGDGIAVGWLGHASFRDRDGNELYVRRMP
SFFETFPVVLLDKDGVVRADIPFRRAESRYSIEQVGVSVTFYGGELDGVTFSDPVTVKKY
ARRAQLGEIFEFDRSTLQSDGVFRSSPRGWFTYGHLCFALFFFFGHIWHGARTIFRDVFA
GIDPDLDEQVEFGAFLKLGDTTTRRQSI
>Lepi_new
MALPWYRVHTVVLNDPGRLISVHLMHTALVAGWAGSMAFYELSLFDPSEPVLNPMWRQGM
FVLPFMTRLGITQSWGNWTITGEPSTKFGIWSYEGVAAAHIVLSGLLILASIWHWTFWDL
ELFRDPRTGNPALDLPKIFGIHLLLSGILCFSFGSFHVTGLFGPGIWVSDPYGLTGSVQP
VRPAWGPEGFDPYNPSGIASHHIAAGILGILAGLFHLCVRPPQRLYNALRMGNVETVLSS
SIAAVFFAAFVVSRTMWYGSAATPIELYGPTRYQWDKYFFQKEIERRVTTATTYGKGATT
AWLTIPEKLAFYDYIGNNPAKGGLFRVGPMNNGDGFAVSWIGHPLFYEEGAIPLKVVRMP
SFFETFPVLLVDSEGIVRADVPFRRAESKYSISQKGVYVKFFGGSIDGETFTDPTVVAKY
ARRAQLGEPFEFDRASLPSDGVFRTSPRGWFTFGHLCFRLLFFLGHIWHGARTIFRDVFA
GIDPDLDDQLEFGSFQKLGDLSSRREAI
>MGD
MGLPWYRVHTVVLNDPGRLISVHLMHTALVAGWAGSMAFYELAVFDPSDPVLNPMWRQGM
FVMPFMTRLGITQSWGGWTISGETATNPGIWSYEGVAASHIVLSGLLMLASIWHWTFWDL
ELFRDPRTENPALDLPKIFGIHLFLSGLLCFGFGAFHVTGLFGPGIWISDPYGLTGNVQP
VVPSWGPDGFDPYNPGGIPAHHIAAGILGILAGLFHLCVRPPQRLYNALRMGNIETVLSS
SIAAVFWAAFVVSGTMWYGSAATPIELYGPTRYQWDQGFFQQEIEKRIQASTEKENNLSK
AWRQIPEKLAFYDYIGNNPAKGGLFRAGAMNSGDGIAVGWLGHAVFRDEKGNDLYVRRMP
TFFETFPVLLIDKEGVVRADVPFRRAESKYSIEQVKVSVSFYGGELDGVSFTDPVTVKKY
ARRAQLGEIFEFDRATLQSDGVFRSSPRGWFTFGHLCFGLLFFFGHIWHGARTIFRDVFA
GIDPDLDEQVEFGAFQKLGDLSTRRQSI
>TGD
MGLPWYRVHTIVLNDPGRLISVHLMHTALVSGWAGSMAFYELAVFDPSDPVLNPMWRQGM
FVLPFMTRLGITQSWGGWAINGENETNPGIWSYEGVAAAHIILSGLLILASIWHWTFWDL
ELFRDPRTENPALDLPKIFGIHLFLSGILCFGFGAFHVTGLFGPGIWISDPYGLTGSIQP
VTPSWGANGFDPYNPGGIPAHHIAAGILGILAGLFHLCVRPPQRLYNALRMGNIETVLSS
SIAAVFWAAFVVAGTMWYGSAATPIELYGPTRYQWDQRFFQQEIEKRVQRKVEQGRNLNQ
AWKQIPEKLAFYDYIGNNPAKGGLFRAGAMNSGDGIAVGWLGHAVFSDRNGNELYVRRMP
TFFETFPVLLIDKDGAVRADIPFRRAESKYSIEQVGVSVTFYGGELDGSNFSDPTTVKKY
ARRAQLGEIFEFDRTTLQSDGVFRSSPRGWFTFGHLCFRLFFFFGHIWHGARTIFRDVFA
GIDPGLDDQVEFGAFQKLGDLSTRRQSI
