# Supplementary material for: Comparative Plastid Genomics of Green-Colored Dinoflagellates Unveils Parallel Genome Compaction and RNA Editing
Source: Front Plant Sci. 2022 Jul 11;13:918543. doi: 10.3389/fpls.2022.918543 (PMC9309888; doi:10.3389/fpls.2022.918543)
Supplement: Supplementary file 2 [file Data_Sheet_2.ZIP › Single_Gene_Alignments/psbC_trimmed.fasta]

>BigeNata
METLFNGTLVTGGRDQETTGFAWWSGNARLINLSGKLLGAHVAHAGLIVFWAGAMNLFEV
AHFIPEKPMYEQGLILLPHLATLGYGVGPGGEVIDTFPYFVSGVVHLISSAVLGFGGIYH
SILGPETLEESFPFFGYVWKDKNKMTTILGIHLILLGLGSWLLVLKASYFGGVYDTWAPG
GGDVRLITDATISPATIFGYLLKSPFGGDGWIVSVDNMEDIIGGHIWIGTLEIFGGIWHI
TTKPWPWARRAFVWSGEAYLSYSLAAISLMGFIACCMSWFNNTAYPSEFYGPTGPEASQS
QAFTFLVRDQRLGANVASAQGPTGLGKYLMRSPTGEIIFGGETMRFWDFRGPWLEPLRGP
NGLDLNKLKNDIQPWQERRAAEYMTHAPLGSLNSVGGVATEINAVNFVSPRSWLATSHFV
LGFFFFIGHFWHAGRARAAAAGFEKGIDRDDEPVLSLKPLD
>BryoHypn
METLFNGTLTVGGRDQESTGFAWWAGNARLINLSGKLLGAHVAHAGLIVFWAGAMNLFEV
AHFVPEKPMYEQGLILLPHLAGLGYGIGPGGEVVDTFPYFVSGVLHLISSAVLGFGGVYH
SLIGPETLEESFPFFGYVWKDKNKMTTILGIHLIILGIGAWLLVWKALYFGGVYDTWAPG
GGDVRLITNPTVSPAVVFGYILKSPFGGDGWIVSVDNMEDIIGGHIWIGTLNIFGGIWHI
LTKPWAWARRAFVWSGEAYLSYSLAAISLMGFIACCMSWFNNTAYPSEFYGPTGPEASQA
QAFTFLVRDQRLGANVASAQGPTGLGKYLMRSPTGEIIFGGETMRFWDFRGPWLEPLRGP
NGLDLNKLKNDIQPWQERRAAEYMTHAPLGSLNSVGGVATEINAVNFVSPRSWLATSHFS
LGFFFFVGHLWHAGRARAAAAGFEKGIDRDNEPVLSLKPLD
>ChlaRein
METLFNGTLTVGGRDQETTGFAWWSGNARLINLSGKLLGAHVAHAGLIVFWAGAMNLFEV
SHFVPEKPMYEQGLILLPHIATLGYGVGPGGEIIDTFPYFVSGVLHLISSAVLGFGGVYH
SLIGPETLEESYPFFGYVWKDKNKMTNILGYHLIMLGLGAWLLVWKAMYFGGVYDTWAPG
GGDVRVITNPTTNAAVIFGYLVKSPFGGDGWICSVDNMEDIIGGHIWIGTLEILGGIWHI
YTTPWPWARRAFVWSGEAYLSYSLGAIGVMGFIACCMSWFNNTAYPSEFYGPTGPEASQS
QAFTFLVRDQRLGANVASAQGPTGLGKYLMRSPTGEIIFGGETMRFWDFRGPWLEPLRGP
NGLDLNKLKNDIQPWQERRAAEYMTHAPLGSLNSVGGVATEINAVNFVSPRSWLACSHFC
LGFFFFIGHLWHAGRARAAAAGFEKGIDRFDEPVLSMRPLD
>ChloAtmo
METLFNGTLLVGGRDQDSTGFAWWAGNARLINLSGKLLGAHVAHAGLIVFWAGAMNLFEV
AHFVPEKPMYEQGLILLPHLATLGWGVGPGGEVIDTFPYFVSGVLHLISSAVLGFGGVYH
SLIGPETLEESFPFFGYVWKDKNKMTTILGIHLILLGAGALLLVGKAMYFGGVYDTWAPG
GGDVRVITNPTGNPATIFGYLLKSPFGGEGWICSVDNMEDIIGGHLWIGFICIAGGIWHI
LTKPFAWARRALVWSGEAYLSYSLGAVSVMAFTACCFVWFNNTAYPSEFYGPTGPEASQA
QAFTFLVRDQRLGANVGSAQGPTGLGKYLMRSPTGEIIFGGETMRFWDLRAPWLEPLRGP
NGLDLNKLRNDIQPWQERRSAEYMTHAPLGSLNSVGGVATEINAVNYVSPRSWLSTSHFV
LGFFFFVAHLWHAGRARAAAAGFEKGIERETEPALSMKPLN
>ChloVari
VETLFNGSLVVGGRDQESTGFAWWAGNARLINLSGKLLGAHVAHAGLIVFWAGAMNLFEV
AHFVPEKPMYEQGLILLPHLATLGYGVGPGGEVVDTYPYFVSGVLHLISSAVLGFGGVYH
SLVGPETLEESFPFFGYVWKDKNKMTTILGIHLIVLGFGAWLLVWKAMYFGGIYDTWAPG
GGDVRIISNPTVSPGVIFSYILKSPFGGDGWIVSVDNMEDVIGGHIWIGTLCIFGGIWHI
LTKPWAWARRAFVWSGEAYLSYSLGAIAIMGFTACCMSWFNTTAYPSEFYGPTGPEASQS
QTFTFLVRDQRLGANVASAQGPTGLGKYLMRSPTGEIIFGGETMRFWDFRGPWLEPLRGP
NGLDLNKLKNDIQPWQERRAAEYMTHAPLGSLNSVGGVATEINAVNYVSPRSWLACSHFC
LGFFFFVGHLWHAGRARAAAAGFEKGIDRDNEPVLSMRPLD
>CoccSube
------GTLLVGGRDQESTGFAWWAGNARLINLSGKLLGAHVAHAGLIVFWAGAMNLFEV
AHFVPEKPMYEQGLILLPHLATLGYGVGPGGEVIDTFPYFVSGVLHLISSAVLGFGGVYH
SLVGPETLEESFPFFGYVWKDKNKMTTILGIHLIVLGIGAWLLVWKALYFGGVYDTWAPG
GGDVRIISNPTISPAVIFGYLLKSPFGGDGWIVSVDNLEDIIGGHIWIGTLLILGGVWHI
LTKPWAWARRAFVWSGEAYLSYSIAAVSIMAFVSCCMSWFNNTAYPSEFYGPTGPEASQS
QAFTFLVRDQRLGANVASAQGPTGLGKYLMRSPTGEIIFGGETMRFWDFRGPWLEPLRGP
NGLDLNKLKNDIQPWQERRAAEYMTHAPLGSLNSVGGVATEINAVNFVSPRSWLATSHFC
LGFFFFVGHLWHAGRARAAAAGFEKGIDRDNEPVLSMRPLD
>DunaSali
METLFNGTLTVGGRDQETTGFAWWAGNARLINLSGKLLGAHVAHAGLIVFWAGAMNLFEV
SHFVPEKPMYEQGLILLPHIATLGYGVGPGGEVLDTFPYFVSGVLHLISSAVLGFGGVYH
SLIGPETLEESYPFFGYVWKDKNKMTNILGYHLIILGCGAWLLVLKALYFGGVYDTWAPG
GGDVRIISNPTTNAAIIFGYIVKSPFGGDGWIVSVDNLEDIIGGHIWIGTLCILGGIWHI
YTTPWPWARRAFVWSGEAYLSYSLAAVSLMGFTACCFAWFNNTAYPSEFYGPTGPEASQA
QAFTFLVRDQRLGANVASAQGPTGLGKYLMRSPTGEIIFGGETMRFWDFRGPWVEPLRGP
SGLDLVKLKNDIQPWQERRAAEYMTHAPLGSLNSVGGVATEINAVNFVSPRSWLATSHFC
LGFFFFVGHLWHAGRARAAAAGFEKGIDRVDEPVLSMRPLD
>EuglGrac
METLFNKKLTVGGRDQESTGFAWWAGNARLINVSGKLLGAHVAHAGLIVFWTGAMNLFEV
AHFVPQKPMYEQGLILLPHLATLGFGVGFDGIVLDTYPFFVCGVLHLISSAVLGFGGVFH
SLAGPDTLEESFRFFGYTWKRKKKLAAILGIHLCFLGLGALLLAWKAMYGGGVYDTWWPG
GGDVRSITNPTLNPFIIFGYLVKSPFGGEGWIVSVDSMEYVIGGHIWIGILLVSGGFWHI
CSRPSPWVVRTFVWSGEAYLSYSLGAVATMGFIAVPMVWFNNTVYPSEFYGPTGPEASQA
QAFTFLIRDQRLGTNIASAQGPTGLGKYLMKSPTGEIIFGGETMRFWDFRGPWLEPLRGP
NGLDLNKLKNDVQPWQERRAAEYMTHAPLGSLNSVGGVATEINAVNFVNPRSWLATSHFV
LAFFFFVGHLWHAGRARAAAIGFEKGIDRSREIARKLKPLD
>FloyTerr
METLYNGTLTLGGRDQESTGFAWWAGNARLINLSGRLLGAHVAHAGLIVFWAGAMNLFEV
SHFVPEKPMYEQGLILLPHLATLGYGVGPGGEILDTFPYFVSGVLHLISSAVLGFGGVYH
SLIGPETLEETFPFFGYTWRDKNKMTNILGFHLLILGVGAWLLVLKAMYFGGVYDTWAPG
GGDVRIITNPTTNPSVVFGYLLKSPFGGDGWIVSVDNMEDIIGGHIWIGTACLFGGIWHI
FTQPWAWTRRAFVWSGEAYLSYSLGALAIMGFTACCMSWFNNTAYPSEFFGPTGPEASQS
QAFTFLVRDQRLGANVASAQGPTGLGKYLMRSPSGEIIFGGETMRFWDFRGPWLEPLRGP
NGLDLNKLKNDIQPWQERRAAEYMTHAPLGSLNSVGGVATEINSVNFVSPRSWLATSHFC
LGFFIFVGHLWHAGRARAAAAGFEKGIDRFDEPVLSMRPID
>LeptTerr
METLFNGTLTIGGRDQESTGFAWWAGNARLINLSGKLLGAHVAHAGLIVFWAGAMNLFEV
AHFVPEKPMYEQGLILLPHLATIGYGVGPGGEVVDTFPYFVSGVLHLISSAVLGFGGVYH
ALIGPETLEESFPFFGYVWRDKNKMTTILGIHLIILGIGAWLLVWKALYFGGVYDTWAPG
GGDVRVITNPTTSPAVIFGYLLKSPFGGDGWIVSVDNMEDIIGGHIWIGTLEIFGGLWHI
FTKPWAWARRAFVWSGEAYLSYSLAAVSVMGFIACCMSWFNNTAYPSEFFGPTGPEASQS
QAFTFLVRDQRLGANVASAQGPTGLGKYLMRSPTGEIIFGGETMRFWDFRGPWLEPLRSS
NGLDLNKLKNDIQPWQERRAAEYMTHAPLGSLNSVGGVATEINAVNFVSPRSWLACSHFC
LGFFFFVGHLWHAGRARAAAAGFEKGIDRDNEPVLSMRPLD
>MesoViri
METLFNGTLSISGRDQESTGFAWWSGNARLINLSGKLLGAHVAHAGLIVFWAGAMNLFEV
AHFTPEKPMYEQGLILLPHLATLGWGVGPGGEVIDTFPYFVSGVLHLISSAVLGFGGVYH
SLIGPETLEESFPFFGYVWKDKNKMTTILGIHLIVLGVGAYLLVWKACYFGGVYDTWAPG
GGDVRIITDPTLSPAVIFGYLLKSPFGGEGWICSVDNMEDVIGGHIWIGNLLIFGGIWHI
LTKPWAWARRAFVWSGEAYLSYSLGAIATMGWIACCFSWFNNTAYPSEFYGPTGPEASQA
QAFTFLVRDQRLGANIASSQGPTGLGKYLMRSPSGEIIFGGETMRFWDCRAPWIEPLRGP
NGLDLNKLKNDIQPWQERRSAEYMTHAPLGSLNSVGGVATEINAVNFVSPRSWLATSHFT
LAFFFFVGHLWHAGRARAAAAGFEKGIERETEPVLFMKPLD
>MicromSp
VETLFNSTLVVGGRDQESTGFAWWSGNARLINLSGKLLGAHVAHAGLIVFWAGAMNLFEV
AHFVPEKPMYEQGLILLPHLATLGFGVGPGGEVLDTFPYFVSGVLHLISSAVLGFGGVYH
SIIGPETLEESFPFFGYLWKDKNKMTTILGIHLVLLGCGAFLLVWKAMYFGGVYDTWAPG
GGDVRIINYPTYDPSVIFGYLLKSPFGGDGWIISVDNMEDVIGGHIWIGTICILGGFWHI
FTKPFAWARRALVWSGEAYLSYSLASVSLMAWVAAVMVWFNNTVYPSEFFGPTGPEASQA
QAFTFLVRDQRLGANIASAQGPTGLGKYLMRSPTGEIIFGGETMRFWDMRAPWTEPLRGP
NGLDLTKLKNDIQPWQERRSAEYMTHAPLGSLNSVGGVATEINSTNFVNPRSWLATSHWT
LAFFFFVGHLWHAGRARAAAAGFEKGIDRDTEPVLSMRPLD
>MonomaSp
METLFNGTLVVGGRDQESTGFAWWAGNARLINLSGKLLGAHVAHAGLIVFWAGAMNLFEV
AHFVPEKPMYEQGLILLPHLATLGYGVGPGGEVLDTFPYFVSGVLHLISSAVLGFGGVYH
SLIGPETLEESFPFFGYVWKDKAKMTTILGIHLVLLGVGAYLLVWKAMYFGGLYDTWAPG
GGDVRIISNPTVTPGVIFGYLLKSPFGGDGWIVSCDNLEDVVGGHIWVGNLLIFGGIWHI
LTKPFAWARRALVWSGEAYLSYSLAAVSLMAAISACMVWFNNTVYPSEFFGPTGPEASQA
QAFTFLVRDQRLGANVASAQGPTGLGKYLMRSPTGEIIFGGETMRFWDMRAPWVEPLRGP
NGLDLNKLKNDIQPWQERRSAEYMTHAPLGSLNSVGGVATEINAVNFVNPRSWLATSHYV
LFFFFFVGHLWHAGRARAAAAGFEKGIDRDTEPVLTMRPLD
>NephOliv
METLFNGTLIVGGRDQESTGFAWWAGNARLINLSGKLLGAHVAHAGLIVFWAGAMNLFEV
AHFVPEKPMYEQGLILLPHLATLGYGVGPGGEVIDTFPYFVSGVLHLISSAVLGFGGVYH
SLIGPETLEESFPFFGYVWKDKNKMTTILGIHLVLLGLGALLLVLKARYLGGVYDTWAPG
GGDVRVITNPTTSPAVIFGYILKSPFGGEGWIVSVDNMEDVIGGHLWIGLLCVFGGIWHI
LTKPFGWARRAFVWSGEAYLSYSLGAISVMGFIACCFVWFNNTVYPSEFYGPTGPEASQA
QAFTFLVRDQRLGANVGSAQGPTGLGKYLMRSPTGEIIFGGETMRFWDTRAPWIEPLRGP
NGLDLSKLKNDIQPWQERRSAEYMTHAPLGSLNSVGGVATEINAVNFVSPRSWLSTSHFV
LGFFFFVAHLWHAGRARAAAAGFEKGIDRDTEPTLFMRPLD
>OegoCard
METLYNGTLTLGGKDQESTGFAWWAGNARLINLSGRLLGAHVAHAGLIVFWAGAMNLFEV
AHFVPEKPMYEQGLILLPHLATLGYGVGPGGEIIDTFPYFVSGVLHLISSAVLGFGGVYH
SLIGPETLEETFPFFGYVWKDKNKMTNILGAHLIILGIGAWLLVWKALYFGGVYDTWAPG
GGDVRIITNPTTNPSVIFGYLLKSPFGGDGWIVSVDNMEDIIGGHIYIGTINILGGLWHV
FTQPWAWTRRAFVWSGEAYLSYSLAAISVMGFVACCMSWFNNTAYPSEFYGPTGPEASQS
QAFTFLVRDQRLGANVASAQGPTGLGKYLMRSPTGEIIFGGETMRFWDFRGPWLEPLRGP
NGLDLNKLKNDIQPWQERRAAEYMTHAPLGSLNSVGGVATEINATNFVSPRSWLATSHFC
LGFFFFVAHLWHAGRARAAAAGFEKGIDRFNEPTLSLRPLD
>OltmViri
METLFNGSLTVGGRDQESTGFAWWSGNARLINLSGKLLGAHVAHAGLIVFWAGAMNLFEV
AHFVPEKPMYEQGLILLPHIASLGYGVGPGGEIIDTFPYFVSGVLHLISSAVLGFGGIYH
ALIGPETLEESFPFFGYIWKDKNKMTTILGIHLILLGFGAWLLVWKAMYFGGVYDTWAAG
GGDVRIISNPTTNPGVIFGYLLKSPFGGDGWICSVDNMEDLIGGHIWIGTLEIFGGIWHI
LTKPWGWARRAFVWSGEAYLSYSLAAISAMGFIACCMSWFNNTAYPSEFYGPTGPEASQA
QAFTFLVRDQRLGANVASAQGPTGLGKYLMRSPTGEIIFGGETMRFWDFRGPWLEPLRGP
NGLDLNKLKNDIQPWQERRSAEYMTHAPLGSLNSVGGVATEINSINYVSPRSWLATSHFC
LGFFFFVGHLWHAGRARAAAAGFEKGIDRDTEPVLSMKPID
>OocySoli
METLFNGTLIVGGRDQESTGFAWWAGNARLINLSGKLLGAHVAHAGLIVFWAGAMNLFEV
AHFVPEKPMYEQGLILLPHIASLGYGVGPGGEVIDTFPYFVSGVLHLISSAVLGFGGVYH
SLVGPETLEESFPFFGYVWKDKNKMTTILGIHLILLGLGAWLLVWKALYFGGVYDTWAPG
GGDVRIITNPTINPSIIFGYILKSPFGGDGWIVSVDNMEDIIGGHVWIGTLEILGGIWHI
LTKPWAWARRAFVWSGEAYLSYSLGAISLMGFIACCMSWFNNTAYPSEFYGPTGPEASQS
QAFTFLVRDQRLGANVASAQGPTGLGKYLMRSPTGEIIFGGETMRFWDFRGPWLEPLRGP
NGLDLNKLKNDIQPWQERRAAEYMTHAPLGSLNSVGGVATEINAVNFVSPRSWLATSHFC
LGFFFFVGHLWHAGRARAAAAGFEKGIDRDTEPVLSMRPLD
>OstrTaul
METLFNSTLVVGGRDQESTGFAWWAGNARLINLSGKLLGAHVAHAGLIVFWAGAMNLFEV
AHFVPEKPMYEQGLILLPHLAALGYGVGPGGEVLDTFPYFVSGVLHLISSAVLGFGGVYH
SLIGPETLEESYPFFGYLWKDKNKMTTILGIHLVLLGIGAWLLVWKAMYFGGVYDTWAPG
GGDVRVISYPTYDPSVIFGYLLKSPFGGDGWIISVDNMEDVIGGHIWIGTTLIIGGFFHI
FTKPFAWARRAFVWSGEAYLSYSLASVSLMAFIAAVFVWFNNTVYPSEFFGPTGPEASQA
QAFTFLVRDQRLGANIASAQGPTGLGKYLMRSPTGEIIFGGETMRFWDMRAPWVEPLRGP
NGLDLSKLKNDIQPWQERRSAEYMTHAPLGSLNSVGGVATEINSTNFVNPRSWLATSHYV
LGFFFFVGHLWHAGRARAAAAGFEKGIDRDTEPVLSMRPLD
>ParaKess
VETLFNGSLIVGGRDQESTGFAWWAGNARLINLSGKLLGAHVAHAGLMVFWAGAMNLFEV
AHFVPEKPMYEQGLILLPHIATLGYGVGPGGEVLDTYPYFVCGVLHLISSAVLGFGGLYH
ALVGPETLEESFPFFGYVWKDKNKMTTILGIHLIVLGLGAWLLVWKAMYFGGVYDTWAPG
GGDVRVITNPTISPGVIFSYILRSPFGGDGWIVSVDNMEDIIGGHIWIGTINIFGGIWHI
LTKPWAWARRAFVWSGEAYLSYSLGALAIMGITACNMAWFNNTAYPSEFYGPTGAEASQS
QTFTFLVRDQRLGANVASAQGPTGLGKYLMRSPTGEIIFGGETMRFWDFRGPWLEPLRGP
NGLDLNKLKNDIQPWQERRAAEYMTHAPLGSINSVGGVATEINAVNFVSPRSWLATSHFV
LGFFFFVGHLWHAGRARAAAAGFEKGLDRDNEPALSMKPLD
>PediMino
VETLFNGTLTVGGRDQESTGFAWWAGNARLINLSGKLLGAHVAHAGLIVFWAGAMNLFEV
AHFVPEKPMYEQGLILLPHIATLGYGVGPGGEVIDTFPYFVSGVLHLISSAVLGFGGVYH
SLIGPETLEESFPFFGYTWKDKNKMTTILGIHLTILGGGAWLLVLKALYFGGVYDTWAPG
GGDVRIITDPTLNPGVIFGYILKSPFGGDGWICSVDNMEDIIGGHIWIGTACILGGIWHI
FTKPWAWARRALVWSGEAYLSYSLASVSLMAFIACCFSWFNNTAYPSEFYGPTGPEASQA
QAFTFLVRDQRLGANVASAQGPTGLGKYLMRSPTGEIIFGGETMRFWDFRGPWLEPLRGP
NGLDLNKLKNDIQPWQERRAAEYMTHAPLGSLNSVGGVATEINAVNFVSPRSWLATSHFC
LGFFFFVGHLWHAGRARAAAAGFEKGIDRDNEPALSMRPLD
>PediTube
VETLFNGTLTVGGRDQESTGFAWWAGNARLINLSGKLLGAHVAHAGLIVFWAGAMNLFEV
AHFVPEKPMYEQGLILLPHIATLGYGVGPGGEIIDTFPYFVSGVLHLISSAVLGFGGIYH
ALIGPETLEESFPFFGYTWKDKNKMTTILGIHLIILGFGAWLLVWKALYFGGVYDTWAPG
GGDVRTITNPTLNPSVIFGYLLKSPFGGDGWICSVDNMEDVIGGHIWIGTLCILGGAWHI
FTKPWAWARRAFVWSGEAYLSYSLGAVALMAFTACCFSWFNTTAYPSEFYGPTGPEASQA
QTFTFLVRDQRLGANVASAQGPTGLGKYLMRSPTGEIIFGGETMRFWDFRGPWLEPLRGP
NGLDLNKLKSDIQPWQERRAAEYMTHAPLGSLNSVGGVATEINAVNFVSPRSWLACSHFC
LGFFFFVGHLWHAGRARAAAAGFEKGIDRDNEPVLSMRPLD
>PicoSali
VETLFNGTLVVGGRDQESTGFAWWAGNARLINLSGKLLGAHVAHAGLIVFWAGAMNLFEV
AHFVPEKPMYEQGLILLPHLATLGYGVGPGGEVIDTFPYFVSGVLHLISSAVLGFGGVYH
SLIGPETLEESFPFFGYVWKDKNKMTTILGIHLIILGLGAWLLVWKAMYFGGVYDTWAPG
GGDVRIISNPTLSPAVIFGYLLKSPFGGDGWIVSVDNMEDIIGGHIWIGTSLIFGGIWHI
LTKPWAWVRRAFVWSGEAYLSYSLASVSLMAFVATCFSWFNTTAYPSEFYGPTGPEASQA
QAFTFLVRDQRLGANVGSSQGPTGLGKYLMRSPTGEIIFGGETMRFWDFRGPWLEPLRGP
NGLDLNKLKNDIQPWQERRSAEYMTHAPLGSLNSVGGVATEINAVNFVNPRSWLATSHFV
LGFFFFIAHLWHAGRARAAAAGFEKGIDRDNEPSLSMRPLN
>PracCCMP
VETLFNGSLVVGGRDQESTGFAWWAGNARLINLSGKLLGAHVAHAGLMVFWCGAMTLFEV
AHFIPEKPMYEQGLILIPHLATLGWGVGPGGEVVDTYPYFVVGILHLISSAVLGFGGVYH
ALLGPETLEESFPFFGYVWKDKNKMTTILGIHLILLGIGCYLLVWKAMYFGGVYDTWAPG
GGDVRIITNPTLSPSVIIGYVLRSPFGGDGWICSVDNIEDVIGGHIWVGTIEILGGLWHI
FTKPWAWARRAFVWSGEAYLSYSTAAVSVMAFIAVPMVWFNNTVYPSEFFGPTGPEASQS
QAFTFLVRDQRLGANVASAQGPTGLGKYLMRSPTGEVIFGGETMRFWDFRGPWLEPLRGP
NGLDLNKLKNDIQPWQERRSAEYMTHAPLGSLNSVGGVATEINAVNYVNPRSWLATSHFT
LAFFFFVSHLWHAGRARAAAAGFEKGIDRDTEPVLFMRPLD
>PrapCCMP
METLFNETLLIGGRNQETTGFAWWAGNARLINLSGKLLGAHVAHAGLIVFWAGAMNLFEV
AHFVPEKPMYEQGLILLPHLATLGYGVGAGGEVIDSYPYFVSGVLHLISSAVLGFGGIYH
ALVGPETLEESFPFFGYTWKDKNKMTTILGIHLILLGCGAWLLVIKATLLGGVYDTWAPG
GGDVRIISNPTLSPGPIFGYLFRSFFGGDGWICGVDNMEDIIGGHIWIGTLEIFGGLWHI
LTKPWGWARRAFVWSGEAYLSYSLAAIATMGLIAVPMSWYNNTAYPSEFFGPTGPEASQA
QAFTFLVRDQRLGANVASAQGPTGLGKYLMRSPTGEIIFGGETMRFWDFRGPWVEPLRGP
NGLDLNKLKNDIQPWQERRSAEYMTHAPLGSLNSVGGVATEINAVNFVNPRSWLACSHFV
LGFLFWVGHLWHAGRARAAAAGFEKGINRETEYALYIKPLD
>PrasColo
VETLFNGSLVIGGRDQESTGFAWWAGNARLINLSGKLLGAHVAHAGLIVFWAGAMNLFEV
AHFVPEKPMYEQGLILLPHLAALGWGVGPGGEVIDTYPYFVSGVLHLISSAVLGFGGVYH
SLLGPETLEESFPFFGYVWKDKNKMTTILGIHLVVLGIGAFLFVWKAMYFGGIYDTWAPG
GGDVRIVTNPTLNPGIIFGYLLKSPFGGDGWICSVDNLEDVVGGHIWIGSIEILGGFWHI
FTKPWAWARRAFVWSGEAYLSYSLAAVSVMAFIAVPMVWYNNTVYPSEFFGPTAAEASQS
QTFTFLVRDQRLGANVASAQGPTGLGKYLMRSPTGEIIFGGETMRFWDFRGPWVEPLRGP
NGLDLNKIKNDIQPWQERRAAEYMTHAPLGSLNSVGGVATEINAVNYVNPRSWLSTSHFC
LAFFFFVAHLWHAGRARAAAAGFEKGIDRDTEPALSMRPLD
>PseuAkin
METLFNGTLSVGGRDQESTGFAWWSGNARLINLSGKLLGAHVAHAGLIVFWAGAMNLFEV
AHFIPEKPMYEQGLILLPHLASLGYGVGPGGEVVDTFPYFVSGVLHLISSAVLGFGGVYH
SLIGPETLEESFPFFGYVWKDKNKMSTILGIHLVILGFGAWLLVWKAMYFGGLFDPWSVG
GGDVRVITNPTISPGIIFGYLLKSPFGGDGWIVSVDNMEDVVGGHIWIGTLEILGGIWHI
LTKPWAWARRAFVWSGEAYLSYSLGAVSLMAFIACCMSWFNNTVYPSEFYGPTGPEASQS
QAFTFLVRDQRLGANVASAQGPTGLGKYLMRSPTGEIIFGGETMRFWDFRGPWLEPLRGP
NGLDLNKLKNDIQPWQERRAAEYMTHAPLGSLNSVGGVATEINATNFVSPRSWLACSHFV
LGFFFFVGHLWHAGRARAAAAGFEKGIDRDNEPVLSMKPLD
>PycnProv
METLFNGTLVVGGRDQESTGFAWWAGNARLINLSGKLLGAHVAHAGLIVFWAGAMNLFEV
AHFVPEKPMYEQGLILLPHLASLGYGVGPGGEVLDTFPYFVSGVLHLISSAVLGFGGVYH
ALIGPETLEESFPFFGYVWKDKNKMTTILGIHLILLGLGCWLLVWKAMYLGGLYDTWAPG
GGDVRIVTNPTLNPAVIFGYILKSPFGGDGWICSVDNLEDIVGGHVWVGTIEIFGGIWHI
LTKPFAWARRAFVWSGEAYLSYSLASVSMMAFIAVPMSWFNNTAYPSEFYGPTGPEASQS
QTFTFLVRDQRLGANVGSAQGPTGLGKYLMRSPTGEVIFGGETMRFWDFRGPWVEPLRGP
NGLDLNKLKNDIQPWQERRAAEYMTHAPLGSLNSVGGVATEINAVNFVNPRSWLATSHFC
LAFFFFVAHLWHAGRARAAAAGFEKGIDRDNEPVLSMRPLD
>PyraPark
VETLFNGTLTVGGRDQESTGFAWWAGNARLINLSGKLLGAHVAHAGLIVFWAGAMNLFEV
AHFVPEKPMYEQGLILLPHLATLGYGVGPGGEVLDTFPYFVSGVLHLISSAVLGFGGVYH
ALIGPETLEESFPFFGYVWKDKNKMTTILGIHLVLLGFGAWLLVWKAMYFGGIYDTWAPG
GGDVRYITNPTLSPFVIFGYILKSPFGGDGWIPSVDNMEDVIGGHIWIGSIEIFGGIWHI
LTKPFAWARRAFVWSGEAYLSYSLAAVSLMALIAVPMVWFNNTVYPSEFFGPTGPEASQS
QAFTFLVRDQRLGANVASAQGPTGLGKYLMRSPTGEIIFGGETMRFWDFRGPWLEPLRGP
NGLDLNKLKNDIQPWQERRSAEYMTHAPLGSLNSVGGVATEINAVNYVNPRSWLATSHFV
LGFFFFIGHLWHAGRARAAAAGFEKGIDRDNEAVLSMRPLD
>ScenObli
METLFNGTLTVGGRDQESTGFAWWAGNARLINLSGKLLGAHVAHAGLIVYWAGAMNLFEV
AHFVPEKPMYEQGLILLPHLATLGYGVGPGGEVIDTFPYFVSGVLHLISSAVLGFGGVYH
SLIGPETLEESFPFFGYVWKDKNKMTNILGYHLIMLGIGAWLLVWKAMYFGGVYDTWAPG
GGDVRIITNPTTNAAVVFGYLLKSPFGGDGWIVSVDNMEDIIGGHIWIGTLCILGGLWHI
YTTPWPWARRAFVWSGEAYLSYSLGAISLMGFIACCMSWFNNTAYPSEFYGPTGPEASQS
QAFTFLVRDQRLGANVASAQGPTGLGKYLMRSPTGEIIFGGETMRFWDFRGPWLEPLRGP
NGLDLNKLKNDIQPWQERRAAEYMTHAPLGSLNSVGGVATEINAVNFVSPRSWLATSHFV
LGFFFFVGHLWHAGRARAAAAGFEKGIDRLDEPVLSMRPLD
>StigHelv
METLYNGTLSLGGKDQESTGFAWWSGNARLINLSGRLLGAHVAHAGLIVFWAGAMNLFEV
AHFVPEKPMYEQGLILLPHLASLGYGVGPGGEVIDTFPYFVSGVLHLISSAVLGFGGVYH
SLIGPETLEETFPFFGYTWKDKNKMTSILGFHLIILGFGAWLLVWKAMYFGGVYDTWAPG
GGDTRIITNPTTNPAVIFGYLLKSPFGGDGWIVSVDNMEDIIGGHIWIGTLEIFGGIWHI
FTQPWAWTRRAFVWSGEAYLSYSLGAIALMGFVACCMGWFNNTAYPSEFYGPTGPEASQS
QAFTFLVRDQRLGANVASAQGPTGLGKYLMRSPTGEIIFGGETMRFWDFRGPWLEPLRGP
NGLDLNKLKNDIQPWQERRAAEYMTHAPLGSLNSVGGVATEINSVNFVSPRSWLATSHFC
LGFFFFVGHLWHAGRARAAAAGFEKGIDRLTEPVLSLKPLD
>TrebAggr
VETLFNGTLSVGGRDQESTGFAWWAGNARLINLSGKLLGAHVAHAGLIVFWAGAMNLFEV
AHFVPEKPMYEQGLILLPHLATLGYGVGPGGEIINTFPYFVSGVLHLISSAVLGFGGIYH
SLIGPETLEESFPFFGYVWKDKNKMTTILGIHLIILGIGAWLLVWKALYFGGVYDTWAPG
GGDVRTITNPTISPAVIFGYLLKSPFGGDGWIVSVDNMEDIIGGHIWIGTLLIFGGTWHI
LTKPWAWARRALVWSGEAYLSYSIAAVSLMAFVSCNMSWFNNTAYPSEFYGPTGPEASQS
QAFTFLVRDQRLGANVASAQGPTGLGKYLMRSPTGEIIFGGETMRFWDFRGPWLEPLRGP
NGLDLSKLKNDIQPWQERRAAEYMTHAPLGSLNSVGGVATEINAVNFVSPRSWLATSHFC
LAFFFFIGHLWHAGRARAAAAGFEKGINRDNEPVLSMRPLD
>VolvCart
METLFNGTLTVGGRDQETTGFAWWSGNARLINLSGKLLGAHVAHAGLIVFWAGAMNLFEV
SHFVPEKPMYEQGLILLPHIATLGYGVGPGGEIIDTFPYFVSGVLHLISSAVLGFGGVYH
SLIGPETLEESFPFFGYVWKDKNKMTNILGYHLIILGLGAWLLVWKAMYFGGVYDTWAPG
GGDIRVITNPTTNAAVIFGYLVKSPFGGDGWICSVDNMEDIIGGHIWIGTLEILGGIWHI
YTTPWPWARRAFVWSGEAYLSYSLAAISMMGFIACCMSWFNNTAYPSEFYGPTGPEASQS
QAFTFLVRDQRLGANVASAQGPTGLGKYLMRSPTGEIIFGGETMRFWDFRGPWLEPLRGP
NGLDLNKLKNDIQPWQERRAAEYMTHAPLGSLNSVGGVATEINAVNFVSPRSWLACSHFC
LGFFFFVGHLWHAGRARAAAAGFEKGIDRFDEPVLSMRPLD
>MarsNIES
METLFNGTLTVGGRDQETTGFAWWSGNARLINLSGKLLGAHVAHAGLIVFWAGAMNLFEV
AHFVPEKPMYEQGLILLPHIATLGYGVGPGGEVIDTFPYFVSGVLHLISSAVLGFGGVYH
SLIGPETLEESYPFFGYVWKDKNKMTTILGIHLIILGIGAWLLVWKAMYFGGVYDTWAPG
GGDVRIISNPTVNPGVIFGYLLKSPFGGDGWIVSVDNMEDIIGGHIWIGTLEIFGGLWHI
LTKPWGWARRAFVWSGEAYLSYSLAAISCFGFIACCMSWFNNTAYPSEFYGPTGPEASQS
QTFTFLVRDQRLGANIASAQGPTGLGKYLMRSPTGEIIFGGETMRFWDFRGPWLEPLRGP
NGLDLNKLKNDVQPWQERRAAEYMTHAPLGSLNSVGGVATEINAINYVSPRSWLATSHFV
LGFFFFIGHLWHAGRARAAAAGFEKGIDRDTEPSLFMRPLD
>YPF-701
METLFNGLLTVGGRDQETTGFAWWSGNARLINLSGKLLGAHVAHAGLIVFWAGAMNLFEV
AHFVPEKPMYEQGLILLPHIATLGYGVGPGGEVIDTFPYFVCGVLHLISSAVLGFGGVYH
SLIGPETLEESYPFFGYVWKDKNKMTTILGIHLIILGFGAWLLVWKAMYFGGVYDTWAPG
GGDVRIITNPTVNPGVIFGYLLKSPFGGDGWIISVDNMEDIIGGHIWIGTLEIFGGIWHI
LTKPWGWARRAFVWSGEAYLSYSLAAISVMGITAMAMAWYNNTAYPSEFYGPTAAEASQS
QTFTFLVRDQRLGANVASSQGPTGLGKYLMRSPTGEIIFGGETMRFWDFRGPWLEPLRGP
NGLDLNKLKSDIQPWQERRAAEYMTHAPLGSLNSVGGVATEINSVNYVSPRSWLATSHYC
LGFFFFVGHLWHAGRARAAAAGFEKGIDRENEPALFMKPLD
>Lepi_new
VETLFNNKLSIGGQTQESTGFAWWAGNARLINLSGKLLGAHVAHAGLIVFWAGSMNLFEV
SHFIPEKPMYEQGLILLPHLARLGYGVGPNGEVLDIFPYFVSGVLHLISSAVLGFGGVYH
ALVGPETLEESYPFFGYVWKDKNKMTTILGIHLILLGIGCWLLVWKAMYFGGVYDTWAPG
GGDIRLVTKPTLAPRVVFGYLLKSPFGGDGWIVSVDNLEDLVGGHIWIGTLEILGGLWHI
FTKPWAWARRAFVWSGEAYLSYSLGAISVMGFTACCMSWFNNTAYPSEFYGPTGPEASQS
QTFTFLVRDQRLGASIASAQGPTGLGKYLMRSPTGEIIFGGETMRFWDFRGPWLEPLRRP
NGLDLNKLKNDIQPWQERRSAEYMTHAPLGSLNSVGGVATEINAVNFVSPRSWLACSHFC
LRFFFFVGHLWHAGRARASAGGFEKGLDRETEPVLSMRPLD
>MGD
VETLFNGSLSIGGRDQESTGFAWWAGNARLINLSGKLLGAHVAHAGLIVFWAGAMNLFEV
AHFVPEKPMYEQGLILLPHLATLGYGVGPGGEVLDTFPYFVSGVLHLISSAVLGFGGVYH
SLIGPETLEESFPFFGYVWKDKNKMTTILGIHLILLGVGAWLLVWKAMYFGGVYDTWAPG
GGDVRVITNPTLSPAVIFGYILKSPFGGDGWIVSVDNMEDVIGGHIWIGTLEILGGIWHI
FTKPWAWARRAFVWSGEAYLSYSLGAISVMGFIACCISWFNNTAYPSEFYGPTGPEASQS
QTFTFLVRDQRLGANIASAQGPTGLGKYLMRSPTGEIIFGGETMRFWDFRGPWLEPLRGP
NGLDLNKLKNDIQPWQERRAAEYMTHAPLGSLNSVGGVATEINAVNFVSPRSWLACSHFV
LGFFFFVGHLWHAGRARAAAAGFEKGIDRENEPALSMRPLD
>TGD
VETLFNGSLPIGGRNQESTGFAWWAGNARLINLSGKLLGAHVAHAGLIVFWAGAMNLFEV
GHFIPEKPMYEQGLILLPHLARLGYGVGPGGEVIDTFPYFVSGVLHLISSSVLGFGGIYH
SLVGPETLEESFPFFGYVWKDKNKMTTILGIHLIILGIGAWLLVWKAMYFGGIYDTWAPG
GGDVRTITNPTIAPATIFGYLLKSPFGGDGWIVSVDNMEDIIGGHIWIGSLEILGGIWHI
FTKPWAWARRAFVWSGEAYLSYSLAAISTMGFIACCMSWFNNTAYPSEFYGPTGPEASQS
QAFTFLVRDQRLGANVASAQGPTGLGKYLMRSPTGEIIFGGETMRFWDFRGPWVEPLRGP
NGLDLNKLKNDIQPWQERRAAEYMTHAPLGSLNSVGGVATEINAVNFVSPRSWLACSHFC
LGFFFFVGHLWHAGRARAAAAGFEKGIDRENEPVLSMRPLD
