# Supplementary material for: Comparative Plastid Genomics of Green-Colored Dinoflagellates Unveils Parallel Genome Compaction and RNA Editing
Source: Front Plant Sci. 2022 Jul 11;13:918543. doi: 10.3389/fpls.2022.918543 (PMC9309888; doi:10.3389/fpls.2022.918543)
Supplement: Supplementary file 2 [file Data_Sheet_2.ZIP › Single_Gene_Alignments/psbD_trimmed.fasta]

>BigeNata
MTIAIGKAEEERGVFDIIDDWLRRDRFVFIGWSGLLLFPCAYLALGGWLTGTTFVTSWYT
HGLASSYLEGCNFLTAAVSTPSNAVGHSLLFLWGLEAQGNFTRWCQLGGLWPFVALHGSF
ALIGFMLRQFEIAQSVRLRPYNAIAFSGPISVFVSVFLIYPLGQSGWFFAPSFGVAAIFR
FILFFQGFHNWTLNPFHMMGVAGVLGAALLCAIHGATVENTLFEDGDGANTFRAFNPTQQ
EETYSMVTANRFWSQIFGVAFSNKRWLHFFMLFVPVTGLWMSALGVVGLALNLRAYDFVS
QEIRAAEDPEFETFYTKNILLNEGIRAWMVAQDQPHEKIVFPEEVLPRGNAL
>BryoHypn
MTIALGKSQTERGWFDLVDDWLRRDRFVFVGWSGLLLFPCAYLALGGWLTGITFVTSWYT
HGLASSFLEGCNFLTVAVSTPANSMGHSLLLLWGPEAQADFTRWFQLGGLWSFVALHGSF
ALIGFMLRQFEIARSLKLRPYNAIAFSAPISVFVSVFLIYPLGQQGWFFAPSFGVAAIFR
FILFFQGFHNWTLNPFHMMGVAGVLGAALLCAIHGATVENTLFEDGDGANTFRAFNPTQA
EETYSMVTANRFWSQIFGVAFSNKRWLHFFMLFVPVTGLWMSAIGVLGLALNLRAYDFVS
QEIRAAEDPEFETFYTKNILLNEGIRAWMAAQDQPHEKFVFPEEVLPHGNAL
>ChlaRein
MTIAIGTYQEKRTWFDDADDWLRQDRFVFVGWSGLLLFPCAYFALGGWLTGTTFVTSWYT
HGLATSYLEGCNFLTAAVSTPANSMAHSLLFVWGPEAQGDFTRWCQLGGLWAFVALHGAF
GLIGFMLRQFEIARSVNLRPYNAIAFSAPIAVFVSVFLIYPLGQSGWFFAPSFGVAAIFR
FILFFQGFHNWTLNPFHMMGVAGVLGAALLCAIHGATVENTLFEDGDGANTFRAFNPTQA
EETYSMVTANRFWSQIFGVAFSNKRWLHFFMLLVPVTGLWMSAIGVVGLALNLRAYDFVS
QEIRAAEDPEFETFYTKNILLNEGIRAWMAAQDQPHERLVFPEEVLPRGNAL
>ChloAtmo
MTISIEKSKTQPSLFDLCDDWLKRDRFVFVGWSGLLLFPCAYLALGGWFTGTTFVTSWYS
HGLASSYLEGCNFLTAAVSTPPNSMGHSLLLLWGPEAQGDFTRWCQLGGLWTFVALHGAF
ALIGFMLRQFEIARAVKLRPYNAIAFSAPIAVFVSVFLIYPLGQSGWFFAPSFGVAGIFR
FILFFQGFHNWTLNPFHMMGVAGVLGAALLCAIHGATVENTLFEDGDGANTFRAFNPTQS
EETYSMVTANRFWSQIFGIAFSNKRWLHFFMLFVPVTGLWMSAIGVLGLALNLRAYDFVS
QEIRAAEDPEFETFYTKNILLNEGIRAWMAAQDQPHENLVFPEEVLPRGNAL
>ChloVari
MTIAIGKTQEKRGWFDVVDDWLRRDRFVFVGWSGLLLFPTAYLALGGWFTGTTFVTSWYT
HGLATSYLEGCNFLTAAVSTPANSMGHSLLFLWGPEAQGDFTRWCQLGGLWPFVALHGSF
ALIGFMLRQFEIARSVKIRPYNAIAFSAPISVFVSVFLIYPLGQSGWFFAPSFGVAAIFR
FILFFQGFHNWTLNPFHMMGVAGVLGAALLCAIHGATVENTLFEDGDGANTFRAFNPTQA
EETYSMVTANRFWSQIFGVAFSNKRWLHFFMLFVPVTGLWMSAIGVVGLALNLRAYDFVS
QEIRAAEDPEFETFYTKNILLNEGIRAWMAAQDQPHEKLVFPEEVLPRGNAL
>CoccSube
MTIAIGKPQEKRTWFDEVDDWLRRERFVFVGWSGLLLFPCAYLALGGWFTGTTFVTSWYT
HGLASSYLEGCNFLTAAVSTPANSMGHSLLFLWGPEAQGDFTRWCQLGGLWTFVALHGAF
ALIGFMLRQFELARSVKLRPYNAIAFSAPIAVFVSVFLIYPLGQSGWFFAPSFGVAAIFR
FILFFQGFHNWTLNPFHMMGVAGVLGAALLCAIHGATVENTLFEDGDGANTFRAFNPTQA
EETYSMVTANRFWSQIFGVAFSNKRWLHFFMLFVPVTGLWMSAIGVLGLALNLRAYDFVS
QEIRAAEDPEFETFYTKNILLNEGIRAWMAAQDQPHEKLVFPEEVLPRGNAL
>DunaSali
MTIAIGTYQEKRTWFDDADDWLRQDRFVFVGWSGLLLLPCAYFAVGGWLTGCTFVTSWYT
HGLASSYIEGCNFLTAAVSTPANSLGHSLLFVWGPEAQGDLTRWFQLGGLWAFVALHGAF
GLIGFMLRQFEIARSVNLRPYNAIAFSAPIAVFVSVFLIYPLGQSGWFFAPSFGVASIFR
FILFFQGFHNWTLNPFHMMGVAGVLGAALLCAIHGATVENTLFEDGDGANTFRAFNPTQA
EETYSMVTANRFWSQIFGVAFSNKRWLHFFMLFVPVTGLWMSALGVVGLALNLRAYDFVS
QEIRAAEDPEFETFYTKNLLLNEGIRAWMAAQDQPHEKLTLPEEVLPRGNAL
>EuglGrac
----------KNGWFDVADDWLKKDRFIFIGWSGLLLFPCSYLALGGWLTGITFVTSWYT
HGLASSFLEGCNALTAAVSTPPNSMGHSLLLLLGSEAQWDFTRWLQIGGLWPFIALHGAF
GLIGFMLRQFEIAKAVQIRPYNAIAFSAPISVFVSVFLIYPLGQSGWFFAPSFGVAAIFR
FILFFQGFHNWTLNPFHMMGVAGVLGAALLCAIHGATVENTIFEDGDSPNTFRAFNPLQS
EETYSMVTANRFWSQIFGVAFSNKRWLHFFMVFVPVTGLRMSALGIVGLALNLRAYDFVS
QEIRAAEDPEFETFYTKNILLNEGIRAWMAAQDQPHEQFIFPEEVLPRGNAL
>FloyTerr
MTITIGQYVEQRGWFDDVDDWLRKERFVFVGWSGLLLFPCAYFALGGWLTGTTFVTSWYT
HGLATSYLEGCNFLTAAVSTPANSMAHSLLFVWGPEAQGDFTRWCQLGGLWTFVALHGAF
GLIGFMLRQFEIAQSLRLRPYNAIAFSAPIAVFVSVFLIYPLGQSGWFFAPSFGVAAIFR
FILFFQGFHNWTLNPFHMMGVAGVLGAALLCAIHGATVENTLFEDGDGANTFRAFNPTQS
EETYSMVTANRFWSQIFGVAFSNKRWLHFFMLFVPVTGLWMSAIGVVGLALNLRAYDFVS
QEIRAAEDPEFETFYTKNILLNEGIRAWMAAQDQPHERLVFPEEVLPRGNAL
>LeptTerr
MTIAIGKPEEKTSWFDKVDDWVRRDRFVFVGWSGLLLFPTAYLALGGWLTGTTFVTSWYT
HGLASSYLEGCNFLTAAVSTPANSLGHSLLLLWGPEAQGDLTRWFQLGGLWTFVALHGAF
ALIGFMLRQFEIARSVKLRPYNAIAFSAPISVFVSVFLIYPLGQSGWFFAPSFGVAAIFR
FILFFQGFHNWTLNPFHMMGVAGVLGAALLCAIHGATVENTLFEDGDGANTFRAFNPTQA
EETYSMVTANRFWSQIFGVAFSNKRWLHFFMLFVPVTGLWMSALGVVGLALNLRAYDFVS
QEIRAAEDPEFETFYTKNILLNEGIRAWMAAQDQPHEKLVFPEEVLPRGNAL
>MesoViri
MTISIDKSKAEPSIFDLCDDWLKRDRFVFIGWSGLLLLPCAYFALGGFFTGNTFVTSWYT
HGLASSYLEGCNVLTAAVSTPSNAMGHSLLLLWGPEAQGDFTRWCQLGGLWTFTALHGAF
GLIGFMLRQFEIARAVKIRPYNAIAFSGPIAVFVSVFLIYPLGQQSWFFAPSFGVAAIFR
FILFFQGFHNWTLNPFHMMGVAGVLGAALLCAIHGATVENTLFEDGDAANTFRAFNPTQS
EETYSMVTANRFWSQIFGVAFANKRWLHFFMLFVPVTGLWMSAIGVVGLALNLRAYDFVS
QEIRAAEDPEFETFYTKNLLLNEGIRAWMAAQDQPHENLVFPEEVLPRGNAL
>MicromSp
MTIALGKVEEKRGWFDNVDDWLKRDRFVFVGWSGILLFPCAYFAVGGWFTGTTFVTSWYT
HGLASSYLEGCNFLTSAVSTPSNSMAHSLLLLWGPEAQGEFTRWCQLGGLWTFVALHGAF
GLIGFMLRQFEIARAVQIRPYNAIAFSAPIAVFVSVFLIYPLGQSGWFFAPSFGVAGIFR
FILFFQGFHNWTLNPFHMMGVAGVLGAALLCAIHGATVENTLFEDGDGSNTFRAFNPTQA
EETYSMVTANRFWSQIFGVAFSNKRWLHFFMLFVPVTGLWMSALGVVGLALNLRAYDFVS
QEIRAAEDPEFETFYTKNILLNEGIRAWMAAQDQPHENLVFPEEVLPRGNAL
>MonomaSp
MTIAIGKSEEKRGWFDDADDWLKRDRFVFVGWSGILLLPCAYFALGGWFTGTTYVTSWYT
HGLASSYLEGCNVLTAAVSTPANSMAHSLLFLWGPEAGGDFTRWCQLGGLWTFVALHGAF
GLIGFMLRQFEIARAVQLRPYNAIAFSAPIAVFVSVFLIYPLGQSGWFFAPSFGVAGIFR
FILFFQGFHNWTLNPFHMMGVAGVLGAALLCAIHGATVENTLFEDGDGANTFRAFNPTQS
EETYSMVTANRFWSQIFGVAFSNKRWLHFFMLFVPVTGLWMSAIGVVGLALNLRAYDFVS
QEIRAAEDPEFETFYTKNILLNEGIRAWMAAQDQPHENLVFPEEVLPRGNAL
>NephOliv
MTIAIGTPEEKRGLFDDMDDWLRRDRFVFVGWSGLLLLPCAYFAVGGWLTGTTFVTSWYT
HGLASSYLEGCNVLTAAVSTPANSMAHSLLLLWGPEAQGDFTRWCQLGGLWTFIALHGSF
GLIGFMLRQFEIARAIGLRPYNAIAFSGPISVFVSVFLIYPLGQSGWFFAPSFGVAAIFR
FILFFQGFHNWTLNPFHMMGVAGVLGAALLCAIHGATVENTLFEDGDGANTFRAFNPTQA
EETYSMVTANRFWSQIFGIAFSNKRWLHFFMLFVPVTGLWMSAIGVVGLALNLRAYDFVS
QELRAAEDPEFETFYTKNLLLNEGIRAWMAAQDQPHEKLVFPEEVLPRGNAL
>OegoCard
MTITIGQYVEQRTWFDDVDDWLRKERFVFVGWSGLLLLPCAYLALGGWFTGTTFVTSWYT
HGLATSYLEGCNFLTAAVSTPANSLSHSLLFLWGPEAQGDLTRWFQLGGLWTFVALHGSF
ALIGFMLRQFEIAQALKLRPYNAIAFSAPISVFVSVFLIYPLGQSGWFFAPSFGVAAIFR
FILFFQGFHNWTLNPFHMMGVAGVLGAALLCAIHGATVENTIFEDGDGANTFRAFNPTQS
EETYSMVTANRFWSQIFGVAFSNKRWLHFFMLFVPVTGLWMSAIGVVGLAFNLRAYDFVS
QEIRAAEDPEFETFYTKNILLNEGIRAWMAAQDQPHEKLVFPEEVLPRGNAL
>OltmViri
MTIAIGKSEQKRGWFDLLDDWLRRDRFVFVGWSGLLLLPCAYFALGGFLTGITFVSSWYT
HGLASSFLEGCNFLTAAVSTPPNSMGHSLLFLWGPEAQGDFTRWCQLGGLWTFVALHGAF
GLIGFMLRQFEIARSVKIRPYNAIAFSAPIAVFVSVFLIYPLGQSGWFFAPSFGVAAIFR
FILFFQGFHNWTLNPFHMMGVAGVLGAALLCAIHGATVENTLFEDGDGANTFRAFNPTQA
EETYSMVTANRFWSQIFGVAFSNKRWLHFFMLFVPVTGLWMSALGVVGLALNLRAYDFVS
QEIRAAEDPEFETFYTKNILLNEGIRAWMAAQDQPHEKLVFPEEVLPRGNAL
>OocySoli
MTIAIGKTEEKRGWFDTVDDWLRRDRFVFVGWSGLLLFPCAYFALGGWLTGTTFVTSWYT
HGLATSYLEGCNFLTAAVSTPPNSLGHSLLFLWGPEAQGDFTRWCQLGGLWAFVALHGAF
ALIGFMLRQFEIARSVKLRPYNAIAFSAPISVFVSVFLIYPLGQSGWFFAPSFGVAAIFR
FILFFQGFHNWTLNPFHMMGVAGVLGAALLCAIHGATVENTLFEDGDGANTFRAFNPTQA
EETYSMVTANRFWSQIFGVAFSNKRWLHFFMLFVPVTGLWMSALGVVGLALNLRAYDFVS
QEIRAAEDPEFETFYTKNILLNEGIRAWMAAQDQPHEKLVFPEEVLPRGNAL
>OstrTaul
MTIALGKVDEKRGWFDNVDDWLKRDRFVFVGWSGILLFPCAYFALGGWLTGTTFVSSWYT
HGLASSYLEGCNFLTSAVSTPSNSMAHSLLLLWGPEAQGDFTRWCQLGGLWTFVALHGAF
GLIGFMLRQFEIARAVQIRPYNAIAFSAPIAVFVSVFLIYPLGQSGWFFAPSFGVAGIFR
FILFFQGFHNWTLNPFHMMGVAGVLGAALLCAIHGATVENTLFEDGDGSNTFRAFNPTQA
EETYSMVTANRFWSQIFGVAFSNKRWLHFFMLFVPVTGLWMSALGVVGLALNLRAYDFVS
QEIRAAEDPEFETFYTKNILLNEGIRAWMAAQDQPHENLVFPEEVLPRGNAL
>ParaKess
MTIAIGKTQEKRGWFDIVDDWLRRDRFVFVGWSGLLLFPTAYLAVGAWFTGTTFVTSWYT
HGLASSYLEGCNFLTAAVSTPANSMGHSLLFLWGPEAQGDFTRWCQLGGLWAFTALHGSF
GLIGFMLRQFEIARSVKIRPYNAIAFSAPIALFVSVFLIYPLGQSGWFFAPSFGVAAIFR
FILFFQGFHNWTLNPFHMMGVAGVLGGALLSAIHGATVENTLFEDGDGANTFRAFNPTQA
EETYSFVTANRFWSQIFGVAFSNKRWLHFFMLFVPVTGLWMSAIGVVGLALNLRAYDFVS
QEIRAAEDPEFETFYTKNILLNEGIRAWMASQDQPHEKLVFPEEVLPRGNAL
>PediMino
MTIAIGKVEEKRGLFDRVDDWLRRDRFVFVGWSGLLLFPTAYLALGGWLTGTTFVTSWYT
HGLATSYLEGCNFLTAAVSTPANSMGHSLLFLWGPEAQGDFTRWCQLGGLWTFVALHGAF
ALIGFMLRQFEIARSVRLRPYNAIAFSAPISVFVSVFLIYPLGQSGWFFAPSFGVAAIFR
FILFFQGFHNWTLNPFHMMGVAGVLGAALLCAIHGATVENTLFEDGDGANTFRAFNPTQA
EETYSMVTANRFWSQIFGVAFANKRWLHFFMLFVPVTGLWMSALGVVGLALNLRAYDFVS
QEIRAAEDPEFETFYTKNILLNEGIRAWMAAQDQPHEKLVFPEEVLPRGNAL
>PediTube
MTITIGKVEEKRGWFDNVDDWLRRDRFVFVGWSGLLLLPTAYFALGGWFTGTTFVTSWYT
HGLASSYLEGCNVLTVAVSTPPNSMGHSLLFLWGPEAQGDFTRWCQLGGLWTFVALHGAF
ALIGFMLRQFEIARSVRLRPYNAIAFSAPISVFVSVFLIYPLGQSGWFFAPSFGVAAIFR
FILFFQGFHNWTLNPFHMMGVAGVLGAALLCAIHGATVENTLFEDGDGANTFRAFNPTQA
EETYSMVTANRFWSQIFGVAFANKRWLHFFMLFVPVTGLWMSAIGVVGLALNLRAYDFVS
QEIRAAEDPEFETFYTKNILLNEGIRAWMAAQDQPHEKLVFPEEVLPRGNAL
>PicoSali
MTIAIGKSEEKRSWFDDADDWLRRDRFVFVGWSGLLLLPCAYFAVGGWLTGITFVSSWYS
HGLATSFLEGCNFLTAAVSTPANCMGHSLLLLWGPEAQGDFTRWCQIGGLWTFVALHGAF
GLIGFMLRQFEIARAVQLRPYNAIAFSGPISVFVSVFLIYPLGQSGWFFAPSFGVAAIFR
FILFFQGFHNWTLNPFHMMGVAGILGAALLCAIHGATVENTIFEDGDGANTFRAFNPTQA
EETYSMVTANRFWSQIFGVAFSNKRWLHFFMLFVPVTGLWMSAIGVVGLALNLRAYDFVS
QEIRAAEDPEFETFYTKNILLNEGIRAWMAAQDQPHEKLVFPEEVLPRGNAL
>PracCCMP
MTITVGKTQPTRGWFDRADDWLKRDRFVFVGWSGLLLFPCAYNALGGFLTGITFVSSWYT
HGLASSFLEGCNFLTAAVSTPANCFAHSLLLIWGPEAQGDITRWFQIGGLWTFVALHGAF
GLIGFTLRQLEIARAVGLRPYNAIAFTGPISVFVSVFLIYPLGQSGWFFAPSFGVAGIFR
FILFFQGFHNWTLNPFHMMGVAGVLGAALLCAIHGATVENTIFEDGDGANTFRAFNPTQS
EETYSMVTANRFWSQIFGIAFSNKRWLHFFMLFVPVTGLWMSAIGVVGLALNLRAYDFVS
QEIRAAEDPEFETFYTKNILLNEGIRAWMAAQDQPHEQLVFPEEVLPRGNAL
>PrapCCMP
MTIALGDVKNQRGLFDDLDDWLRRDRFVFVGWSGILLFPCAYFALGGWFTGTTFVTSWYT
HGLASSYLEGCNFLTAAVSTPANSVGHSLLLLWGPEAQGNFTRWCQLGGLWTFVALHGSF
GLIGFMLRQFEIARSVKIRPYNAIAFSAPIAVFVSVFLIYPLGQSGWFFAPSFGVAAIFR
FILFFQGFHNWTLNPFHMMGVAGVLGAALLCAIHGATVENTLFEDGDGANTFRAFNPTQS
EETYSMVTANRFWSQIFGVAFANKRWLHFFMLFVPVTGLWMSAIGVVGLALNLRAYDFVS
QEIRAAEDPEFETFYTKNILLNEGIRAWMAAQDQPHEKLVFPEEVLPRGNAL
>PrasColo
MTIAIGKEQQNRGWFDQVDDWLKRDRFVFVGWSGLLLLPCAYNALGGWLTGITFVTSWYT
HGLASSFLEGCNFLTAAVSTPANAMGHSLLLIWGPEAQGDITRWFQLGGLWTFVALHGSF
GLIGFMLRQFEIARAVGLRPYNAIAFSAPISVFVSVFLIYPLGQSGWFFAPSFGVAGIFR
FILFFQGFHNWTLNPFHMMGVAGVLGAALLCAIHGATVENTIFEDGDGANTFRAFNPTQS
EETYSMVTANRFWSQIFGIAFSNKRWLHFFMLFVPVTGLWMSAIGVVGLALNLRAYDFVS
QEIRAAEDPEFETFYTKNILLNEGIRAWMAVQDQPHEQLVFPEEVLPRGNAL
>PseuAkin
MTIAIGKSEQKRGLFDVADDWLRRDRFVFVGWSGLLLLPCAYFALGGWLTGTTFVTSWYT
HGLASSYLEGCNFLTAAVSTPPNCMGHSLLLLWGPEAQSDFTRWCQLGGLWTFVALHGSF
GLIGFMLRQFEIARAVKIRPYNAIAFSGPIAVFVSVFLIYPLGQAGWFFAPSFGVAAIFR
FILFFQGFHNWTLNPFHMMGVAGILGAALLCAIHGATVENTLFEDGDGANTFRAFNPTQA
EETYSMVTANRFWSQIFGVAFSNKRWLHFFMLFVPVTGLWMSALGVVGLALNLRAYDFVS
QEIRAAEDPEFETFYTKNNLLNEGIRAWMAAQDQPHERLVFPEEVLPRGNAL
>PycnProv
MTIAIGKVEEKRSAFDVLDDWLRRDRFVFVGWSGLLLLPCAYFAVGGWLTGTTFVTSWYT
HGLASSYLEGCNFLTAAVSTPANSMAHSLLLLWGPEAQGNFTRWCQLGGLWTFVALHGAF
GLIGFMLRQFEIARAVQLRPYNAIAFSAPIAVFVSVFLIYPLGQSGWFFAPSFGVAAIFR
FILFFQGFHNWTLNPFHMMGVAGVLGAALLCAIHGATVENTLFEDGDGANTFRAFNPTQA
EETYSMVTANRFWSQIFGVAFSNKRWLHFFMLFVPVTGLWMSAIGVVGLALNLRAYDFVS
QEIRAAEDPEFETFYTKNILLNEGIRAWMAAQDQPHENLVFPEEVLPRGNAL
>PyraPark
MTIAIGKTEEKRGWFDDVDDWLKRDRFVFVGWSGLLLFPCAFLALGGWLTGITFVTSWYT
HGLASSFLEGCNVLTAAVSTPSNSMAHSLLLLWGPEAQGELTRWFQLGGLWTFVALHGAF
GLIGFMLRQFEIARAVQIRPYNAIAFSGPISVFVSVFLIYPLGQSGWFFAPSFGVAGIFR
FILFFQGFHNWTLNPFHMMGVAGVLGAALLCAIHGATVENTLFEDGDGANTFRAFNPTQA
EETYSMVTANRFWSQIFGVAFSNKRWLHFFMLFVPVTGLWMSAIGVVGLALNLRAYDFVS
QEIRAAEDPEFETFYTKNILLNEGIRAWMAAQDQPHEQLVFPEEVLPRGNAL
>ScenObli
MTIAIGSTQEKRTWFDDADDWLRQDRFVFVGWSGLLLFPCAYFALGGWFTGTTFVTSWYT
HGLATSYLEGCNFLTAAVSTPANSMAHSLLFLWGPEAQGDFTRWCQLGGLWTFVALHGSF
GLIGFMLRQFEIARSVNLRPYNAIAFSAPIAVFVSVFLIYPLGQSGWFFAPSFGVAAIFR
FILFFQGFHNWTLNPFHMMGVAGVLGAALLCAIHGATVENTLFEDGDGANTFRAFNPTQA
EETYSMVTANRFWSQIFGVAFSNKRWLHFFMLLVPVTGLWMSAIGVVGLALNLRAYDFVS
QEIRAAEDPEFETFYTKNILLNEGIRAWMAAQDQPHERLVFPEEVLPRGNAL
>StigHelv
MTITIGQYVEKRGLFDNVDDWLRRERFVFVGWSGLLLFPCAYMALGGWLTGTTFVTSWYT
HGLATSYLEGCNFLTAAVSTPANSMAHSLLFLWGPEAQGDLTRWFQLGGLWPFVALHGAF
SLIGFMLRQFEIAQSLKLRPYNAIAFSAPIAVFVSVFLIYPLGQAGWFFAPSFGVAAIFR
FILFFQGFHNWTLNPFHMMGVAGVLGAALLCAIHGATVENTLFEDGDGANTFRAFNPTQA
EETYSMVTANRFWSQIFGVAFSNKRWLHFFMLFVPVTGLWMSAIGVVGLALNLRAYDFVS
QEIRAAEDPEFETFYTKNILLNEGIRAWMAAQDQPHEKLTFPEEVLPRGNAL
>TrebAggr
MTIAIGKTQEKKGWFDLVDDWLRRDRFVFVGWSGLLLFPTAYFALGGWLTGITFVTSWYT
HGLATSFLEGCNFLTAAVSTPANSMGHSLLFLWGPEAQSDFTRWCQLGGLWAFVALHGAF
ALIGFMLRQFEIARSVKLRPYNAIAFSAPIAVFVSVFLIYPLGQSGWFFAPSFGIASIFR
FILFFQGFHNWTLNPFHMMGVAGVLGAALLCAIHGATVENTLFEDGDGANTFRAFNPTQA
EETYSFVTANRFWSQIFGVAFSNKRWLHFFMLFVPVTGLWMSALGVVGLALNLRAYDFVS
QEIRAAEDPEFETFYTKNILLNEGIRAWMAAQDQPHEKLVFPEEVLPRGNAL
>VolvCart
MTIAIGTYQEKRTWFDDADDWLRQDRFVFVGWSGLLLFPCAYFALGGWLTGTTFVTSWYT
HGLASSYLEGCNFLTAAVSTPANSMAHSLLFVWGPEAQGDFTRWCQLGGLWTFVALHGAF
GLIGFMLRQFEIARSVNLRPYNAIAFSAPIAVFVSVFLIYPLGQSGWFFAPSFGVAAIFR
FILFFQGFHNWTLNPFHMMGVAGVLGAALLCAIHGATVENTLFEDGDGANTFRAFNPTQA
EETYSMVTANRFWSQIFGVAFSNKRWLHFFMLLVPVTGLWMSALGVVGLALNLRAYDFVS
QEIRAAEDPEFETFYTKNILLNEGIRAWMAAQDQPHERLVFPEEVLPRGNAL
>MarsNIES
MTIAIGKSAEKRGLFDVVDDWLRRDRFVFVGWSGLLLFPTAYLALGGWFTGTTFVTSWYT
HGLASSYLEGCNFLTSAVSTPANSMGHSLLLLWGPEAQGDFTRWCQLGGLWTFVALHGAF
SLIGFMLRQFEIARSVRIRPYNAIAFSAPISVFVSVFLIYPLGQAGWFFAPSFGVAAIFR
FILFFQGFHNWTLNPFHMMGVAGVLGAALLCAIHGATVENTLFEDGDGANTFRAFNPTQA
EETYSMVTANRFWSQIFGVAFSNKRWLHFFMLFVPVTGLWMSALGVVGLALNLRAYDFVS
QEIRAAEDPEFETFYTKNILLNEGIRAWMAAQDQPHEKLVFPEEVLPRGNAL
>YPF-701
MTIAIGKAAEKRGWFDRVDDWLRRDRFVFVGWSGLLLFPTAYMALGGWFTGTTFVTSWYT
HGLASSYLEGCNFLTAAVSTPANSMGHSLLLLWGPEAQGDFTRWCQLGGLWTFVALHGAF
SLIGFMLRQFEIARSVRIRPYNAIAFSAPISVFVSVFLIYPLGQSGWFFAPSFGVAAIFR
FLLFFQGFHNWTLNPFHMMGVAGVLGAALLCAIHGATVENTLFEDGDGANTFRAFNPTQA
EETYSMVTANRFWSQIFGVAFANKRWLHFFMLFVPVTGLWMSAIGVVGLALNLRAYDFVS
QEIRAAEDPEFETFYTKNHLLDEGIRAWMAAQDQPHEKLVFPEEVLPRGNAL
>Lepi_new
MTISINKIKERRGSFDRLDDWLRRDRFVFVGWSGLLLFPTRYLALGGWLTGTTFVTSWYT
HGLATSYLEGCNFLTAAVSTPANSMGHSLMLLWGPEAMGDLSRWFQLGGLWTFIALHGSF
GLIGFMLRQFEIARSVRLRPYNAIAFSAPISVFVSVFLIYPLGQSGWFFAPSFGVAAIFR
FILFFQGFHNWTLNPFHMMGVAGVLGARLLCAIHGATVENTLFEDGDGANTFRAFNPTQA
EETYSMVTANRFWSQIFGVAFSNKRWLHFFMLFVPVTGLWMSAIGVVGLALNLRAYDFVS
QEVRAAEDPEFETFYTKNILLNEGIRAWMAAQDQPHENLIFPEEVLPRGNAL
>MGD
MTISIGKVEERRGWFDRVDDWLRRDRFVFVGWSGLLLFPTAYLALGGWLTGTTFVTSWYT
HGLASSYLEGCNVLTVGVSTPANSMGHSLLFLWGPEAQGDLTRWFQLGGLWTFVALHGAF
GLIGFMLRQFEIARSVRLRPYNAIAFSAPISVFVSVFLIYPLGQSGWFFAPSFGVAAIFR
FILFFQGFHNWTLNPFHMMGVAGVLGAALLCAIHGATVENTLFEDGDGANTFRAFNPTQA
EETYSMVTANRFWSQIFGVAFSNKRWLHFFMLFVPVTGLWMSAIGVVGLALNLRAYDFVS
QEIRAAEDPEFETFYTKNILLNEGIRAWMAAQDQPHEKLVFPEEVLPRGNAL
>TGD
MTISIGKVEERRGRFDQMDDWLRRDRFVFVGWSGLLLFPTAYLALGGWLTGTTFVTSWYT
HGLASSYLEGCNVLTAAVSTPANRMGHSLLLLWGPEAQGDLTRWFQLGGLWTFVALHGAF
GLIGFMLRQFEIARSVRLRPYNAIAFSAPIAVFVSVFLIYPLGQSGWFFAPGFGVAAIFR
FILFFQGFHNWTLNPFHMMGVAGVLGAALLCAIHGATVENTLFEDGDGANTFRAFNPTQA
EETYSMVTANRFWSQIFGVAFSNKRWLHFFMLFVPVTGLWMSRIGVVGLALNLRAYDFVS
QEIRAAEDPEFETFYTKNILLNEGIRSWMAAQDQPHEKLVFPEEVLPRGNAL
