# Supplementary material for: Comparative Plastid Genomics of Green-Colored Dinoflagellates Unveils Parallel Genome Compaction and RNA Editing
Source: Front Plant Sci. 2022 Jul 11;13:918543. doi: 10.3389/fpls.2022.918543 (PMC9309888; doi:10.3389/fpls.2022.918543)
Supplement: Supplementary file 2 [file Data_Sheet_2.ZIP › Single_Gene_Alignments/psbE_trimmed.fasta]

>BigeNata
MAGTTGERPFSDILTSIRYWIIHSITVPSLFIAGWLFVSTGLAYDVFGSPRPNEYFSNGQ
QEAPIVLDRF------
>BryoHypn
MSGTTGERPFSDILTSIRYWVIHSITIPSLFIAGWLFVSTGLAYDVFGSPRPNEYFTEDR
QQAPLITDRFNALEQV
>ChlaRein
MAGKPVERPFSDILTSIRYWVIHSITVPALFIAGWLFVSTGLAYDVFGTPRPNEYFTEDR
QEAPLITDRFNALEQV
>ChloAtmo
MAGSTDERPFGDIITSIRYWVIHSITIPSLFISGWLFVSTGLAYDVFGTPRPNEYFTEDR
QDPPLITDRFNALEQL
>ChloVari
MSGATGERPFSDILTSIRYWVIHSITIPSLFIAGWLFVSTGLAYDVFGSPRPNEYFTEDR
QETPLITDRFNALEQV
>CoccSube
MSGATGERPFSDILTSIRYWVIHSITIPSLFIAGWLFVSTGLAYDVFGSPRPNEYFTEDR
QEAPLITDRFNALEQV
>DunaSali
MAGKPVERPFSDILTSIRYWVIHSITVPSLFIAGWLFVSTGLAYDVFGSPRPNEYFTEDR
QDAPLITDRFNALEQV
>EuglGrac
MAGSTGERPFSDIITSIRYWVIHSVTIPSLFVGGWIFVSTGIVYDIFGTPRPSEYFTETR
QQAPLISDRFNALEQM
>FloyTerr
MSGRPNERPFSDIITSIRYWVIHSITIPSLFIAGWLFVSTGLAYDIFGSPRPNEYFTEDR
QETPLITDRFNALAQV
>LeptTerr
MSGATGERPFSDILTSIRYWVIHSITIPSLFIAGWLFVSTGLAYDVFGSPRPNEYFTEDR
QEAPLITDRFNALNQV
>MesoViri
MAGSTEERPFSDIITSIRYWVIHSITIPSLFVSGWLFVSTGLAYDVFGTPRPNEYFTEDR
QDIPLITDRFNALEQL
>MicromSp
MSGSTGERPFGDIITSIRYWVIHSVTIPSLFIAGWLFVSTGLAYDVFGTPRPNEYFTDER
QTLPLVSDRYGALAQM
>MonomaSp
MSGTTGERPFSDIITSIRYWVIHSITIPSLFIAGWLFVSTGLAYDVFGTPRPNEYFTETR
QDIPLITDRFNALEQL
>NephOliv
MSGSTGERPFSDILTSIRYWVIHSITIPSLFVAGWLFVSTGLAYDVFGSPRPNEYFTEER
QTTPLITDRFNALQQM
>OegoCard
MSGKPNERPFSDILSSIRYWVIHSITIPSLFIAGWLFVSTGLAYDIFGTPRPNEYFTEDR
QETPLITDRFNALEQV
>OltmViri
MSGTTGERPFSDILTSIRYWVIHSITVPSLFIAGWLFVSTGLAYDVFGSPRPNEYFTEDR
QETPLITDRFEALSQV
>OocySoli
MSGTTGERPFSDILTSIRYWVIHSITIPSLFIAGWLFVSTGLAYDVFGTPRPNEYFTEDR
QEAPLITDRFNALQQV
>OstrTaul
MSGSTGERPFSDIVTSIRYWVIHSVTIPSLFIAGWLFVSTGLAYDVFGTPRPNEYFTEER
QELPLISDRYGALAQL
>ParaKess
MSGATGERPFSDILTSIRYWVIHSITIPSLFIAGWLFVSTGLAYDVFGSPRPNEYFTEDR
QEAPLITDRFNALEQV
>PediMino
MSGSTGERPFSDILTSIRYWVIHSITVPSLFIAGWLFVSTGLAYDVFGSPRPNEYFTEDR
QEAPLITDRFNALEQV
>PediTube
MSGSTGERPFSDILTSIRYWVIHSITVPSLFIAGWLFVSTGLAYDVFGSPRPNEYFTEER
QEAPLITNRFSALEQV
>PicoSali
MSGTTGERPFSDIITSIRYWVIHSITIPSLFVAGWLFVSTGLAYDVFGSPRPNEYFTEDR
QEVPLLTDRFNALEQV
>PracCCMP
MAGSTGERPFGDIVTSIRYWVIHSVTIPSLFIAGWLFVSTGLAYDVFGTPRPNEYFSSTR
QEAPLLTDRFDAVEQV
>PrapCCMP
RPSMTGERPLTDVVTSIRFWVINSITIPAVFISGWLFVSTGLAYDVFGSPRPNEYFTEER
QETPFITSRFNALEQL
>PrasColo
MSGSTGERPFSDIITSIRYWVIHSITLPALFISGWLFVSTGLAYDVFGTPRPNEYFTATR
QEIPLLTDRFNSLEQV
>PseuAkin
MAGTTGERPFSDILTSIRYWVIHSITIPSLFIAGWLFVSTGLAYDVFGTPRPNEYFTEDR
QEAPLITDRFNSLEQV
>PycnProv
MAGSTGERPFSDIITSIRYWVIHSITIPSLFIAGWLFVSTGLAYDVFGSPRPNEYFTDAR
QEVPVISDRFDALTQM
>PyraPark
MAGSTGERPFSDIVTSIRYWVIHSITIPSLFVAGWLFVSTGLAYDVFGTPRPNEYFSEAR
QAIPLISDRFNALEQL
>ScenObli
MAGKPVERPFSDILTSIRYWVIHSITIPALFIAGWLFVSTGLAYDVFGSPRPNEYFTEDR
QDAPLVTDRFNALEQV
>StigHelv
MSGKPNERPFSDIITSIRYWVIHSITIPSLFIAGWLFVSTGLAYDIFGAPRPNEYFTEDR
QDAPLITDRFNALEQV
>TrebAggr
MSGATGERPFSDILTSIRYWVIHSITIPSLFIAGWLFVSTGLAYDVFGSPRPNEYFTEDR
QETPLITDRFNALDQV
>VolvCart
MAGKPVERPFSDILTSIRYWVIHSITVPALFIAGWLFVSTGLAYDVFGTPRPNEYFTEDR
QEAPLITDRFNALEQV
>MarsNIES
MSGTTGERPFSDILTSIRYWVIHSITVPSLFIAGWLFVSTGLAYDVFGSPRPNEYFTEER
QENPLITDRFNALEQV
>YPF-701
MAGSTGERPFSDILTSIRYWVIHSITIPSLFIAGWLFVSTGLAYDIFGSPRPNEYFTEER
QEVPLITDRFSALDQV
>Lepi_new
MSGSTGERPFSDILTSIRYWIIHSITVPSLFIAGWLFVSTGLAYDVFGSPRPSEYFTDQR
QSQPLITDRFNALNEV
>MGD
MSGSTGERPFSDILTSIRYWVIHSITVPSLFIAGWLFVSTGLAYDVFGRPRPNEYFTEQR
QEAPLITDRFNALEQV
>TGD
MSGSTGERPFTDILTSIRYWIIHSITVPSLFIAGWLFVSTGLAYDVFGSPRPNEYFTEQR
QETPLLTNRFNALEQV
