# Supplementary material for: Comparative Plastid Genomics of Green-Colored Dinoflagellates Unveils Parallel Genome Compaction and RNA Editing
Source: Front Plant Sci. 2022 Jul 11;13:918543. doi: 10.3389/fpls.2022.918543 (PMC9309888; doi:10.3389/fpls.2022.918543)
Supplement: Supplementary file 2 [file Data_Sheet_2.ZIP › Single_Gene_Alignments/psbF_trimmed.fasta]

>BigeNata
VYPIFTFRWLAVHALAVPTVFFIGSITSMQFIQR
>BryoHypn
TYPIFTVRWLAVHGLAVPTIFFLGSITAMQFIQR
>ChlaRein
VYPIFTVRWLAIHGIAVPTIFFLGAITAMQFIQR
>ChloAtmo
TYPIFTVRWLAVHALAVPTVFFLGAISAMQFIQR
>ChloVari
TYPIFTVRWLAVHALAVPTVFFLGAITAMQFIQR
>CoccSube
TYPIFTVRWLAVHALAVPTVFFLGAITAMQFIQR
>DunaSali
TYPIFTVRWLAIHAIAVPTIFFLGAITAMQFIQR
>EuglGrac
RYPIFTFRWLAVHALAIPTVFFLGSISAMQFIQR
>FloyTerr
TYPIFTVRWLAIHALAVPTVFFLGAITAMQFIQR
>LeptTerr
TYPIFTVRWLAVHALAVPTVFFLGSITAMQFIQR
>MesoViri
QYPIFTVRWLSVHALAVPTVFFLGAISAMQFIQR
>MicromSp
TYPIFTFRWLAVHALAVPVVFFLGSITAMQFIQR
>MonomaSp
TYPIFTVRWLSVHALAVPTVFFLGSITAMQFIQR
>NephOliv
IYPIFTVRWLAVHALAVPTVFFLGSISAMQFIQR
>OegoCard
VYPIFTVRWLAVHALAIPTVFFLGSITAMQFIQR
>OltmViri
TYPIFTVRWLAIHALAVPTVFFLGSITAMQFIER
>OocySoli
TYPIFTVRWLSVHALAVPTVFFLGSITAMQFIQR
>OstrTaul
TYPIFTFRWLAVHALAVPTVFFLGSITAMQFIQR
>ParaKess
TYPIFTVRWLAVHALAVPTVFFLGAITAMQFIQR
>PediMino
TYPIFTVRWLTVHALAVPTIFFLGAITAMQFIQR
>PediTube
TYPIFTVRWLAVHALGVPTIFFLGAITAMQFIQR
>PicoSali
TYPIFTVRWLAVHALAVPTVFFLGSITAMQFIQR
>PracCCMP
TYPIFTVRWLAVHALAIPTIFFIGSITAMQFIQR
>PrapCCMP
VYPIITVRWLAIHALGVPSVFFLGAISAMQFIQR
>PrasColo
TYPIFTVRWLAVHALAIPTVFFLGSITAMQFIQR
>PseuAkin
TYPIFTVRWLSIHALAVPTVFFLGAITAMQFIQR
>PycnProv
TYPIFTVRWLAVHALAVPTVFFLGAISAMQFIQR
>PyraPark
TYPIFTFRWLAVHALAVPTVFFLGAISAMQFIQR
>ScenObli
TYPIFTVRWLSIHALAVPTIFFLGSITAMQFIQR
>StigHelv
TYPIFTVRWLSVHALGIPTIFFLGAITAMQFIQR
>TrebAggr
TYPIFTVRWLAVHALAVPTVFFLGSITAMQFIQR
>VolvCart
VYPIFTVRWLAIHAIAVPTIFFLGSITAMQFIQR
>MarsNIES
TYPIFTFRWLAVHAIAIPTIFFLGAITAMQFIQR
>YPF-701
TYPIFTFRWLAVHALAIPTIFFLGAITAMQFIQR
>Lepi_new
VYPIFTVRWLAVHALAVPTVFFLGSITAMQFIQR
>MGD
TYPIFTFRWLAVHALAVPTIFFIGSITAMQFIQR
>TGD
TYPIFTFRWLAVHALAVPTIFFIGSISAMQFVQR
