# Supplementary material for: Comparative Plastid Genomics of Green-Colored Dinoflagellates Unveils Parallel Genome Compaction and RNA Editing
Source: Front Plant Sci. 2022 Jul 11;13:918543. doi: 10.3389/fpls.2022.918543 (PMC9309888; doi:10.3389/fpls.2022.918543)
Supplement: Supplementary file 2 [file Data_Sheet_2.ZIP › Single_Gene_Alignments/psbI_trimmed.fasta]

>BigeNata
MLILKSFVYTVVASFVSLFIFGFLSNDPGRRP
>BryoHypn
MLTLKIFVYIVVTFFVSLFIFGFLSNDPGRNP
>ChlaRein
MLTLKIFVYTVVTFFVCLFIFGFLSNDPARNP
>ChloAtmo
MLTLKIFVYTVVIFFVSLFIFGFLSNDPARNP
>ChloVari
MLTLKIFVYTVVTFFVSLFIFGFLSNDPGRNP
>CoccSube
MLTLKIFVYTVVTFFVSLFLFGFLSNDPARNP
>DunaSali
MLTLKIFVYTVVTFFVGLFIFGFLSNDPSRNP
>EuglGrac
MLILKVFVYALILIFVSLFVFGLLSNDPGRNP
>FloyTerr
MLTLKIFVYTVITFFVCLFIFGFLSNDPGRNP
>LepiChlo
MLTLKIFVYSIITFFVSVFIFGFLSRDPGRNP
>LeptTerr
MLTLKIFVYTVVTFFVSLFVFGFLSNDPGRNP
>MesoViri
MLTLKIFVYTVVIFFVSLFIFGFLSSDTGRNP
>MicromSp
MLTLKILVYTVVIFFISLFVFGFLSNDPGRNP
>MonomaSp
MLTLKIFVYTVVIFFVSLFVFGFLSNDPGRNP
>NephOliv
MLTLKIFVYTVVTFFVSLFIFGFLSNDPGRNP
>OegoCard
MLTLKIFVYTVVTFFVSLFVFGFLSNDPGRNP
>OltmViri
MLTLKIFVYTVVTFFVSLFIFGFLSNDPGRNP
>OocySoli
MLTLKIFVYTVVTFFVSLFIFGFLSNDPGRNP
>OstrTaul
MLTLKILVYTVVSFFVSLFIFGFLSNDPGRNP
>ParaKess
MLTLKIFVYTVVTFFVSLFIFGFLSNDPGRNP
>PediMino
MLTLKIFVYTVVTFFVSLFIFGFLSNDPGRNP
>PediTube
MLTLKIFVYTVVTFFVSLFVFGFLSNDPGRNP
>PicoSali
MLTLKITVYTVIIFFVSLFIFGFLSNDPGRNP
>PracCCMP
MLTLKIFVYTIVIFFVSLFIFGFLSSDPARNP
>PrapCCMP
MIALKILVYTVVIFFVSLFIFGFLSNDPGRNP
>PrasColo
MLALKITVYTVVISFISLFIFGFLSGDPARNP
>PseuAkin
MLTLKIFVYTVVTFFVSLFIFGFLSNDPGRNP
>PycnProv
MFALKILVYTVVIFFVSLFIFGFLSNDPGRNP
>PyraPark
MLTLKIFVYTVVIFFVSLFIFGFLSNDPGRNP
>ScenObli
MLTLKVFVYTVVTFFVFLFIFGFLSNDPARNP
>StigHelv
MLTLKIFVYTVVTFFVCLFVFGFLSNDPGRNP
>TrebAggr
--------------------------------
>VolvCart
MLTLKIFVYTVVTFFVCLFIFGFLSNDPARNP
>MarsNIES
MLTLKIFVYTVVTFFISLFIFGFLSNDPGRNP
>YPF-701
MLTLKIFVYTVVTFFVSLFIFGFLSNDPGRNP
>Lepi_new
MLTLKIFVYSIITFFVSVFIFGFLSRDPGRNP
>MGD
MLQLKIFVYTVITLFVSLFIFGFLSNDPGRNP
>TGD
MLTLKIFVYTVITFFVSLFIFGFLSNDPGRNP
