# Supplementary material for: Comparative Plastid Genomics of Green-Colored Dinoflagellates Unveils Parallel Genome Compaction and RNA Editing
Source: Front Plant Sci. 2022 Jul 11;13:918543. doi: 10.3389/fpls.2022.918543 (PMC9309888; doi:10.3389/fpls.2022.918543)
Supplement: Supplementary file 2 [file Data_Sheet_2.ZIP › Single_Gene_Alignments/psbJ_trimmed.fasta]

>BigeNata
MKNSGTTGRIPLWIVGFVVGSLALGLLGILFYGSYTGLGSSL
>BryoHypn
MSNTGTTGRIPLWLVGTLVGTVALGLVGIFFYGSYVGLGSSL
>ChlaRein
MSNTGTTGRIPLWLVGTVVGTLAIGLLAVFFYGSYVGLGSSL
>ChloAtmo
MSNTGTTGRIPLWLVATVAGLAVIALLGVFFYGSYSGLGSSL
>ChloVari
MSNTGTTGRIPLWLVGTVAGTAVIALVGIFFYGSYVGLGSSL
>CoccSube
MSNTGTTGRIPLWLVGTVVGTAALGLLAIFFYGSYVGLGSSL
>DunaSali
MSNIGTTGRIPLWLVGTVVGLLAIGLLGIFFYGSYVGLGSSQ
>EuglGrac
MSNSENTGRIPLWLVLTIIGLAAIALLALFFYGSYSGLGSSL
>FloyTerr
MANTGVTGRVPLWLIGTFAGTAALTLVGIFFYGAYVGLGSSL
>LeptTerr
MADIGTTGRIPLWLVGTVAGTAAIGLLGIFFYGSYVGLGSSL
>MesoViri
MSNTGTTGRIPLWLVGTVVGLLAIGLLALFFYGSYSGLGSSL
>MicromSp
MSNT-TTGRIPLWFVGTVAGLAALGLLAILFYGSYTGLGSSL
>MonomaSp
MSNTGTTGRIPLWLVGLVVGIAALGLLAILFYGSYVGLGSSL
>NephOliv
MSNTGTTGRVPLWFVGMIVGLAALGLLGIFFYGSYTGLGSSL
>OegoCard
MANTGVTGRIPLWLVGVVVGIAAIGLVGVFFYGSYVGLGSSL
>OltmViri
MTNTGTTGRIPLWLVGTVVGTLALGLVALFFYGAYHGLGSSL
>OocySoli
MSNTGTTGRIPLWLVGTVVGIAAITLVGIFFYGSYVGLGSSL
>OstrTaul
MSNT-TTGRIPLWFVGMVGGLAALGLLAIFFYGSYVGLGSSL
>ParaKess
MSNTGTTGRIPLWLVGTVAGTAVITLVGIFFYGAYVGLGSSL
>PediMino
MSNTGTTGRIPLWLIGTVVGTLAIGLLAIFFYGSYTGLGSSL
>PediTube
MSNTGTTGRIPLWLVGTVVGTLAIGLVAIFFYGAYVGLGSSL
>PicoSali
MSNTETTGRIPLWLVGTVVGLAAIGLLAIFFYGSYVGLGSSL
>PracCCMP
MTNTGTTGRIPLWVVGTVVGMAALGLVSIFFYGSYVGLGSSL
>PrapCCMP
MSNSGIKGRIPLWLSGTVVGLLAIGILALFFYGSYHGLGSSL
>PrasColo
MANTGTTGRIPLWLVGTAAGLAAITLAGLFFYGSYTGLGSSL
>PseuAkin
MSNTGTTGRIPLWLVGTVVGIAALTLLSVFFYGSYVGLGSSL
>PycnProv
MSNTGTTGRIPLWIIGVIVGLAALGLLGILFYGSYSGLGSSL
>PyraPark
MTNTGTKGRIPLWLVGTVGGIAALGLLSLFFYGSYSGLGSSL
>ScenObli
MSNTGTTGRIPLWLIGTFVGTAALGILAIFFYGSYVGLGSSL
>StigHelv
MANTGVTGRIPLWLIGTVVGSLAIGLLAIFFYGSYVGLGSSL
>TrebAggr
MSNTGTTGRIPLWLVGTVIGTAALGLLSIFFYGSYVGLGSSL
>VolvCart
MSNTGTTGRIPLWLVGTVVGTLAIGLLAIFFYGSYVGLGSSL
>MarsNIES
MSNTGTTGRIPLWLVGTVVGTLAVTLLAVFFYGSYVGLGSSL
>YPF-701
MSNTGTTGRIPLWLVGTVAGTAAIGLIAIWFYGCYSGLGSSL
>Lepi_new
MSNTETTGRVPLWLVGTIVGTLRIGLMAIFFYGSYVGLGSSF
>MGD
MSNTGTTGRVPLWLVGTIVGTLALGLLAIFFYGSYVGLGSSL
>TGD
MSDTGVTGRIPLWLVGTVVGTLALGLLGILFYGAYVGLGSSL
