# Supplementary material for: Comparative Plastid Genomics of Green-Colored Dinoflagellates Unveils Parallel Genome Compaction and RNA Editing
Source: Front Plant Sci. 2022 Jul 11;13:918543. doi: 10.3389/fpls.2022.918543 (PMC9309888; doi:10.3389/fpls.2022.918543)
Supplement: Supplementary file 2 [file Data_Sheet_2.ZIP › Single_Gene_Alignments/psbK_trimmed.fasta]

>BigeNata
IARLPEIYSIFYPLINVLPAIPVFFFLLAFVWQASVGFR
>BryoHypn
ISKLPEAYAPFDPLVDVLPIIPVLFLLLAFVWQASVSFR
>ChlaRein
LAKLPEAYAPFAPIVDVLPVIPVFFILLAFVWQAAVSFR
>ChloAtmo
LAKLPEAYAIFDPIVDVLPVIPVLFLALAFVWQAAVSFR
>ChloVari
LAKLPEAYAPFDPIVDVLPVIPVLFLLLALVWQASVSFR
>CoccSube
LAKLPEAYAPFDPIVDVLPIIPVLFLLLAFVWQASVSFR
>DunaSali
IAKLPEAYAPFSPIVDVLPIIPVLFILLAFVWQASVSFR
>EuglGrac
FGLLPEQYAPFDPLIDVLPIIPVLFFLLAFVWQASVKFR
>FloyTerr
VAKLPEAYAPFEPIVNVLPVVPILFLLLAFVWQSAVSFR
>LeptTerr
IAKLPEAYAPFDAIINVLPTIPVLFLLLAFVWQASVSFR
>MesoViri
LAKLPEAYAMFDPLVDVLPVIPLLFLLLAFVWQASVSFR
>MicromSp
LGRLPEAYAPFDPLVDVLPIIPVLFLLLAFVWQASVSFR
>MonomaSp
LARLPEAYAPFDPLVDVLPIIPLLFFLLAFVWQASVSFR
>NephOliv
LATLPEAYLPFRPLVDVLPSIPVLFLLLAFVWQAAVSFR
>OegoCard
LAKLPEAYAIFDPIVNVLPVIPVFFILLAFVWQAAVSFR
>OltmViri
LAKLPEAYAPFDPIVDVLPIIPVLFLLLAFVWQASVSFR
>OocySoli
IAKLPEAYAPFDPIVDVLPVIPVLFLALAFVWQAAVGFR
>OstrTaul
IGRLPEAYAPFDPIVDVLPIIPVLFLLLAFVWQASVSFR
>ParaKess
LAKLPEAYAPFDPIVDVLPVIPVLFLLLAFVWQAAVSFR
>PediMino
LAKLPEAYAPFDPIVDVLPVIPILFILLAFVWQASVGFR
>PediTube
LAKLPEAYAPFDPIVDVLPVIPVLFILLAFVWQASVGFR
>PicoSali
LAKLPEAYAPFDPIVDILPVIPVLFLLLAFVWQAAVSFR
>PracCCMP
VAKLPEAYAMFKPIVDVLPVIPFLFFALAFVWQAAVSFR
>PrapCCMP
LAKLPEAYAPFDPIVDVLPVIPVLFFLLAFVWQAAVSFR
>PrasColo
LAKLPEAYAIFDPLVDVLPVIPVLFLALAFVWQAAVSFR
>PseuAkin
LAKLPEAYAPFDPIVDVLPVIPLLFLLLAFVWQASVSFR
>PycnProv
FAKLPEAYAPFDPLVDVLPIIPVLFLLLAFVWQASVSFR
>PyraPark
LARLPEAYAPFDPIVDVLPVIPVLFLLLAFVWQASVSFR
>ScenObli
LAKLPEAYAPFDPIVDVLPIIPIFFLLLAFVWQASVSFR
>StigHelv
FAKLPEAYAPFDPIVDVLPVIPVLFLLLAFVWQAAVSFR
>TrebAggr
LAKLPEAYAPFDPIVDVLPIIPVFFLLLAFVWQASVSFR
>VolvCart
LAKLPEAYAPFAPIVDVLPVIPVFFILLAFVWQAAVSFR
>MarsNIES
LAKLPEAYAPFDPIVDVLPVIPVLFLLLAFVWQASVSFR
>YPF-701
VAKLPEAYAPFDPLVDILPIIPVLFLLLAFVWQAAVSFR
>Lepi_new
LAKLPEAYSLVRPIVDVLPVVPVFFLLLAFVWQASVSFR
>MGD
LSKLPEAYAPFDPIVDILPIIPVLFLLLAFVWQASVSFR
>TGD
LVKLPEAYRPFNPIVDVMPVIPVFFLLLAFVWQASVSFR
