# Supplementary material for: Comparative Plastid Genomics of Green-Colored Dinoflagellates Unveils Parallel Genome Compaction and RNA Editing
Source: Front Plant Sci. 2022 Jul 11;13:918543. doi: 10.3389/fpls.2022.918543 (PMC9309888; doi:10.3389/fpls.2022.918543)
Supplement: Supplementary file 2 [file Data_Sheet_2.ZIP › Single_Gene_Alignments/psbL_trimmed.fasta]

>BigeNata
NPNKQSVELNRTSLYWGLLLIFVLAVLFSSYIFN
>BryoHypn
NPNKQTVELNRTSLYWGLLLIFVLAVLFSSYIFN
>ChlaRein
NPNKQVVELNRTSLYWGLLLIFVLAVLFSSYIFN
>ChloAtmo
NPNKQTVELNRTSLYWGLLLIFVLAILFSNYIFN
>ChloVari
NPNKQSVELNRTSLYWGLLLIFVLAVLFSSYIFN
>CoccSube
NPNKQSVELNRTSLYWGLLLIFVLAVLFSSYIFN
>DunaSali
NPNKQVVELNRSSLYWGLLLIFVLAVLFSSYIFN
>EuglGrac
NSNKKTVELNRTSLYWGLLLIFVLAVLFSSYIFN
>FloyTerr
NPNKQVVELNRTSLYWGLLLIFVLAVLFSSYVFN
>LeptTerr
NPNKQSVELNRTSLYWGLLLIFVLAVLFSSYIFN
>MesoViri
NPNKQEVELNRTSLYWGLLLIFVLAILFSSYIFN
>MicromSp
NPNKQTVELNRTSLYWGLLLIFVLAVLFSSYIFN
>MonomaSp
NPNKQSVELNRTSLYWGLLLIFVLAVLFSSYIFN
>NephOliv
NPNKQTVELNRTSLYWGLLLIFVLAILFSSYIFN
>OegoCard
NPNKQVVELNRTSLYWGLLLIFVLAVLFSSYIFN
>OltmViri
NPNKQSVELNRTSLYWGLLLIFVLAVLFSSYIFN
>OocySoli
NPNKQIVELNRTSLYWGLLLIFVLAVLFSSYIFN
>OstrTaul
NPNKQTVELNRTSLYWGLLLIFVLAVLFSSYIFN
>ParaKess
NPNKQTVELNRTSLYWGLLLIFVLAVLFSSYIFN
>PediMino
NPNKQSVELNRTSLYWGLLLIFVLAVLFSSYIFN
>PediTube
NPNKQSVELNRTSLYWGLLLIFVLAVLFSSYIFN
>PicoSali
NPNRQTVELNRTSLYWGLLLIFVLAVLFSSYIFN
>PracCCMP
NPNKQTVELNRTSLYWGLLCIFVLGILFSSYFFN
>PrapCCMP
NPNRQSVELNRTALFWGLLLIFVLAVLFSSYIFN
>PrasColo
NPNKQVVELNRTSLYWGLICIFVLGILFSSYLFN
>PseuAkin
NPNKQTVELNRTSLYWGLLLIFVLAVLFSSYIFN
>PycnProv
NPNKQTVELNRSSLYWGLLLIFVLAVLFSSYIFN
>PyraPark
NPNKQQVELNRTSLYWGLLLIFVLAVLFSSYIFN
>ScenObli
NPNKQVVELNRTSLYWGLLLIFVLAVLFSSYIFN
>StigHelv
NPNKQVVELNRTSLFWGLLLIFVLAVLFSSYIFN
>TrebAggr
NPNKQSVELNRTSLYWGLLLIFVLAVLFSSYIFN
>VolvCart
NPNKQVVELNRTSLYWG-----------------
>MarsNIES
NPNKQTVELNRTSLYWGLLLIFVLAVLFSSYVFN
>YPF-701
NPNKQTVELNRTSLYWGLLLIFVLAVLFSSYIFN
>Lepi_new
NPNKQSVELNRTSLYWGLLLIFVLAILFSSYIFN
>MGD
NPNKQNVELNRTSLYWGLLLIFVLAVLFSSYIFN
>TGD
NPNKQSVELNRTSLYWGLLLIFVLAVLFSSYIFN
