# Supplementary material for: Comparative Plastid Genomics of Green-Colored Dinoflagellates Unveils Parallel Genome Compaction and RNA Editing
Source: Front Plant Sci. 2022 Jul 11;13:918543. doi: 10.3389/fpls.2022.918543 (PMC9309888; doi:10.3389/fpls.2022.918543)
Supplement: Supplementary file 2 [file Data_Sheet_2.ZIP › Single_Gene_Alignments/psbM_trimmed.fasta]

>BigeNata
MEVNILGVIAVALFILIPTSFLLILYVKTSA
>BryoHypn
MEVNILGLIATTLFIIIPTSFLLILYVKTAS
>ChlaRein
MEVNIYGLTATALFIIIPTSFLLILYVKTAS
>ChloAtmo
MEVNILGLIATALFIIIPTSFLLILYVQTAS
>ChloVari
MEVNILGVIATALFIIIPTSFLLILYVKTAS
>CoccSube
MEVNILGLMATALFIIIPTAFLLILYVKTAS
>DunaSali
MEVNILGLIATALFIIIPTSFLLILYVKTAA
>EuglGrac
-------------------------------
>FloyTerr
MEVNILGLTATALFIIIPTSFLLILYVKTAS
>LeptTerr
MEVNILGLIATTLFILIPTSFLLILYVKTAS
>MesoViri
METNILALMATALFIIIPTAFLIILYAQTNK
>MicromSp
-------------------------------
>MonomaSp
MEVNILGLIATALFIIIPTSFLLILYVKTES
>NephOliv
MEVNILGLIATALFIIIPTSFLLILYVKTAS
>OegoCard
MEVNILGLTATALFIIIPTSFLLILYVKTAA
>OltmViri
MEVNILGLIATALFILIPTSFLIILYVKTEA
>OocySoli
MEVNILGLIATALFILIPTAFLLILYVKTAS
>OstrTaul
-------------------------------
>ParaKess
MEVNILGVIATALFIIIPTSFLLILFVKTES
>PediMino
MEVNILGLIATALFIIIPTSFLLILYVKTAS
>PediTube
MEVNILGLIATALFIIIPTSFLLILYVKTEG
>PicoSali
MEVNILAVLATLLFILIPTSFLLILYVKTEG
>PracCCMP
-------------------------------
>PrapCCMP
METNILGLIATALFVIIPTSFLIILFVKTEA
>PrasColo
-------------------------------
>PseuAkin
MEVNILGLMAVALFILIPTSFLLILYVKTAS
>PycnProv
-------------------------------
>PyraPark
-------------------------------
>ScenObli
MEVNIFGLTATALFIIIPTSFLLILYVKTAS
>StigHelv
-EVNILGLTATALFIIIPTSFLLILYVKTAS
>TrebAggr
MEVNILGLIATALFIIIPTSFLLILYVKTAS
>VolvCart
-EVNIYGLTATALFIIIPTSFLLILYVKTAS
>MarsNIES
MEVNILGLIATALFIIIPTSFLLILYVKTAS
>YPF-701
MEVNILGLIATALFIIIPTSFLLILYVKTAS
>Lepi_new
METNILGLIATVLFVLIPTSFLIILYVKTAS
>MGD
METNILGLIATALFIIIPTSFLIILYVKTAS
>TGD
METNILGLVATALFIIIPTAFLIILYVKTAS
