# Supplementary material for: Comparative Plastid Genomics of Green-Colored Dinoflagellates Unveils Parallel Genome Compaction and RNA Editing
Source: Front Plant Sci. 2022 Jul 11;13:918543. doi: 10.3389/fpls.2022.918543 (PMC9309888; doi:10.3389/fpls.2022.918543)
Supplement: Supplementary file 2 [file Data_Sheet_2.ZIP › Single_Gene_Alignments/psbN_trimmed.fasta]

>BigeNata
MDGTAFFFTIFVWFLLISVTGYSIYVGFGPTSSALRDPFEEHED
>BryoHypn
MENSAFFLTILLWCLLLSITGYSIYIGFGPPSEQLRDPFEEHED
>ChlaRein
MESPAFFFTFFLWFLLLSVTGYSVYVSFGPPSKKLRDPFEEHED
>ChloAtmo
MET-ATVFSIFISCLLLSLTGYSLYTAFGEPSAELRDPFEEHED
>ChloVari
MESPAFFFTIFLWCLLLSITGYSIYVGFGPPSQQLRDPFEEHED
>CoccSube
MESPAFFYTIFLWCLLLSITGYSIYVGFGPPSKQLRDPFEEHED
>DunaSali
MESPAFFFTFFLWFLLLSATGYSVYVSFGPPSRKLRDPFEEHED
>EuglGrac
FKIISFLSTIFLGFFIISTTIYSIYMGFGPMSRKLKDPFEEHEN
>FloyTerr
MESPAFFFTIFLWFFLLSITAYSIYIGFGPPSKRLRDPFEEHED
>LeptTerr
METPAFFFTTFLGCLLLSITGYSIYVGFGPPSKQLRDPFEEHED
>MesoViri
MET-ATIFSIFFSCLLIGLTGYSLYTSFGNASSELRDPFEEHED
>MicromSp
METPAFFYAVFLWCLLISVTGYSIYIGFGPPSKDLRDPFEEHED
>MonomaSp
METPAFIYAIFLWFLLISVTGYSIYVGFGPPSKELKDPFEDHED
>NephOliv
METPALVATVFVSCLVLSITGYSLYIGFGPPSKELRDPFDEHED
>OegoCard
MESPAFFFTLFLWFFLLSITIYSIYIGFGPPSKRLRDPFEEHED
>OltmViri
MESPAFFFTIFLWCLLLSVTGYSVYVGFGPPSKDLRDPFDEHED
>OocySoli
MESPAFFYIIFLWCFLLSITGYSIYVGFGPPSKKLRDPFEEHED
>OstrTaul
MENSAFFYGVFLWCLLISVTGYSIYIGFGPPSKELRDPFEEHED
>ParaKess
MESPAFFFSIFLWSLLLSITGYSIYVGFGPPSKQLKDPFEEHED
>PediMino
MESPAFFFTIFLWCFLLSVTAYSIYVGFGPPSKNLRDPFEEHED
>PediTube
MESPAFFFTIFLWCFLLSVTAYSIYLGFGPPSKNLRDPFEEHED
>PicoSali
METPALVIAIFLACLVVSITGYSLYVGFGPPSKDLRDPFEEHED
>PracCCMP
MET-ATILVIFFSSSLISFTFYSLYTAFGSPSESLRDPFDEHED
>PrapCCMP
MDFSALFSTVFISCFILSLTAYSIYLGFGPGAEDLRDPFEEHED
>PrasColo
MET-AMLFGIFFGTLLVGMTGYSLYTAFGQPSKTLRDPFEDHED
>PseuAkin
MESPAFFFSLFVWCLLLSITAYSLYVGFGPPSKQLRDPFEEHED
>PycnProv
MDTPAFFFTVFLWCFLISITGYSLYVGFGPPSQNLRDPFEEHED
>PyraPark
METPAFFSTVFIACLLLSITGYSIYVGFGPPSQDLRDPFEEHED
>ScenObli
MDSPAFFFTFFLWFLLLSATGYSIYVSFGPPSKKLRDPFEEHED
>StigHelv
MDNPAFFFTIFLWFFLLSITAYSIYVGFGPPSKRLRDPFEEHED
>TrebAggr
MESPAFFYTIFLWCLLLSITGYSIYVGFGPPSKELRDPFEDHED
>VolvCart
MESPAFFFTFFLWFLLLSVTGYSVYVSFGPPSKKLRDPFEEHED
>MarsNIES
MESPALFFSIFLWCLLISVTGYSVYIGFGPPSKDLRDPFEEHED
>YPF-701
MESPALFFSIFLWCFLISVTGYSIYIGFGPPSNNLRDPFEEHED
>Lepi_new
MRNPEFFFPIFLFSFVLRSTVYSIYVGFGPPSKVLRDPFEEHED
>MGD
MESSAFFFPLFLWSLLLSATVYSIYVGFGPPSKGLRDPFEEHED
>TGD
M-NSAFFFPLFLWFLLMRVTIYSIYMGFGPPAEKLRDPFKEHED
