# Supplementary material for: Comparative Plastid Genomics of Green-Colored Dinoflagellates Unveils Parallel Genome Compaction and RNA Editing
Source: Front Plant Sci. 2022 Jul 11;13:918543. doi: 10.3389/fpls.2022.918543 (PMC9309888; doi:10.3389/fpls.2022.918543)
Supplement: Supplementary file 2 [file Data_Sheet_2.ZIP › Single_Gene_Alignments/psbZ_trimmed.fasta]

>BigeNata
------------------------------------------------------------
--
>BryoHypn
MILLFQVAVFALISLSFLLVVGVPVAFAYPNGWSENKGTIFSGVGLWFILVFLVGILNSF
VV
>ChlaRein
MTSILQVALLALIFVSFALVVGVPVVFATPNGWTDNKGAVFSGLSLWLLLVFVVGILNSF
VV
>ChloAtmo
MLITFQLALFALIGVSFLMVVGVPVILASPEGWVRSKNIVFSGALVWISLVFLVGLLNSF
VV
>ChloVari
MLLIFQLALFAFIVVSFLLVVGVPVVLATPEGWSENKGTVFSGIGIWFLLVFLVGILNSF
VV
>CoccSube
MTLLFQLTLFSFIALSFLLVVGVPVAFASPQGWTENKGTVFSGLGLWVLLVFLVGVLNSF
VV
>DunaSali
MTSILQIALLGLVLVSFALVVGVPVVFASPNGWTENKGVVFSGLSVWFLLVFAVGVFNSF
AV
>EuglGrac
MLFTFQALVLALIIFSFILVLTLPVIFASPKGWENNKSRIWLACRFWFFLVFLIGILDGI
FL
>FloyTerr
MTSMFQLTVFALVALSFLLVIGVPVVFALPNGWTENKKIVLPGLLIWLLLVFAVGILNSF
VI
>LeptTerr
MTLIFQLTLLALIGLSFVLIVGVPVVFASPDGWTENKTTVFSGLGAWVLLVFAVGILNSF
VV
>MesoViri
MLAAFQLTVLALIATSFLMVIGVPVIFASPEGWVKSKNFVFSGALLWISLVFAVGILNSF
VV
>MicromSp
MLVIFQLTLLAFIGLSLALVVGVPVLLASPEGWAQSKGLVLSGSALWMLLVFVVGALNSF
VS
>MonomaSp
MLFLFQISLFAFIALSFALVVGVPVLLASPDGWSSSKQVVFSGTSLWFFLVFVVGVLNSF
VV
>NephOliv
MTFIFQLALFALVALSFLLVVGVPVAFAAPEGWNVTKGYVFQGVSAWFALVFTVGVLNSL
VA
>OegoCard
MTSIFQLTLFAFVAFSAVLVVGVPVVFALPNGWTENKRVVLSGIGIWILLVFVIGILNSF
VV
>OltmViri
MTIIFQLTLFALIAVSFLLVIGVPVVFASPSGWTENKGTVFSGVGIWFLLVFAVGILNSF
VI
>OocySoli
MTLIFQLTLFAFIVLSFLLVVGVPVVFASPDGWTEYKQTIFSGLGLWILLVFAVGILNSF
VV
>OstrTaul
MLFIFQLTLLAFIGLSLALVIGVPVLLASPEGWAQSKGLVFSGSALWMLLVFVVGALNSF
VS
>ParaKess
MLLIFQLALFALIVVSFLLVIGVPVALATPEGWVENKRTVFSGIGLWFLLVFTVGILNSF
VV
>PediMino
MLLVFQLTLFAFIVLSFLLVVGVPVVFASPNGWSENKSTVLSGVGLWFLTLFAVGILNSF
VV
>PediTube
MLLVFQLTLVAFIVLSFLLVVGVPVVFASPNGWSENKSTVFSGVGLWFLLVFAVGILNSF
VV
>PicoSali
MTALFQLALFALVALSFLLIIGVPVVFASPEGWTENKGVVFSGLGAWMTLVFIVGVLNSF
VV
>PracCCMP
MLFLFQLAVFGLIGVSFLLVIGVPVVLASPSNSGTLKQTVVSGLGVWLLLVFLVGILNSF
VV
>PrapCCMP
MTALFQLTVFALIAVSFALVVGVPFTFALPDGWTTNRNFILSGAGLWMLLVFTVGVLNSF
VV
>PrasColo
MLQIFQLATFALILVSFGLVVGVPVTLALPDGWSSAKGTVYSGLGLWFALVFLVGILNSF
VI
>PseuAkin
MTLIFQLTLFAFVGLSFLLVVGVPVVFASPNGWTENKQVVFSGIGFWFLLVFAVGILNSF
VI
>PycnProv
MTFVFQLALFALVAVSFLLVVGVPVVFASPDGWSSNKSLVLTGTGVWALLVFTVGVLNSF
VV
>PyraPark
MILLFQLALFALIAVSFLMVIAVPVVFASPDGWSSTKGLVFTGAALWIFLVFLVGVLNSF
VI
>ScenObli
MTSVLQIALLALIAVSFALVVGVPVVFATPNGWSENKGIVFSGLSLWLVLVFAVGIFNSF
VI
>StigHelv
MTSIFQLTLFALILFSFVLVVGVPVVFALPNGWTENKRIVLSGLGLWILLVFVVGILNSF
VV
>TrebAggr
MTLIFQFTLFALIALSFLLVVGVPVVFASPEGWTENKRTVFSGLGLWILLVFAVGVLNSF
VV
>VolvCart
MTSILQVALLALIFVSFALVVGVPVVFATPNGWTENKSVVFSGLSLWLLLVFVVGILNSF
VV
>MarsNIES
MLLIFQLTLFALIVVSFLLVVGVPVVFASPNAWAENKGTVFSGLGIWFLLVFAVGILNSF
VV
>YPF-701
MLLAFQLTLFALIVVSFLLVVGVPVVFASPNAWSENKGTVFSGLGIWFLLVFAVGIFNSF
VV
>Lepi_new
MLFIFQFVIFILIILSFLLVVGVPVVFAFSEEWSQNKKLVLSGTSIWFLLVLVIGILNSF
VV
>MGD
MILIFQLSVFAFITLSFLLVIRVPVAFASPNGWAKNKSLVLSGTGLWFLLVFIVGILNSF
VV
>TGD
MLLPFQCVVLALVVLSFLLVVGVPVTFASPDGWAQNKSLVLSGTGIWFLLVILTGVLNFF
VV
