# Supplementary material for: Comparative Plastid Genomics of Green-Colored Dinoflagellates Unveils Parallel Genome Compaction and RNA Editing
Source: Front Plant Sci. 2022 Jul 11;13:918543. doi: 10.3389/fpls.2022.918543 (PMC9309888; doi:10.3389/fpls.2022.918543)
Supplement: Supplementary file 2 [file Data_Sheet_2.ZIP › Single_Gene_Alignments/rbcL_trimmed.fasta]

>BigeNata
---------MAGFKAGVKDYRLTYYTPDYKVKDTDILAAFRVTPQPGVPPEEAAAAVAAE
SSTGTWTTVWTDGLTSLDRYKGRCYFIETFEGKDNQFICYIAYPLDLFEEGSVTNLFTSI
VGNVFGFKALRAIRLEDLRIPVAYVKTFEGPPHGIQVERDKLNKYGRALLGCTIKPKLGL
SAKNYGRAVYEGLRGGLDFTKDDENVNSQPFMRWRDRFLFVAEAIYKSQSETGEVKGHYL
NATAGTSEEVLKRAECAKELGVPIVMHDFLTGGFTTNTSLSKYCRESGLLLHIHRAMHAV
VDRQKNHGIHFRVLAKTLRLSGGDHLHSGTVVGKLEGDKDVTLGFVDLMRDDYVELDRSR
GIYFTQDWASMGGVIPVASGGIHVWHMPALVDIFGDDACLQFGGGTLGHPWGNAPGAVAN
RVALEACIKIRNQGQNVLREGGNALREATKWSPELAAACEVWKEIKFEFDTIDTI
>BryoHypn
MAPKTETKAGAGFKAGVKDYRLTYYTPDYQVKDTDILAAFRMTPQPGVPPEECGAAVAAE
SSTGTWTTVWTDGLTSLDRYKGRCYDLEPVKGEENQYIAYVAYPLDLFEEGSVTNLFTSI
VGNVFGFKALRALRLEDLRISVAYAKTFQGPPHGIEVERDKLNKYGRPLLGCTIKPKLGL
SAKNYGRAVYECLRGGLDFTKDDENVNSQPFMRWRDRFLFVAEAIYKSQAETGEIKGHYL
NATAATCEAMLQRAQCAKELGVPIIMHDYLTAGLTANTSLAHYCRDTGLLLHIHRAMHAV
IDRQKNHGMHFRVLAKSLRMSGGDHLHSGTVVGKLEGEREVTLGFVDLMRDDFIEKDRAR
GIYFTQDWVSLPGVMPVASGGIHVWHMPALVEIFGDDACLQFGGGTLGHPWGNAPGAAAN
RIACEACVQARNEGRDLAREGGDVIRAACKWSPELAAACEVWKEIKFEFETIDTL
>ChlaRein
MVPQTETKAGAGFKAGVKDYRLTYYTPDYVVRDTDILAAFRMTPQPGVPPEECGAAVAAE
SSTGTWTTVWTDGLTSLDRYKGRCYDIEPVPGEDNQYIAYVAYPIDLFEEGSVTNMFTSI
VGNVFGFKALRALRLEDLRIPPAYVKTFVGPPHGIQVERDKLNKYGRGLLGCTIKPKLGL
SAKNYGRAVYECLRGGLDFTKDDENVNSQPFMRWRDRFLFVAEAIYKAQAETGEVKGHYL
NATAGTCEEMMKRAVCAKELGVPIIMHDYLTGGFTANTSLAIYCRDNGLLLHIHRAMHAV
IDRQRNHGIHFRVLAKALRMSGGDHLHSGTVVGKLEGEREVTLGFVDLMRDDYVEKDRSR
GIYFTQDWCSMPGVMPVASGGIHVWHMPALVEIFGDDACLQFGGGTLGHPWGNAPGAAAN
RVALEACTQARNEGRDLAREGGDVIRSACKWSPELAAACEVWKEIKFEFDTIDKL
>ChloAtmo
MSPQTETRTGTGFKAGVKDYRLTYYTPDYVTKETDILAAFRMTPQPGVPPEEAGAAVAAE
SSTGTWTTVWTDGLTSLDRYKGRCYDIEPVAGEDNQYIAYVAYPLDLFEEGSVTNLFTSI
VGNVFGFKALRALRLEDLRIPPAYVKTFQGPPHGIQVERDKLNKYGRPLLGCTIKPKLGL
SAKNYGRAVYECLRGGLDFTKDDENVNSQPFMRWRDRFLFCAEAIYKAQAETGEIKGHYL
NATAGTCEEMLKRAEYAKELGVPIVMHDYLTGGFTANTSLSHYCRDNGLLLHIHRAMHAV
IDRQRNHGIHFRVLAKALRMSGGDHIHSGTVVGKLEGEREVTLGFVDLLRDDYIEKDRSR
GIYFTQDWVSLPGVLPVASGGIHVWHMPALTEIFGDDSVLQFGGGTLGHPWGNAPGAVAN
RVALEACVQARNEGRDLAREGNNIIREAAKFSPELAAACEVWKEIKFEFETIDTL
>ChloVari
MAPQTETRAGAGFKAGVKDYRLTYYTPDYQPKDTDILAAFRMTPQPGVPPEEAGAAVAAE
SSTGTWTTVWTDGLTSLDRYKGRCYDIEPVPGEENQYIAYIAYPLDLFEEGSVTNLFTSI
VGNVFGFKALRALRLEDLRIPPAYVKTFQGPPHGIQVERDKLNKYGRGLLGCTIKPKLGL
SAKNYGRAVYECLRGGLDFTKDDENVNSQPFMRWKDRFLFVAEAIYKSQSETGEIKGHYL
NATAPLLEKRFKRAECAKDLGVPIVMHDYLTGGFTANTSLAHYCRDNGLLLHIHRAMHAV
IDRQRNHGIHFRVLAKALRLSGGDHLHSGTVVGKLEGEREVTLGFVDLMRDDYIEKDRSR
GIYFTQDWVSLPGTMPVASGGIHVWHMPALVEIFGDDACLQFGGGTLGHPWGNAPGAAAN
RVALEACTQARNEGRDLAREGGDIIRAACKWSPELAAACEVWKEIKFEFETIDTL
>CoccSube
MAPQTETKTSAGFKAGVKDYRLTYYTPDYQVKETDILAAFRMTPQPGVPPEECGAAVAAE
SSTGTWTTVWTDGLTSLDRYKGRCYDLEPVAGEENQYIAYVAYPLDLFEEGSVTNLFTSI
VGNVFGFKALRALRLEDLRIPPAYVKTFQGPPHGIQVERDKLNKYGRALLGCTIKPKLGL
SAKNYGRAVYECLRGGLDFTKDDENVNSQPFMRWRDRFLFVAEAIYKSQAETGEVKGHYL
NATAGTCEEMLKRAESARDFGVPIIMHDYLTGGFTANTSLAHYCRDNSLLLHIHRAMHAV
IDRQRNHGMHFRVLAKALRLSGGDHLHSGTVVGKLEGEREVTLGFVDLMRDDYIEKDRSR
GIYFTQDWVSLPGVMPVASGGIHVWHMPALVEIFGDDACLQFGGGTLGHPWGNAPGAAAN
RVALEACVQARNEGRDLAREGGDVIRAACKWSPELAAACEVWKEIKFEFETIDKL
>DunaSali
MVPQTETKTGAGFKAGVKDYRLTYYTPDYVVSETDILAAFRMTPQPGVPPEECGAAVAAE
SSTGTWTTVWTDGLTSLDKYKGRCYDLEPVPGEENQYIAYVAYPIDLFEEGSVTNLFTSI
VGNVFGFKALRALRLEDLRISPAYVKTFVGPPHGIQVERDKLNKYGRGLLGCTIKPKLGL
SAKNYGRAVYECLRGGLDFTKDDENVNSQPFMRWRDRFLFVAEAIYKAQAETGEIKGHYL
NATAGTAEGMLQRAQCAKELGVPIIMHDYLTGGFTANTSLAHYCRDHGLLLHIHRAMHAV
IDRQRNHGIHFRVLAKTLRMSGGDHLHSGTVVGKLEGEREVTLGFVDLMRDNFVEKDRSR
GIYFTQDWCSMPGVMPVASGGIHVWHMPALVEIFGDDACLQFGGGTLGHPWGNAPGAVAN
RVALEACTQARNEGRDLAREGGNVIRSACKWSPELAAACEVWKEIKFEFDTVDKL
>EuglGrac
MSPQTETKTGAGFKAGVKDYRLTYYTPDYQVSETDILAAFRMTPQPGVPAEECGAAVAAE
SSTGTWTTVWTDGLTQLDRYKGRCYDLEPVPGESNQYIAYVAYPIDLFEEGSVTNLLTSI
VGNVFGFKALRALRLEDLRIPPAYSKTFWGPPHGIQVERDRLNKYGRPLLGCTIKPKLGL
SAKNYGRAVYECLRGGLDFTKDDENVNSQSFMRWRDRFLFCAEAIYKAQTETGEVKGHYL
NATAGTCEEMYKRASFAAQIGVPIIMHDYLTGGFTANTSLAMYCRDNGLLLHIHRAMHAV
IDRQRNHGIHFRVLAKTLRMSGGDHLHSGTVVGKLEGEREVTLGFVDLMRDAYVEKDRSR
GIYFTQDWCGMGGTMPVASGGIHVWHMPALTEIFGDDACLQFGGGTLGHPWGNAPGAAAN
RVASEACVQARNEGRDLSREGGDVIREACKWSPELAAACEVWKEIKFEFETIDKL
>FloyTerr
MAPQTETKAGAGFKAGVKDYRLTYYTPDYIVKDTDILAAFRMTPQPGVPPEECGAAVAAE
SSTGTWTTVWTDGLTSLDRYKGRCYDIEPVPGEDNQYIAYVAYPIDLFEEGSVTNLFTSI
VGNVFGFKALRALRLEDLRISPAYAKTFQGPPHGIQVERDKLNKYGRGLLGCTIKPKLGL
SAKNYGRAVYECLRGGLDFTKDDENVNSQPFMRWRDRFLFVAEAIYKAQAETGEIKGHYL
NATAGTCNEMLKRAECAKELGMPIIMHDYITAGFTANTTLAQYCRDHGLLLHIHRAMHAV
IDRQRNHGMHFRVLAKALRMSGGDHLHSGTVVGKLEGEREVTLGFVDLMRDDYVEKDRSR
GVYFTQDWCSLPGVMPVASGGIHVWHMPALVEIFGDDACLQFGGGTLGHPWGNAPGAAAN
RVALEACTQARNEGRDLAREGGDVIRAACKWSPELAAACEVWKEIKFEFDTIDKL
>LeptTerr
MAPQTETKAGAGFKAGVKDYRLTYYTPEYQVKETDILAAFRMTPQPGVPPEEAGAAVAAE
SSTGTWTTVWTDGLTSLDRYKGRCYDIEPVAGEENQFIAYVAYPLDLFEEGSVTNLFTSI
VGNVFGFKALRALRLEDLRIPPAYVKTFQGPPHGIQVERDKLNKYGRSLLGCTIKPKLGL
SAKNYGRAVYECLRGGLDFTKDDENVNSQAFMRWRDRFLFVAEALYKSQAETGEIKGHYL
NATAGTCEEMLKRAECAKELGVPIIMHDYLTGGFTANTTLAHYCRDHGLLLHIHRAMHAV
IDRQRNHGMHFRVLAKALRLSGGDHLHSGTVVGKLEGEREVTLGFVDLMRDDYIEKDRSR
GIYFTQDWVSLPGTMPVASGGIHVWHMPALVEIFGDDACLQFGGGTLGHPWGNAPGAAAN
RVALEACVQARNEGRDLAREGGDVIRAACKWSPELAAACEVWKEIKFEFDTIDTL
>MesoViri
MSPKTETKAGTGFKAGVKDYKLTYYTPDYVVKDTDILAAFRMTPQPGVPPEECGAAVAAE
SSTGTWTTVWTDGLTSLDRYKGRCYDLEPVAGEENQYIAYVAYPIDLFEEGSVTNLFTSI
VGNVFGFKALRALRLEDLRIPVAYVKTFQGPPHGIQVERDKLNKYGRPLLGCTIKPKLGL
SAKNYGRACYECLRGGLDFTKDDENVNSQPFMRWRDRFLFVAEAIFKSQSETGEIKGHYL
NATAATCEEMLKRAAYAKELGVPIIMHDYLTGGFTANTSLAAYCRDNGLLLHIHRAMHAV
IDRQKNHGIHFRVLAKALRLSGGDHLHSGTVVGKLEGEREVTLGFVDLMRDDYIEKDRSR
GVYFTQDWCSMGGVMPVASGGIHVWHMPALTEIFGDDSCLQFGGGTLGHPWGNAPGAVAN
RVALEACVQARNEGRDLAREGNDVIRAACKWSPELAAACEVWKEIKFEFETIDTL
>MicromSp
MSPQTETKTQAGFKAGVKDYRLTYYTPDYQVQATDVLAAFRMTPQPGVPAEECGAAVAAE
SSTGTWTTVWTDGLTQLDRYKGRCYDIEPVPGEDNQFIAYVAYPLDLFEEGSVTNLFTSI
VGNVFGFKALRALRLEDLRIPVAYCKTFQGAPHGIQVERDKLNKYGRSLLGCTIKPKLGL
SAKNYGRAVYECLRGGLDFTKDDENVNSQPFMRWRDRFLFVAEAIYKAQAETGEIKGHYL
NVTAATSEEMIKRAACAKELGLPIIMHDYITGGFTSNTSLAIYCRDHGLLLHIHRAMHAV
IDRQRNHGIHFRVLAKALRMSGGDHLHSGTVVGKLEGERNVTLGFVDLMRDPIVEKDRDR
GVYFTQNWGSLPGVMPVASGGIHVWHMPALVEIFGDDACLQFGGGTLGHPWGNAPGASAN
RVALEACTQARNEGRDLAREGGDVIRAACKWSPELAAACEVWKEIKFEFDTVDTL
>MonomaSp
MSPQTETRTSAGFKAGVKDYRLTYYTPDYQVVDTDVLAAFRMTPQPGVPPEEAGAAVAAE
SSTGTWTTVWTDGLTSLDRYKGRCYDIEPVPGEDNQYIAYVAYPIDLFEEGSVTNLFTSI
VGNVFGFKALRALRLEDLRIPQAYVKTFQGPPHGIVVERDKLNKYGRGFLGCTIKPKLGL
SAKNYGRAVYECLRGGLDFTKDDENVTSQPFMRWRDRFLFVAEAIYKSQAETGEIKGHYL
NVTAGTAEEMLKRAQFAKDLGVPIIMHDYLTAGFTSNTSLSHYCRDNGLLLHIHRAMHAV
IDRQRNHGIHFRVLAKALRMSGGDHLHSGTVVGKLEGERDITLGFVDLMRDAVVEKDRSR
GIYFTQDWCGLAGTMPVASGGIHVWHMPALVEIFGDDACLQFGGGTLGHPWGNCPGAVAN
RVALEACTQARNEGRNLAREGGDIIRAACKWSPELAAACEVWKEIKFEFQAMDTL
>NephOliv
MAPQTETQAKAGFKAGVKDYRLTYYTPDYQVKDTDILAAFRMTPQPGVPPEECGAAVAAE
SSTGTWTTVWTDGLTSLDRYKGRCYDLEPVAGEDNQYIAYVAYPLDLFEEGSVTNLFTSI
VGNVFGFKALRALRLEDLRISVAYCKTFQGAPHGIQVERDKLNKYGRGLLGCTIKPKLGL
SAKNYGRAVYECLRGGLDFTKDDENVNSQPFMRWRDRFLFCAEAIYKAQAETGEIKGHYL
NATAGTSEEMLKRAVFAKELGVPIIMHDYLTGGFTANTSLAYYCRDNGLLLHIHRAMHAV
IDRQRNHGIHFRVLAKALRLSGGDHLHSGTVVGKLEGEREVTLGFVDLMRDAYVEKDRSR
GIYFTQDWASLPGVMPVASGGIHVWHMPALVEIFGDDACLQFGGGTLGHPWGNAPGAAAN
RVALEACTQARNEGRDLAREGGDVIRAACKWSPELAAACEVWKEIKFEFDTVDTL
>OegoCard
MAPQTETRAGAGFKAGVKDYRLTYYTPDYIVKDTDILAAFRMTPQPGVPPEECGAAVAAE
SSTGTWTTVWTDGLTSLDRYKGRCYDIEPVPGEENQYIAYVAYPLDLFEEGSVTNLFTSI
VGNVFGFKALRALRLEDLRIPAAYAKTFQGPPHGIQVERDKLNKYGRGLLGCTIKPKLGL
SAKNYGRAVYECLRGGLDFTKDDENVNSQPFMRWRDRFLFVAEAIYKAQSETGEIKGHYL
NATAGTCEEMLKRAVCAKELGVPIIMHDYLTGGFTANTSLSNYCRDHGLLLHIHRAMHAV
IDRQRNHGIHFRVLAKALRMSGGDHLHSGTVVGKLEGEREVTLGFVDLMRDDYIEKDRSR
GIYFTQDWVSLPGVMPVASGGIHVWHMPALVEIFGDDACLQFGGGTLGHPWGNAPGAAAN
RVALEACTQARNEGRDLAREGGDVIRAACKWSPELAAACEVWKEIKFEFETIDKL
>OltmViri
-MPTTETKTGAGFKAGVKDYRLTYYTPDYQVKETDILAAFRMTPQPGVPPEECGAAVAAE
SSTGTWTTVWTDGLTSLDRYKGRCYDLEPVPGEENQYIAYIAYPIDLFEEGSVTNLFTSI
VGNVFGFKALRALRLEDLRIPPAYVKTFQGPPHGIQAERDRLNKYGRGLLGCTIKPKLGL
SAKNYGRAVYECLRGGLDFTKDDENVNSQPFMRWRDRFLFVSEAIYKAQAETGEIKGHYL
NATAPDCEEMYKRAECAKDFGVPIIMHDYLTGGFTANTSLATYCRDNGLLLHIHRAMHAV
IDRQRNHGIHFRVLAKALRLSGGDHLHSGTVVGKLEGEREVTLGFVDLMRDDYIEKDRSR
GIYFTQDWCSLPGTMPVASGGIHVWHMPALVEIFGDDACLQFGGGTLGHPWGNAPGAAAN
RVALEACTQARNEGRDLAREGGDVIRQACQWSPELAAACEVWKEIKFEFETIDTL
>OocySoli
MAPQTETKAGAGFKAGVKDYRLTYYTPDYQVKETDILAAFRMTPQPGVPPEECGAAVAAE
SSTGTWTTVWTDGLTSLDRYKGRCYDIEPVPGEENQYIAYVAYPIDLFEEGSVTNLFTSI
VGNVFGFKALRALRLEDLRIPPAYVKTFQGPPHGIQVERDKLNKYGRGLLGCTIKPKLGL
SAKNYGRAVYECLRGGLDFTKDDENVNSQPFMRWRDRFIFVAEAIYKAQAETGEIKGHYL
NATAGTVEEMLKRAECAKELGVPIVMHDYITAGFTANTTLAHYCRDNGLLLHIHRAMHAV
IDRQRNHGIHFRVLAKILRMSGGDHLHSGTVVGKLEGEREVTLGFVDLMRDDYIEKDRSR
GIYFTQDWVSLPGVMPVASGGIHVWHMPALVEIFGDDACLQFGGGTLGHPWGNAPGAAAN
RVALEACTQARNEGRDLAREGGDVIRAAAKWSPELAAACEVWKEIKFEFETIDKL
>OstrTaul
MAPQTETKTGTGFQAGVKDYRLTYYTPDYQVKETDILAAFRMTPQPGVPAEECGAAVAAE
SSTGTWTTVWTDGLTQLDRYKGRCYDLEPVPGEDNQFIAYVAYPLDLFEEGSVTNLFTSI
VGNVFGFKALRALRLEDLRIPVAYCKTFQGAPHGIQTERDKLNKYGRGLLGCTIKPKLGL
SAKNYGRAVYECLRGGLDFTKDDENVNSQPFMRWRDRFLFVAEAIYKSQAETGEIKGHYL
NATAGNVDQMLKRAQVAKELGMPIIMHDYLTAGFTANTTLATYCREEGLLLHIHRAMHAV
IDRQRNHGIHFRVLAKALRLSGGDHLHSGTVVGKLEGERNVTLGFVDLMRDAYVEKDRDR
GIYFSQDWASLPGVMPVASGGIHVWHMPALVEIFGDDACLQFGGGTLGHPWGNAPGASAN
RVALEACTQARNEGRDLAREGGDVIRAACKWSPELAAACEVWKEIKFEFDTVDTL
>ParaKess
MAPQTETRAGAGFKAGVKDYRLTYYTPDYQPKETDILAAFRMTPQPGVPPEECGAAVAAE
SSTGTWTTVWTDGLTSLDRYKGRCYDIEPVPGEENQYIAYVAYPLDLFEEGSVTNLFTSI
VGNVFGFKALRALRLEDLRIPPAYVKTFQGPPHGIQVERDKLNKYGRALLGCTIKPKLGL
SAKNYGRAVYECLRGGLDFTKDDENVNSQPFMRWRDRFLFVAEAIYKSQAETGEIKGHYL
NATAATSEEMLKRAQCAKELGVPIVMHDYLTGGFTANTSLSAYCRDHGLLLHIHRAMHAV
IDRQRNHGIHFRVLAKALRLSGGDHLHSGTVVGKLEGEREVTLGFVDLMRDDYIEKDRSR
GIYFTQDWVSLPGVMPVASGGIHVWHMPALVEIFGDDACLQFGGGTLGHPWGNAPGAAAN
RVALEACVQARNEGRDLAREGGDVIRAACKWSPELAAACEVWKEIKFEFETIDTL
>PediMino
MAPQTETKAGTGYKAGVKDYRLTYYTPDYQPKETDILAAFRMTPQPGVPPEECGAAVAAE
SSTGTWTTVWTDGLTSLDRYKGRCYDIEPVPGEDNQYIAYVAYPIDLFEEGSVTNLFTSI
VGNVFGFKALRALRLEDLRISPAYIKTFQGPPHGIQVERDRLNKYGRALLGCTIKPKLGL
SAKNYGRAVYECLRGGLDFTKDDENVNSQPFMRWRDRFLFVAEAIFKSQQETGEIKGHYL
NATAGTCEEMMKRAQFAKDLGVPIIMHDYLTGGFTANTSLAHYCRDNGLLLHIHRAMHAV
IDRQRNHGIHFRVLAKALRMSGGDHLHSGTVVGKLEGEREITLGFVDLMRDDYVAKDRSR
GIYFDQDWVSMSGVMPVASGGIHVWHMPALVEIFGDDSCLQFGGGTLGHPWGNAPGAAAN
RVALEACTQARNEGRDLAREGGDVIRAACKWSPELAAACEVWKEIKFEFDTVDKL
>PediTube
MAPQTETKAGTGFKAGVKDYRLTYYTPDYQPKETDILAAFRMSPQPGVPAEEAGAAVAAE
SSTGTWTTVWTDGLTSLDRYKGRCYDIEPVPGEDNQYIAYVAYPIDLFEEGSVTNLFTSI
VGNVFGFKALRALRLEDLRISPAYIKTFQGPPHGIQVERDRLNKYGRALLGCTIKPKLGL
SAKNYGRAVYECLRGGLDFTKDDENVTSQPFMRWRDRFLFVAEAIFKSQQETGEIKGHYL
NATAGTCEEMMKRAQFAKDLGVPIVMHDYLTGGFTANTSLAHFCRDNGLLLHIHRAMHAV
IDRQRNHGIHFRVLAKALRMSGGDHLHSGTVVGKLEGEREITLGFVDLMRDDYIAKDRSR
GIYFDQDWVSMPGVMPVASGGIHVWHMPALVEIFGDDSCLQFGGGTLGHPWGNAPGAAAN
RVALEACTQARNEGRDLSREGGDVIRAACKWSPELAAACEVWKEIKFEFDTVDKL
>PicoSali
MAPQTETKTGTGFKAGVKDYRLTYYTPEYQVKETDILAAFRMTPQPGVPPEECGAAVAAE
SSTGTWTTVWTDGLTNLDAYKGRCYDLEPVPGEDNQYIAYVAYPLDLFEEGSVTNLFTSI
VGNVFGFKALRALRLEDLRIPPAYVKTFDGPPHGIQSERDRLNKYGRPFLGCTIKPKLGL
SAKNYGRACYECLRGGLDFTKDDENVNSQPFMRWRDRFLFVAEALNKSEAETGEIKGHYL
NATAGNVDEMLKRAAFARELGVPIVMHDYLTGGFTANTTLASYCRDNGLLLHIHRAMHAV
IDRQRNHGMHFRVLAKALRMSGGDHLHSGTVVGKLEGEREVTLGFVDLMRDNYIEKDRSR
GIYFTQDWVSMGGTIPVASGGIHVWHMPALVEIFGDDSCLQFGGGTLGHPWGNAPGAAAN
RVALEACVQARNEGRDLAREGGDIIRAAAKWSPELAAACEVWKEIKFEFETIDTL
>PracCCMP
MAPQTETKTGTGFKAGVKDYRLTYYTPDYIVKETDILAAFRMTPQPGVPPEECAAAVAAE
SSTGTWTTVWTDGLTSLDRYKGRCYDIEPVPGEDNQYICYVAYPIDLFEEGSVTNLFTSI
VGNVFGFKALRALRLEDLRIPPAYCKTFVGPPHGIQVERDKLNKYGRGLLGCTIKPKLGL
SAKNYGRAVYECLRGGLDFTKDDENVNSQPFMRWRDRFLFVAEAIYKSQAETGEIKGHYL
NATAGTCEEMLKRAECAKELGVPIIMHDYITAGFTSNTTLAIYCRDNGLLLHIHRAMHAV
IDRQRNHGIHFRVLAKALRMSGGDHLHSGTVVGKLEGDREVTLGFVDLMRDAYVEKDRTR
GVYFTQDWCGMGGVMPVASGGIHVWHMPALVEIFGDDACLQFGGGTLGHPWGNAPGATAN
RVALEACTQARNEGRSLAREGGDIIRAACKWSPELAAACEVWKEIKFEFDTVDTL
>PrapCCMP
MAPQTATKTQAGFKAGVQDYRLTYYTPDYQTLDTDILAAFRMTPQPGVPAEEAGAAVAAE
SSTGTWTTVWTDGLTNLDRYKGRCYNIEPVAGEENQYIAYVAYPLDLFEEGSVTNLFTSI
VGNVFGFKALRALRLEDLRIPVAYCKTFQGAPHGIQSERDRLNKYGRSFLGCTIKPKLGL
SAKNYGRACYECLRGGLDFTKDDENVNSQPFMRWRDRFLFVAEATMKAQAETGEIKGHYL
NATAGNVDEMIKRAAFARELGVPIVMHDYLTGGWTANTTLAEYCRDNGLLLHIHRAMHAV
IDRQKNHGMHFRVLAKSLRMSGGDHLHSGTVVGKLEGERDITLGFVDLMRDAFIEKDRSR
GIFFEQDWASLPGVMPVASGGIHVWHMPALVEIFGDDACLQFGGGTLGHPWGNAPGACAN
RVALEACVQARNEGRDLAREGGDIIRAACKWSPELASACEVWKEIKFEFEAVDTI
>PrasColo
MAPQTETKTGTGFQAGVKDYRLTYYTPEYVVKDTDILAAFRVSPQPGVPPEEVAAAVAAE
SSTGTWTTVWTDGLTSLDRYKGRCYDIEPVAGEQDSYIVYVAYPLDLFEEGSVTNLFTSI
VGNVFGFKALRSLRLEDLRIPPAYVKTFAGPPHGIQVERDKLNKYGRALLGCTIKPKLGL
SAKNYGRAVYECLRGGLDFTKDDENVNSQPFMRWRDRFLFVAEASYKAQAETGEVKGHYL
NATAATCEEMLKRAECAKDLGVPIIMHDYLTGGFTANTSLAHYCRDHGLLLHIHRAMHAV
IDRQRNHGIHFRVLAKALRLSGGDHLHSGTVVGKLEGEREVTLGFVDLMRDDYVEKDRSR
GVYFTQDWVSMGGVMPVASGGIHVWHMPALVDIFGDDACLQFGGGTLGHPWGNAPGAAAN
RVALEACVQARNEGRSLAREGGDVIRAACKWSPELAAACEVWKEIKFEFETIDTL
>PseuAkin
MAPQTETKAGTGFKAGVKDYRLTYYTPDYQVKDTDILAAFRMTPQPGVPVEEAGAAVAAE
SSTGTWTTVWTDGLTSLDRYKGRCYDIEPVPGEDNQYIAYIAYPLDLFEEGSVTNLFTSI
VGNVFGFKALRALRLEDLRIPPAYTKTFQGPPHGIQVERDKLNKYGRGLLGCTIKPKLGL
SAKNYGRAVYECLRGGLDFTKDDENVTSQPFMRWRDRFLFCAEAIYKSQAETGEVKGHYL
NSTAGTCESMMDRAQFAKDLGVPIVMHDYLTGGLTANTSLAIYCRNNGLLLHIHRAMHAV
IDRQRNHGIHFRVLAKALRLSGGDHLHSGTVVGKLEGEREITLGFVDLMRDDYIEKDRSR
GIYFTQDWASLPGTMPVASGGIHVWHMPALVDIFGDDACLQFGGGTLGHPWGNACGAAAN
RVALEACTQARNEGRDLAREGGDVIRAACKWSPELAAACEVWKEIKFEFDTVDKL
>PycnProv
MAPQTETQTRAGFKAGVQDYRLTYYTPEYQVKATDILAAFRMTPQPGVPPEECGAAVAAE
SSTGTWTTVWTDGLTCLDNYKGRCYDLEPVPGEDNQYIAYIAYPIDLFEEGSVTNLFTSI
VGNVFGFKALRALRLEDLRIPAAYVKTFAGPPHGIQVERDKLNKYGRPLLGCTIKPKLGL
SAKNYGRAVYECLRGGLDFTKDDENVNSQPFMRWRDRFLFCAEAIYKAQGETGEIKGHYL
NATAGTAEEMMKRAEFAVDLGMPIVMHDYLTGGFTSNTTLSNYCRDNGLLLHIHRAMHAV
IDRQRNHGIHFRVLAKALRLSGGDHLHSGTVVGKLEGEREVTLGFVDLMRDDFVEKDRNR
GIYFTQEWCSMGGVMPVASGGIHVWHMPALVEIFGDDSVLQFGGGTLGHPWGNAPGAAAN
RVALEACVQARNEGRDLAREGGDVIRAAAKWSPELAAACEVWKEIKFEFETIDKL
>PyraPark
MSPQTETKTGTGFKAGVKDYRLTYYTPDYQVKETDILAAFRMTPQPGVPPEEAGAAVAAE
SSTGTWTTVWTDGLTSLDRYKGRCYDIEPVPGEDEQYICYIAYPIDLFEEGSVTNLFTSI
VGNVFGFKALRALRLEDLRISPAYCKTFLGPPHGIQVERDRLNKYGRPLLGCTIKPKLGL
SAKNYGRAVYECLRGGLDFTKDDENVTSQPFMRWRDRFLFCAEAIHRSQAETGEVKGHYL
NCTAGTSDEVMRRAEFARDLGVPIVMHDYLTGGFTVNTSLANYCRNNGLLLHIHRAMHAV
IDRQRNHGIHFRVLTKALRMSGGDHLHSGTVVGKLEGEREVTLGFVDLMRDAYIEKDRSR
GVYFTQDWCGLSGTMPVASGGIHVWHMPALVEIFGDDSCLQFGGGTLGHPWGNAPGAAAN
RVALEACVQARNEGRDLAREGGDVIRAACKWSPELAAACEVWKEIKFEFEAMDKL
>ScenObli
MVPQTETRAGAGFKAGVKDYRLTYYTPDYVVKDTDILAAFRMTPQPGVPPEECGAAVAAE
SSTGTWTTVWTDGLTTLDRYKGRCYDIEPVPGEDNQYIAYVAYPIDLFEEGSVTNLFTSI
VGNVFGFKALRALRLEDLRIPPAYVKTFQGPPHGIQVERDKLNKYGRGLLGCTIKPKLGL
SAKNYGRAVYECLRGGLDFTKDDENVNSQPFMRWRDRFLFVAEATYKAQSETGEIKGHYL
NATAATCEEMLKRAQCAKELGVPIIMHDYLTGGFTANTSLSSYCRDHGLLLHIHRAMHAV
IDRQRNHGIHFRVLAKALRLSGGDHLHSGTVVGKLEGEREVTLGFVDLMRDDYIEKDRSR
GIYFTQDWCSMGGTMPVASGGIHVWHMPALVEIFGDDACLQFGGGTLGHPWGNAPGAVAN
RVALEACTQARNEGRDLAREGGDVIRSACKWSPELAAACEVWKEIKFEFETIDKL
>StigHelv
MVPQTETKAGAGFKAGVKDYRLTYYTPDYMVKDTDILAAFRMTPQPGVPPEECGAAVAAE
SSTGTWTTVWTDGLTSLDRYKGRCYDIEPVAGEDNQYIAYVAYPIDLFEEGSVTNLFTSI
VGNVFGFKALRALRLEDLRIPPAYAKTFQGPPHGIQVERDKINKYGRGLLGCTIKPKLGL
SAKNYGRAVYECLRGGLDFTKDDENVNSQPFMRWRDRFTFVAEAIYKSQAETGEIKGHYL
NVTAATSEEMMKRAECAKDLGVPIIMHDYLTAGLTANTSLAHYCRDTGLLLHIHRAMHAV
IDRQRNHGIHFRVLAKALRLSGGDHLHSGTVVGKLEGEREVTLGFVDLMRDDYIEKDRSR
GIYFTQDWCSLPGVMPVASGGIHVWHMPALVEIFGDDACLQFGGGTLGHPWGNAPGAAAN
RVALEACTQARNAGVDLARKGGDVIRAACKWSPELAAACEVWKEIKFEFETIDKL
>TrebAggr
MAPQTETKAGAGFKAGVKDYRLTYYTPDYQVKETDILAAFRMSPQAGVPPEEAGAAVAAE
SSTGTWTTVWTDGLTSLDRYKGRCYDIEPVAGEENQFIAYVAYPLDLFEEGSVTNLFTSI
VGNVFGFKALRALRLEDLRIPPAYVKTFQGPPHGIQVERDKLNKYGRSLLGCTIKPKLGL
SAKNYGRAVYECLRGGLDFTKDDENVNSQPFMRWRDRFAFVAEAIYKSQAETGEIKGHYL
NATAGTVEEMLKRAECARDFGMPIVMHDYLTGGFTANTTLAHYCRDNGLLLHIHRAMHAV
IDRQRNHGIHFRVLAKTLRMSGGDHLHSGTVVGKLEGEREVTLGFVDLMRDDYIEKDRSR
GVYFTQDWVSLPGTMPVASGGIHVWHMPALVEIFGDDACLQFGGGTLGHPWGNAPGAAAN
RVALEACVQARNEGRDLAREGGDIIRAACKWSPELASACEVWKEIKFEFDTIDKL
>VolvCart
MVPQTETKAGAGFKAGVKDYRLTYYTPDYVVKDTDILAAFRMTPQPGVPPEECGAAVAAE
SSTGTWTTVWTDGLTSLDRYKGRCYDIEPVPGEDNQYIAYVAYPIDLFEEGSVTNMFTSI
VGNVFGFKALRALRLEDLRIPPAYVKTFQGPPHGIQVERDKLNKYGRGLLGCTIKPKLGL
SAKNYGRAVYECLRGGLDFTKDDENVNSQPFMRWRDRFLFVAEAIYKAQAETGEVKGHYL
NATAGTCEEMLKRAQCAKELGVPIIMHDYLTGGFTANTSLASYCRDNGLLLHIHRAMHAV
IDRQRNHGIHFRVLAKALRMSGGDHLHSGTVVGKLEGEREVTLGFVDLMRDDYIEKDRSR
GIYFTQDWCSMPGVMPVASGGIHVWHMPALVEIFGDDACLQFGGGTLGHPWGNAPGAAAN
RVALEACTQARNEGRDLAREGGDVIRSACKWSPELAAACEVWKEIKFEFDTIDKL
>MarsNIES
MAPQTETRSSAGFKAGVKDYRLTYYTPEYQPAETDILAAFRMTPQPGVPPEEAGAAVAAE
SSTGTWTTVWTDGLTSLDRYKGRCYDIEPVPGEDEQYIAYVAYPIDLFEEGSVTNLFTSI
VGNVFGFKALRALRLEDIRISAAYCKTFQGAPHGIQVERDKINKYGRALLGCTIKPKLGL
SAKNYGRAVYECLRGGLDFTKDDENVNSQPFMRWRDRFLFVAEAIYKSQSETGEVKGHYL
NATAATCEEMMKRAECARDLGVPIIMHDYLTGGFTANTSLAHYCRDHGLLLHIHRAMHAV
IDRQRNHGIHFRVLAKALRLSGGDHLHSGTVVGKLEGEREITLGFVDLMRDNYVEKDRNR
GIYFSQDWASLPGVMPVASGGIHVWHMPALVEIFGDDSCLQFGGGTLGHPWGNAPGAAAN
RVALEACTQARNEGRDLAREGGDVIRAACRWSPELAAACEVWKEIKFEFDTVDKL
>YPF-701
MAPQTETTTGTGFKAGVKDYRLTYYTPDYQPKETDILAAFRMTPQPGVPPEEAGAAVAAE
SSTGTWTTVWTDGLTSLDRYKGRCYDLEPVPGEDDQYIAYVAYPIDLFEEGSVTNLFTSI
VGNVFGFKALRALRLEDLRISSAYVKTFQGPPHGIQVERDKLNKYGRSLLGCTIKPKLGL
SAKNYGRAVYECLRGGLDFTKDDENVNSQPFMRWRDRFLFCAEGIYKAQAETGEIKGHYL
NATAATSEEMLKRAEFAKNIGVPIIMHDYLTGGFTSNTSLAHYCRDSGLLLHIHRAMHAV
IDRQRNHGIHFRVLAKALRLSGGDHLHSGTVVGKLEGEREITLGFVDLMRDDFVEKDRSR
GIYFTQEWVSLPGTMPVASGGIHVWHMPALVEIFGDDACLQFGGGTLGHPWGNAPGAAAN
RVALEACVQARNEGRDLAREGGDVIRAACRWSPELAAACEVWKEIKFEFDTVDKL
>Lepi_new
MVPQTETKTSSGFKAGVKEYRLTYYTPDYTESPNDILAAFRMTPQPGVPAEEAGAAVAAE
SSTGTWTTVWTDGLTSLDRYKGRCYDIEPVAGEENQYIAYIAYPVDLFEEGSMTNLFTSI
VGNVFGFKALRALRLEDLRIPPAYVKTFQGPPHGIQVERDKLNKYGRSLLGCTIKPKLGL
SAKNYGRACYECLRGGLDFTKDDENVNSQPFMRWRDRFLFVAEAIFKAQHETSEIKGHYL
NVTAGTCEEMYKRASFARELGVPIVMHDYLTGGFTANTSLAAFCRDNGLLLHIHRAMHGV
IDRQRNHGMHFRVLAKALRLSGGDHLHSGTVVGKLEGEREITLGFVDLMRDDFIARDRSR
GIYFEQEWCSMPGVMPVASGGIHVWHMPALVEIFGDDACLQFGGGTLGHPWGNAAGACAN
RVALEACIQARNEGRDLAREGGDVLREATKWSPELAAACEVWKEIKFEFDTVDKL
>MGD
MVPQTETKTGTGFKAGVKEYRLTYYTPDYHPRETDVLAAFRMTPQPGVPAEEAGAAVAAE
SSTGTWTTVWTDGLTSLDVYKGRCYDIEPVAGEDNQYIAYVAYPIDLFEEGSVTNLFTSI
VGNVFGFKALRALRLEDLRIPVAYAKTFLGPPHGIQVERDKLNKYGRSLLGCTIKPKLGL
SAKNYGRAVYECLRGGLDFTKDDENVNSQPFMRWRDRFLFVAEAIFKSQQETSEIKGHYL
NATAGTCEEMMKRAVFAKELGVPIIMHDYLTGGFTANTTLATYCRDNGLLLHIHRAMHGV
IDRQRNHGIHFRVLAKALRMSGGDHLHSGTVVGKLEGEREITLGFVDLMRDDYVAKDRSR
GIYFEQEWRSMPGVMPVASGGIHVWHMPALVEIFGDDACLQFGGGTLGHPWGNAPGACAN
RVALEACTQARNEGRDLAREGGDIIRAAAKWSPELAAACEVWKEIKFEFDTVDTL
>TGD
MAPQTETKTGTGFKAGVKEYRLTYYTPDYQTVATDVLAAFRMTPQPGVPAEEAGAAVAAE
SSTGTWTTVWTDGLTSLDYYKGRCYDIEPVAGEDNQYIAYIAYPIDLFEEGSVTNLFTSI
VGNVFGFKALRALRLEDLRIPVAYVKTFQGPPHGIEVERDKLNKYGRALLGCTIKPKLGL
SAKNYGRACYEGLRGGLDFTKDDENVNSQPFMRWRDRFLFVAEAIFKAQLETGEIKGHYL
NATAGTCEEMIKRAQFAKELGVPIIMHDYLTGGFTANTSLAEYCRDNGLLLHIHRAMHGV
IDRQRNHGIHFRVLAKALRLSGGDHLHSGTVVGKLEGEREITLGFVDLMRDNIVTKDRSR
GIYFEQDWCAMPGVFPVASGGIHVWHMPALVEIFGDDSCLQFGGGTLGHPWGNAPGACAN
RVALEACTQARNEGRDLAREGGDVIRAAAKWSPELAAACEVWKEIKFEFDTVDKL
