# Supplementary material for: Comparative Plastid Genomics of Green-Colored Dinoflagellates Unveils Parallel Genome Compaction and RNA Editing
Source: Front Plant Sci. 2022 Jul 11;13:918543. doi: 10.3389/fpls.2022.918543 (PMC9309888; doi:10.3389/fpls.2022.918543)
Supplement: Supplementary file 2 [file Data_Sheet_2.ZIP › Single_Gene_Alignments/rpl14_trimmed.fasta]

>BigeNata
MVQPQSRVKVVDNSGAKEIVCIRVLIGDIIIGVVKEAIPNTPLKKSDIVRAVVVRTRKGL
KRKNGIYIRFDDNAAVIVNKENNPRGTRIFGPVARELRDKSFMKIVSLAPEVI
>BryoHypn
MIQSQTYLNVADNTGAKQIMCIRILIGDIIIGVVKQSTPNMPIKKSEIVRAVIVRTCKPF
RRKNGFLIQFDDNAAVIVNKEGAPRGTRIFGPVARELRDSDFMKIISLAPEVL
>ChlaRein
MIKPLSYLNVADNSGARELMCIRALIGDVIIAVVKDALPNMPVKRSDIVRAVIVRTRKGI
RRENGMAIRFDDNAAVIINKEGNPRGTRVFGPIARELRDKNFTKIVSLAPEVL
>ChloAtmo
MIQSQTYLNVADNSGARKIMCIRVLIGDVIIAVVKDSVPNMALKRSEVVRAVVVRTRKGL
RRDNGMTIRFDDNAAVVINKEGNPRGTRVFGPVARELRDRNFTKIVSLAPEVL
>ChloVari
MIQPQSYLRVADNTGARELMCIRVLVGDIIIAVVKDATPNMPVKKSDIVRAVIVRTRKNV
RRVNGTSIRFDENAAVIINKENNPRGTRVFGPVARELRDGNFTKIISLAPEVL
>CoccSube
MIQPQSYLNVADNSGARKLMCIRVLIGDVIIATVKEVLPNMAVKKSDIVRAVIVRTCKGL
RRENGMSIRFDDNAAVIINKEGNPRGTRVFGPVARELRDRNFTKIVSLAPEVV
>DunaSali
MIKPQSFLNVADNSGARKLMCIRVLIGDTIIAVVKDAIPNMPTKKSDVVRGVIVRTKKGI
RRPNGMNIKFDDNAAVIVNKEGNLRGTRVFGPIARELRDRNFTKIISLAPEVL
>EuglGrac
MIKPQTYLKIADNTGAQKIMCIRILIGDIIIAVVKEAIPNMVVKKSDIVKAVIVRTVKGV
RRESGMAIRFDENAAVIINNDRSPKGTRIFGPIARELREKEFVKIMSLAPEVV
>FloyTerr
MIRPQSFLNVADNTGAKKLMCIRVLIGDVIIAVVKDSIPNTTVKKSDIVRAVIVRSRKGI
RRPNGMSIRFDENAAVVINKEGNPRGTRVFGPVARELRERDFIKILSLAPEVL
>LeptTerr
MIQPQTYLNVADNSGARKLMCIRILIGDVIIAVVKDALPNMPLKKSEIVRAVIVRTRKGV
NRNNGTSIRFDENAAVIINKEGNPRGTRIFGPVARELRERNFTKLVSLAPEVL
>MesoViri
MIQAQSYLNVADNSGAKKIMCIRVLIGDVIIGVVKDSVPNMSLKKSEVVRAVVVRTCKGI
RRENGMTIRFDDNAAVVINKDGNPKGTRVFGPVARELRDRNFTKIVSLAPEVL
>MicromSp
MIQPQTYLEVADNSGARKLMCIRVLIGDVIIAVVKEALPNMPVKRSDVVRAVVVRTAHTV
QRENGMSIRFDENAAVIINKEGNPRGTRVFGPIARELRERDFMKIVSLAPEVL
>MonomaSp
MIQPQTYLHVADNTGAQTIMCIRVLVGDVIIGVVKSALPNMTLKKSDVVRAVVVRTAHGV
RRSNGMTLRFDENAAVVINQEGNPRGTRVFGPIARELREKNFSKIVSLAPEVL
>NephOliv
MIQPQTILQVADNSGARQLMCIRVLIGDVIIAVVKDAIPNMPVKKSDVVRAVVVRTSKPV
RRDTGMLIRFDDNAAVIVNQEGNPRGTRVFGPVARELRDRQFMKIISLAPEVL
>OegoCard
MIQPQSFLNVADNSGARKLMCIRVLIGNIIIAVVKDAIPNTAFKKSDIVRAVIVRTKKGI
KRENGMTIRFDDNAAVVINKEGNPRGTRVFGPIARELRDQNLTKILSLAPEVV
>OltmViri
MIQPQTYVNVADNSGARKLMCIRVLIGDTIIAVVKEAIPNMPLKKSDIVRAVIVRSAKGI
RRPDGTIIRFDDNAAVVINKEGNPRGTRVFGPVARELREREFTKIVSLAPEVL
>OocySoli
MIQPQTYLNVADNTGAKRLMCIRVLIGDIIIAVVKDAIPNMPFKKSDIVRAVIVRTRKGF
KRENGTAICFDDNAAVIINKEGNPRGTRVFGPVARELRDKNFTKIVSLAPEVV
>OstrTaul
MIQPQTYLEVADNSGARKLMCIRVLIGDVIIAVVKEALPNMPIKKSEVVRAVIVRTAHTI
QRDNGMSIRFDDNAAVIINKEGNPRGTRVFGPIARELRERDFMKIVSLAPEVL
>ParaKess
MIQPQTYLRVADNTGARELMCIRVLVGDIIIAVVKDATPNMPVKKSDIVRAVIVRTRKNV
RRSNGTSIRFDENAAVIINKENNPRGTRVFGPVARELRDGNFTKIISLAPEVL
>PediMino
MIQPQSYLNVADNTGAKELMCIRVLIGDTIIAVVKEALPNMPVKRSEVVTAVVVRTRHGV
QRANGSYIRFDENAAVIINKEGNPRGSRVFGPVARELRDKNFSKIVSLAPEVI
>PediTube
MIQPQTYLNVADNTGAKQIMCIRVLIGDTIIAVVKEALPNMPVKKSEVVTAVVVRTKNGT
QRSNGSYIRFDENAAVIITKEGNPRGSRVFGPVARELRDKNFSKIVSLAPEVI
>PicoSali
MIQAQSYLNVADNSGAKELMCIRVLIGDTIIAVVKEAVPNMNVKKSDVVRAVVVRTKKSV
RRESGMLIRFDENAAVVITNEGNPRGTRVFGPVARELRERNFTKIISLAPEVL
>PracCCMP
MIQPQSYLAVADNSGAKKIMCIRVLIGSVIIGVVKEALPNMPIKKSDIIRAVIVRTCKPL
RRENGMLIQFDENAAVLINKEGNPRGTRVFGPIARELRDYNFTKIISLAPEVL
>PrapCCMP
MIQAQSFLKVADNTGARKIMCIRVLVGDVFIGVVKDAAPNMPVKKSDVVRAVVVRTRKGL
QRENGITLRFEENAAVIVNAEDQPRGTRLFGPIARELRDRNFTKIISLAPEVL
>PrasColo
MIQAQSYLNVADNSGARKIMCIRVLIGDTIIGVVKEATPNMPIKRSDIVRAVVVRTRKAV
RRDSGMLLRFDDNAAVIINKDGNPCGTRVFGPVARELREQNFTKIVSLAPEVL
>PseuAkin
MIRPQTILNVADNSGAKKLMCIRVLIGDIIIAVVKQATPNMPLKKSDKVRAVVVRTAQGV
QRENGTFIRFDDNAAVVINKDDNPRGTRVFGPVARELRDRKFTKIVSLAPEVL
>PycnProv
MIQAQTYLTVADNSGARKLMCIRVLVGDIIIAVVKEALPNMPVKKSDIVRAVIVRTKKPI
QREDGMTIRFDENAAVVLNAADNPRGTRVFGPIARELRDKDFGKIISLAPEVI
>PyraPark
MIQTQSYLSVADNSGARKLMCIQVLIGDIIVAVVKDAIPNMPLKKSDVVRAVIVRTRKGL
RRENGMSIRFDDNAAVIINKEGNPRGTRVFGPIARELRDRNFTKIVSLAPEVL
>ScenObli
MIQPQSYLNVADNSGARKLMCIRVLIGDVIIAVVKDALPNMPLKKSDVVRAVIVRTSKGV
RRENGMMLCFDDNAAVVINKEGNPRGTRVFGPIARELRDRNFTKIVSLAPEVV
>StigHelv
MIRPQSYLNVADNTGARKVMCIRVLIGDVIIAVVKDALPNTGVKKSDIVRAVVVRTRKGI
RRENGMFIRFEDNAAVVINKEGNPRGTRIFGPVARELRDRNFTKIVSLAPEVL
>TrebAggr
MIQPQSYLNVADNSGARKLMCIRVLIGDIIVAVVKEAIPNMPLKKSDIVQAVVVRTCKGL
RRENGMTIRFDDNAAVIINKEGNPRGTRVFGPIARELRDRNFTKIVSLAPEVL
>VolvCart
MIKPLSYLNVADNSGARELMCIRALIGDVIIAVVKDALPNMPVKRSDIVRAVIVRTRKGI
RRENGMSIRFDDNAAVIINKEGNPRGTRVFGPIARELRDKNFTKIVSLAPEVL
>MarsNIES
MIQPQTYLNVADNTGAKQLMCIQVLIGDTIVAVVKDSLPNMPIKKSDKVRAVIVRTHGGI
RRKNGSVVRFDDNAAVIISKEGNPRGTRVFGPVARELREKNFTKIISLAPEVL
>YPF-701
MIQPQSYLNVADNTGAKKLMCIQVLIGDVIVAVVKDAIPNMPLKKSDKVRAVIVRTSYGI
HRNNGSVIRFDDNAAVIITKEGNPRGTRVFGPVARELREKEFSKIVSLAPEVL
>Lepi_new
MVQLQTYLTVADNTGARELMCIRVLLGDTIMAVVKASLPNMSVSRSEVVRAVVVRTRKGL
FRSDGTQIRFNQNARVILNKQDNPRGSRIFGPVSREVRYKNFTKIISLAPEVV
>MGD
MIQPQTYLKVADNTGAQKLMCIRILLGDTIIAVVKEALPNSSIQCSEIVRAVVVRSSNMM
QRANGSLIRFDENAAVLINKEGNPRGSRVFGPIARELRDRDFSKIMSLAPEVI
>TGD
MIQPKSYLKVADNTGARKLMCIRVLLGDIIIAVVKEALPNMSIRRSEIVRAVLVRTRKEV
KRINGSRIRFDENAAVIINKDGNPRGSRVFGPVVRELRDRNFSKIVSLAPEVI
