# Supplementary material for: Comparative Plastid Genomics of Green-Colored Dinoflagellates Unveils Parallel Genome Compaction and RNA Editing
Source: Front Plant Sci. 2022 Jul 11;13:918543. doi: 10.3389/fpls.2022.918543 (PMC9309888; doi:10.3389/fpls.2022.918543)
Supplement: Supplementary file 2 [file Data_Sheet_2.ZIP › Single_Gene_Alignments/rpl16_trimmed.fasta]

>BigeNata
MTRVKRGKITCRTRKKRMQSVKGFRGAWSTLSRPAMQGSLRALNYSYKHRRKNVKTFRRL
SIVRFNALIYNRLIALINLYNCRLNRNVLSQLGIRDSNTF
>BryoHypn
MVRIKRGFSAKNRRKKILKITKGYRGASKTLRRDANQKVLKALFNSYEHRKYYKRNMRQL
WISRINAIVYHSFIWYCRTQNYNLNRKVLSQLALYDKQSF
>ChlaRein
MTRVKRGNVSRKRHKKILNMSKGFRGAASTLFRTANQQNMKALRYSYRNRRQKKRDFRRM
WITRVNSAVYSEFMNYLKTHKIQLNRKVIAQLSICDPEAF
>ChloAtmo
MTRVKRGYVARKRRKRVLQLTQGFRGAHSVLFRTANQQNIKALRYASRDRARRKRDFRRL
WITRINAGAYSQLMHRFKKCGILINRKVLAQLALLDTKTF
>ChloVari
MTRVKRGNVARKRRKQVLNLANGFRGSSSRLFRTAQQQTMKALSYSYRDRQQKKREFCGL
WITRLNAAAYTEFRHNLKKAGIQLNRKVLSQVALRDQQAF
>CoccSube
MTRVKRGSVARKRRQKILKLAQGFRGSSSTLFRVANQHALKGLKNSYRDRHQRKREFRSI
WITRINAATYNQFVCSLKKTKAALNRKVLSQLAAWDRHAF
>DunaSali
MTRVKRGNVSRKRHKKILKLNKGFRGSASALYRTAKQQNMKALRYSYANRRQKKREFRSI
WITRLNAAVYSEFIYYLKNRSIQLNRKVLAQLSICDPEAF
>EuglGrac
MTRIKNNGISKKKRKRKISKMKGWVGGHSKLFRTGNQQLMKARHYAFYDRKKKKNLNKTL
WITRINGGLYNIFVSFLRKTKTYVNKKLLSEINVRDSKSF
>FloyTerr
MTRVQRGIVARKRRKKILSITSGFRGAASVLFRTANQRYMKALRSAYQNRRQKKRDFRRL
WISRLNAAVYNEFIHALKTCNIALDRQILSQLSLCDANSF
>LepTerr
MTRVKRGNVARKRRKKILKITKGFRGSSSTLFRTANQQQMKALRYSYRDRLTRKRNFRAL
WIVRINAMAYNQFINNITKAQIIINRKTLSQLAIYDSTIF
>MesoViri
MTRVKRGNVARKHRNKILNLAKGFRGAHSVLFRTANQQIIKSLRYAYRDRARKKRDFRKL
WIARINAASYSQLINQLKTSNILLNRKILAQIALLDGPVF
>MicromSp
MTRVKRGTVARKRRNKILDLNRGFRGSHSTLFRTANQRSLKALSSSYSDRRKKKRQYRRL
WIRRINAGVYSRFMHDVKVNRQNLNRKVLSQLVILDPTSF
>MonomaSp
MTRVKRGFVARKRRKRVLKLAKGFRGSHSVLFRTAQQRTMRALSLSYTDGRQFKRAMRRL
WIRRLNSALYSGFINNLKKAKSLLNRKVLSQLAILDPTSF
>NephOliv
MTRVKRGYVARKRRNKILRANRSFRGTHSKLFRIANQQHMKALRYSYRDRACKKRDFRHL
WITRINAVVYSRFMHQLRLGNMVLNRKVLSQLASLDPASF
>OegoCard
MTRVKRGIIARKRRQKILNMNKGFRGAASVLFRTANQRYMKSLRSAYENRHNKKRNFRKL
WISRLNSAVYSQFVYMLKKSGIILNRKILSQLSICDPQIF
>OltmViri
MTRVKRGYVARKRRKKVLSLTKGFRGSSSVLFRSANQRNMKALKYAYRDRRKMKREFRKL
WITRINAATYSTFIHKLKKANIVLNRKLLAQLAVRDQQVF
>OocySoli
MTRVKRGNVARKKHKKTLKLTEGFRGSSSVLFRTANQQKIKALKFSYRDRLQRKRDFRSV
WITRINAAIYNKLFNYLTTTNIPLNRKIVAQLSIRDDDSF
>OstrTaul
MTRVKRGNVARKRRNKILELNRGYRGSHSTLFRTAQQRTLKALTTAYTDRRKKKRTYRRL
WIRRINAAVYSKFIHTMKKDQIMLNRKVLSQLVILDPPSF
>ParaKess
MTRVKRGNVARKRRKQVLKLAQGFRGSSSKLFRTAQQRTMKALSYSYQDRQKKKRQFVGL
WVTRLNAAAYSSFRNLLKNNGILLNRKVLSQVAIRDQEAF
>PediMino
MTRVKRGSVARNRRKKIFKITEGFRGSSSKLFRMAQQQSMKALRYAYRGRNERKRQMRSL
WIARINAAAYSSLIHKLKSANILLNRKIVSQLAIRDKEVF
>PediTube
MTRVKRGSVARNRRKKIFKMTEGFRGSGSSMFRMANQQNMKALRYAYRGRNERKRQIRSL
WISRINAVAYSTLIHKLKSLNILLNRKIISQLAIRDKEAF
>PicoSali
MTRVKRGNVARKRRNKILQMNKGFRGSNSTLFRTANQKNMRSLKYAYRDRKRKKREFRKL
WITRINAAAYSQLIHQLKLNNVEINRKVLSQITLFDQNAF
>PracCCMP
MTRIKRGFIRKNRRKKIMKLAKGFQGSHSKLFRVANQQVMRALKYAYYDRKKKKTFFRQI
WITRINASTYSSFIGLVKKSNILLNRKSLAHLVVHDEAAF
>PrapCCMP
MARVKRGSVARKRRRQVLKNTKGARSANSKLFRSAQQHNMKALRYAYVDRRNKKREARRQ
WIIRCNSATYSQFIHQLAKSQVRLNRKVLAQLALSNPEDF
>PrasColo
MSRVKRGATKRRRHKKILSLAKGAQGSRSVLFRTANQQVMHSLKYGYTHRALKKRMYRQL
WITRINAIVYSTFMHSLRSKNIVLNRKMLSQLAVFDKKVF
>PseuAkin
MTRIKRGFVARKRRKKVLNLTKGFRGSSSVLFRPANQRKMKALRFSYRDRRQRKRDLRSL
WITRINSASYSQFVYKLKQLNIHINRKWLAQLAIRDYKVF
>PycnProv
MTRVKRGSVARHRRNKVLSQASGYYGSHSRLFRTAMQQRMKALKYEYRDRRCRRRDFRRL
WITRIGSIAYNKFIHSINTSVVTLNRRSLAQLAVLDYKSY
>PyraPark
MTRVKRGAVARNRRRRILKLTKGFQGSHSTLFRTANQQAMKALKYSYVDRRKRKIEFRQL
WIRRINASSYSQLIYGLKKAKIDLNRKVLAQLAILDPDSF
>ScenObli
MTRVKRGNVSRKRHKKVLNLTKGFRGAASLLFRTANQQNMKALRYSYANRRKKKRNFRRL
WITRVNAAIYSEFLYVLKNSNILLNRKILAQLAICDPDTF
>StigHelv
MTRVKRGIVARKRRKKILNYTKGFRGAASKLFRTANQRYMKALKLSFVNRRKKKRDFRSL
WISRLNAAVYNEFIFALKICNINLNRKTLSQISICDPQTF
>TrebAggr
MTRVKRRTVSRNRHKKVLKMTQGFRGSSSTLFRTAKQQNMKALRYSYRDRNQRKREFRSL
WITRMNAAIYSKFIHSIKKSERFLNRKMLAQLALRDSEAF
>VolvCart
MTRVKRGNVSRKRHKKILSLSKGFRGAASTLFRTANQQNMKALRYSYRNRRQKKRDFRRT
WIARLNSAVYSQFMNYLKTHKIQLNRKVIAQLSICDPEAF
>MarsNIES
MTRVKRGFVAKRRRKKILDRTEGFIGSSSTLFRTANQRYTKALTFSSRDRKNRKRDFRAL
WITRLNAAAYSELISLCKQKNIILNRKVLSQLAIRDSDSF
>YPF-701
MTRVKRGFVARRRRKKVMDRTEGFLGSSSKLFRTANQRYMKALKFSYRDRKVRKREMRSL
WITRLNAAVYSTFIHKMKLAQVGLNRKVLSQLVIFDQEAF
>Lepi_new
MRRVKREINAQIRRQKILLLRKRAMESNSRSFRMAKQQLMKSMNFSYCSRRNRKRYFRSL
WIIRLNRALYLTFIHSIRQRKCILNRKVMAQMALLDPPFF
>MGD
MTRVKRGAVARQRRKKVLSSTKGAIGSNSYLFRMAQQHAMKSMSYAYHGRRERKRQYRAL
WVTRLNTMIYSYFFNYTRKKKHLLNRKTLAQLALYDPMIF
>TGD
MTRVKRGLVARKRRKKILLITNGAIRSNSRLFRMAQQHSMKAMRYSYRGRRERKRIYRSL
WLVRLNARLYSSFFSYLRQKKCLLNRKTLAQMILYDPISF
