# Supplementary material for: Comparative Plastid Genomics of Green-Colored Dinoflagellates Unveils Parallel Genome Compaction and RNA Editing
Source: Front Plant Sci. 2022 Jul 11;13:918543. doi: 10.3389/fpls.2022.918543 (PMC9309888; doi:10.3389/fpls.2022.918543)
Supplement: Supplementary file 2 [file Data_Sheet_2.ZIP › Single_Gene_Alignments/rpl2_trimmed.fasta]

>BigeNata
-----------------------------------------------------------I
DYLRNKVFVPGVVLSTLYSPGLSAKTCIIKYLDGEVRKILCPPIALGNHLLLKNLPLGTD
IHNVELYPGCGGKLARAGGTFANVIAKEGSYVTLRLPSGEVRFISKYCWATIGRICEKNN
GKKALYKAGQNRWIGKRPHVRGVVKNPVDHPHGGGEGRSPIGRSHPVTPWGRIALGQRTR
KSKRYSDLLIL
>BryoHypn
MALRYYKTHTPGTRQRSCCDFSNISRALTSAFTRKRGKNNRGIITIRHRGGGHKRLYRKI
DIKRSKYCSLAKVFSIEYDPNRTAYIALLHYTDGTKRYILKPKLDLPDTLPLKNIPLGTE
IHNIEITPGRGGQLVKSAGTSAQILAKEGNFVTIRLPSGEIRIILKKCWATIGQVSNVDW
QLRSIGKAGRSRWLDRRPHVRGAVMNPVDHPHGGGEGRAPIGRKHPVTPWGKPTLGKKTR
KIIKYSNKLII
>ChlaRein
MGIRFLQAYTPGTRNRSVSDFSELTKALTVSLHRAKGRNNRGIITCRHRGGGHKRLYRQI
DFRRDKIGVTAKVVRIEYDPNRNARIALLRYEDGEKRYIIHPPILIGNSLPLRNIPLGAE
VHNVEFQPGSGGQLARSAGAMVEILAKEGNFVTIRLPSKEIRLVSKNCWATVGQVGNIEA
YNLTIGKAGRTRWLGKRPTVRGSVMNPVDHPHGGGEGRAPIGRSRPVTPWGRPALGQLTR
KPKKYSNTLIV
>ChloAtmo
MGIRLYRAYTPGTRFRSVSEFTDITKSLTYGRHRSQGRNNRGIITSRHRGGGHKRLSREI
DFRRDKVGIPARVATIEYDPNRNCRIALLNYQDGEKRYVLHPPLQLGNALPLSKIPLGTG
IHNIEVSPGQGGKLVRAAGGVAQLVAKEGSYVTVRLPSGEVRLVLKECSATIGQVGNVDA
SNVTIGKAGRKRWLGQRPKVRGVVMNPVDHPHGGGEGRAPIGRSKPVTPWGHPALGKRTR
KRNKYSNALII
>ChloVari
MAIRFFKAATPGTRHGSVLDFSEVNKSLTSWWSRSKGRNNRGIITSRHRGGGHKRLYREI
DFARTKLTIPAKVTHIEYDPNRNSRIALVSYQDGEKRYILHPTIAVGNCLPLVNIPLGTE
VHNVELQPGAGGQLVRAAGTVAQIVAKEGTWVTLRLPSGEVRLVSQNCWATIGRVGNIDA
FNLTLGKAGRKRWLGRRPHVRGSAMNPVDHPHGGGEGRAPIGRSRPVSPWGKPALGAKTR
KRKKFSAALIL
>CoccSube
MGIRFYKSYTPGTRNRSVSEFIEVTKKLTHFIHKSSGRNSRGVITSRHRGGGHKRLYRNI
DFYRNKVGVVGKVAAVEYDPNRNARIALLHYQDGEKRYIVYPPVSVGNSMPLSSMPLGTE
IHNVELRPGSGGQLVRAAGTAAQLIAKEGNFVTLRLPSGEVRLIPNACWATVGQVGNADA
SNLTIGKAGRQRWLGRRPRVRGVVMNPVDHPHGGGEGRAPIGRSHPVTPWGRPALGERTR
RAKKYSGSLIV
>DunaSali
MGIHLLNPCTPGTRNRSVSDFSELTKSLTSYRQRSNGRNNRGIITCRHRGGGHKRLYRQI
DFRRDKIGVPAKVISIEYDPNRNARIALLHYEDGVKRYILHPPILVGNSLPLRNIPLGAE
IHNVEFQPGSGGQLARAAGSLVEILAKEGDFVTVRLPSKEIRFISKNSWATLGQVGNVEA
YNLTIGKAGRSRWLGIRPTVRGSAMNPVDHPHGGGEGRAPIGHSRPLTPWGRPALGKLTR
KPKKFSNVFII
>EuglGrac
MIIRYYKPYTSGTRKRSVSNFSEITKYLTFFVHRSKGRNSRGVITCRTLGGGHKRLYRRI
EFKRNKLGILGKVISIEYDPNRNARIALIYYKNGDKSYIIHPPIKIGNSLPISKIPLGTI
IHNVEFEPGKGGQIARAAGTFVQILANEGKFVTITMPSGEVRLLRRYCWATIGQVGNLDH
SNVVLGKAGRNRWLGNKPTVRGVAMNPCDHPHGGGEGRSPIGRPKPVTPWGKPALGKKTR
SPKRFSNKYII
>FloyTerr
MAIRFLRAMTPGTRNRSVSDQKDISKNLTYSLHRAKGRNNRGVITCRHRGGGHKRLYREI
DFQRDKTGVKGKVLTIEYDPNRNSRIALVRYQDGEKRYILHSPIQAGNALPLRNVPLGTS
VHNVEFHPGAGGQLARSAGAMVEVLAKEGDFVTIRLPSKEIRLVSRNCWATIGQVGHIEA
YNVILGKAGRTRWLGRRPTVRGSVMNPVDHPHGGGEGRCPIGRSRPLTPWGKPALGQLTR
KAKKYSDKLIL
>LeptTerr
MGIRFYKPYTPGTRNRSMAEFDQITKHLTSWIPRSKGRNNRGIITSRHRGGGHKRLYRNI
DFKRNKLGILGQVATIEYDPNRNARIAKVHYQDGEKRYILYPPITIGNSLPLHQIPLGTE
IHNIELKPGSGGQLARAAGSVAQLVAKEGNFVTLRLPSGEIRLVSKSCWATIGQVGNVEQ
MNLTVGKAGKSRWLGRRPKVRGVVMNPVDHPHGGGEGRAPIGRSRPVTPWGRPALGQRTR
NATKYSRNLII
>MesoViri
MGIRLYKAYTPGTRNRSVLEFNDITKSLTYHRHRSKGRNNRGIITIRHRGGGHKRLCRLI
DFTREK-NIPATVASIEYDPNRNCRIALLYYKNGIKRYIIHPPLSVGNSLPLNKIPLGTG
IHNIELSPGQGGQLARAAGAVAQLIAKEGKFVTVRLPSGEVRLILKECWATIGQVGNVDA
NNITIGKAGRTRWLGKRPVVRGVVMNPVDHPHGGGEGRSPIGRPKPVSPWGKTALGAKTR
KRKKYSDVLII
>MicromSp
MALRFYKAYTPGTRHRSVADCTELSKSLTRSFHRAKGRNNRGVITCRHRGGGHKRLYRQI
DFRRNKYDMNAQVLTIEYDPNRNARIALVQYDDGEKRYILQPPNSIGNSLPLAAMPLGVQ
IHNIEVHPKKGGQLVRSAGGVAQLVAKEGDFVTVRLPSGEVRLLNNQCWATIGQVGNSEV
MNLSMGKAGRSRWLGKRPTVRGSVMNPVDHPHGGGEGRCPVGRSQPMTPWGKPALGRKTR
ARKKYSDSLIL
>MonomaSp
MSIRSYKAYTPGTRNRSVSDFNELTKKLTRFAHSSTGRNNRGIITSRHRGGGHKRKYRDI
DFKRNKYDIPGIVKTVEYDPNRNANISLICYQDGEKRYILHSPSTLGNSLPLMNMPLGVE
IHNVEIHPGKGGQLVRAAGTVAQIVAKEGPFVTLRLPSGEVRLFFKECWATVGQVGNIEH
MNIRIGKAGRNRWLGKRPHVRGSVMNPVDHPHGGGEGRCPIGHPRPLSPWGKPALGKKTR
SAKKYSNAFRV
>NephOliv
MGIRFYRAHTPGTRNRSVSDFHEITKSLTHANHRARGRNHSGSITTRWRGGGHKRLYRQI
DFRRDKVGVLARVATVEYDPNRSARIALLHYQDGSKRYILHPPISIGNALPLVNMPLGTE
VHNIELRPYNGGQLVRAAGAVAQLVAKEGGFGTLRMPSGEVRLVAKDCWATVGQVGHVES
INLTLGKAGRSRWLDRRPRVRGSVMNACDHPHGGGEGRCPIGHPGPLTPWGKPALGQRTR
ARKKYSDALLV
>OegoCard
MGIRFLRPYTPGTRNRSVSDFKEITKSLTFWLHRSKGRNNRGIITCRHRGGGHKRLYRQI
DFQRDKTGIVGKVLSIEYDPNRNARIALIQYQDGEKKYIISPPIQPGNCLPLRNIPLGTE
LHNVEFQPGSGGKLARAAGTLVELLAKEGDFVTIRLPSKEIRFISRNCWATIGAVGHMEA
YNVVIGKAGRNRWLGKRPTVRGSVMNPVDHPHGGGEGRAPIGRSRPVTPWGRPALGQPTR
KKTKYSTKLIL
>OltmViri
MGIRFYKANTPGTRNRSVSDFSEITKSLTFNVQRAKGRNNRGVITSRHRGGGHKRLYRLI
DFKRNKIGIAAKVATIEYDPNRNARIALLHYQDGEKRYILHPPVLTGNALPLKNIPLGGE
VHNVELQPGAGGQLARAAGAVAQIVAKEGNLVTLRLPSGEVRLVSNECWATVGQVGNTDA
INMVVGKAGRKRWLGKRPHVRGVVMNPCDHPHGGGEGRSPIGRPRPVSPWGKPALGQRTR
KGHKYSDQMIL
>OocySoli
MGIRFYKVYTPGTRNRSVSEFIEITKKLTFWFNRSKGRNNRGIITSRHRGGGHKKLYRKI
DFRRDKIGIPARVATIEYDPNRNARIVLLHYKDGEKRYILHPPIRIGNSLPLFTIPLGTE
IHNVEFQPGKGGQLARAAGTSVQIVAKEGRFVTLRLPSGEVRLVSKNCWATVGQVGNAEI
NNLTLGKAGRTRWLGKRPKVRGVVMNPVDHPHGGGEGRAPIGRCHPVTPWGKPALGQRTR
KSKKYSTSFLI
>OstrTaul
MALRFYKAYTPGTRNRSVADCSGLTKSLTRSMHRAKGRNNRGVITCRHRGGGHKRLYRQI
DFRRNKYDMAATVKTIEYDPNRNARIALVEYQDGEKRYILHPVNAVGNSLPLMAMPLGVQ
VHNIEMHPKKGGQLVRSAGAVAQLVAKEGEYVTLRLPSGEVRLISNKCWATIGQVGNMEA
MNLSLGKAGRSRWLGRRPTVRGSVMNAVDHPHGGGEGRCPVGHAQPRTPWGKPALGVKTR
TRKKYSDTLIL
>ParaKess
MAIRFFKAATPGTRHGSVLDFSEISKSLTTWWSRSKGRNNKGIITSRHRGGGHKKLYRDV
DFKRNKVGVSAKVSSIEYDPNRNAHISLLHYQDGEKKYILHPTISIGNSLPLTNIPLGTE
VHNIELKPGAGGQLVRAAGTVAQIVAKEGNYVTLRLPSGEVRLVPQNCWATIGRVGNVDK
INLTLGKAGRNRWLGRRPHVRGSAMNPVDHPHGGGEGRAPIGRSRPLSPWGKPALGVKTR
KRKKFSNFLIL
>PediMino
MGIRFYRAYTPSTRNCSVSSFEEITKSLTKWIKNSQGRNNRGVITSRHRGGGHKRLYRQI
DFKRDKLGISAKVVSIEYDPNRNARIALLHYQDGEKRYILAPPIQIGNALPLWNMPLGTE
IHNIELQPGGGGELVRAAGTLAQLVAKEGKYATLRLPSGEVRLVSKDCWATIGQVGNIDI
NNITIGKAGKMRWRGRRPHVRGSVMNPVDHPHGGGEGKCPIGRSRPVTPWGKPALGVKTR
KPKKYSNALII
>PediTube
MGIRFYRAYTPSTRHCSVSSFEEITKSLTKWVKRAQGRNNRGVITSRYRGGGHKQLYRQI
DFKRDKIGISAKVISIEYDPNRNARIALLHYKDGEKRYILAPPIQIGNALPLWNIPLGTE
IHNIELQPGGGGELVRAAGTLAQLVAKEGNYATLRLPSGEVRLISKNCWATVGQVGNIDI
NNIIIGKAGKMRWRGKKPHVRGSVMNPVDHPHGGGEGKCPIGRSRPVTPWGKPALGVKTR
KPKKYSNALII
>PicoSali
MPIRLYRTCTPGTRNRSVSDFNEITKKLTVQCKRSYGRNNRGIITSQNHGGGQKRLYRII
DFRRNKFDILGRIVSIEYDPNRNSRIALVHYQDGEKRYILQPSIQIGNALLLKDIPLGTE
VHNLECNPGGGGKLVRAAGTSAQIVAKEGTWVTLRMPSGEIRLLSPNCRATIGQVGNIDY
SNITIGKAGRNRWLGRRPHVRGVVKNPVDHPHGGGEGRAPIGRKHPVTPWGRPTLGHKTR
SRHKYSDSLII
>PracCCMP
MTIRFYKPYTPSTR--TSLDFSQLDKTLLEKHHRQKGRNNRGVITIRHRGGGHKRRYRHI
DFHRRKKDIIGIVKQLEYDPNRTSHIALLHYSDGEKRYILAPQIKIGNALPLSAIPLGTL
VHNIESIPLAGGKFVRSAGTAAQIVAKEGKYVTLRLPSGEVRLFLNTCWATIGQVGNTDA
MNIVLGKAGRKRWFGKRPTVRGSVMNPVDHPHGGGEGRSPIGRSAPVTPWGKPALGMKTR
SPKKYSDRVII
>PrapCCMP
MGITKTRSVTPGTRHQIAADFSELTKGLTQGYARKFGRNHRGVKTTRHRGGGHKRNYREV
DFRRTKHNIQAQVVSIEYDPNRKAHLALLHYEDGEKRYILHPPLTLGNTLPLKNIPLGIE
VHNVELQPGKGGQFSRSAGSSCTILAKEGEYITLRMPSGEIRKVLENCCATIGQVGNVNN
SNLCSGKAGRSRWLGRRPHVRGSVMNPVDHPHGGGEGRAPVGRKSPCTPWGKVALGARTR
KGNKSSNKMIV
>PrasColo
MAIRIYKSLTPGTRFTNRLVRFPNTSANIKGFQRSKGRNNQGRITARHRGGGHKRRYRFV
LWKRFAQENPGKVIGLEYDPNRNAFLAKIETSE-QHHYILAAPLKTGNALPLTAIPVGSE
IHNIELAPTQGAKLVRAAGTSAQVVAKEGKYASIRLPSGEVRFILQTCWATLGRVGNEEY
ANIRDGKAGRKRWRGRRPYVRGSVMNPCDHPHGGGEGRAPIGRSQPVDPWGKPALGRPTR
SKYRYSNKFIV
>PseuAkin
MGLRLYKPYTASTRNRSVSDFSEITKTLTSWVFRSKGRNNRGIITSRHLGGGHKRLYRLI
DFKRQKIGILGKVATIEYDPNRNARIVLLHYQDGAKGYILHPPILIGNCLPLKAIPLGTE
VHNVELYSGMGGQLSRAAGSSAQIVAKEGRFVTLRLPSGEVRLVSQNCWATIGQVGNVDA
NNIRIGKAGRMRWLGRRPKVRGVVMNPNDHPHGGGEGRSPIGRKCPVSLWGRLALGERTR
KSKKYSNKLIL
>PycnProv
MAIRFYNPYTPGNRNHSALDFSELTKHLVKGQNRSHGRNNRGVITCRHKGGGHKRLYRTI
DFRRGLVETPAKVEAIEYDPNRTANLALLHYEDGTKSYILHPPIQSGNALPLASAPLGTL
VHAIELQPGKGAQVARSAGSAAQIVAKEGAAVTLRLPSGEVRLFSRYCWSTIGQVGNEER
ANIRLGKAGRRRWLGIRPRVRGVVMNPCDHPHGGGEGRAPIGRSRPVTPWGQPALGKRTR
SNRRYSEKAIL
>PyraPark
MGIRFYRAYTPGTRNRSVSDFAEITKSLTSYQHRSKGRNNRGIITCQQRGGGHKRLYRTI
DFHRNKLGLPAKVFSIEYDPNRSARIALLHYQDGEKRYILSPPIQLGNALPLRNMPLGTE
VHNIELQPGSGGKLARAAGSLAQIVAKEGDYVTLRLPSGEVRLVSRNCWATIGQVGNFEA
NNIVVGKAGRKRWLGRRPKVRGVVKNPVDHPHGGGEGRAPIGRARPVTPWGKPALGKKTR
KPKKYSSDLIL
>ScenObli
MGIRFLKAFTPGTRNRSVSDFSEITKSLSKMNHRSKGRNNRGVITCRHKGGGHKRLYREI
DFRRDKIGIPGKVMTIEYDPNRNARIALVMYEDGEKRYILQPPILVGNALPLRNIPLGAQ
VHNVEFQPGSGGQLARSAGALLDILAKEGNFVTVRLPSKEIRLISKNSWATIGQVGNLEA
YSIRIGKAGRNRWLGKRPTVRGSVMNPNDHPHGGGEGRAPIGRCRPVTPWGRPALGQFTR
QPKKYSSKFIL
>StigHelv
MGIRFLRSYTPGTRNRSVSDFNEITKSLTFSHHRCKGRNHRGIITCRHRGGGHKRLYRQI
DFQRDKTKVPAQVLSIEYDPNRNARIALLRYPDGEKRYILHPSIQTGNTLPLRNIPLGTE
VHNVEFQPGSGGQLARSAGTLVELLAKEGDFVTLRLPSKEIRLISRHCWATIGQVGHVEA
YSIVVGKAGRTRWLGIRPTVRGSVMNPVDHPHGGGEGRAPIGRSRPVTPWGKPALGQKTR
KPKKQSNKLIL
>TrebAggr
MGIRLYRAYTPGTRKRAVSEFTEITKTLTSWQPRPKGRNNRGIITSRHRGGGHKKLYRQI
DFKRNKFGVIAKVAAVEYDPNRNARIALLNYQDGEKRYIIYPPILVGNSLPLNKMPLGAE
VHNIELQPGCGGQLARAAGSVAQLVAKEGNFVTLRLPSGESRLVSKNCWATIGQVGNIEA
NQMTLGKAGRKRWLGKRPAVRGVVMNPVDHPHGGGEGRAPIGRSHPVTPWGRPALGQRTR
KSKKYSNSFIL
>VolvCart
MGIRFLQAYTAGTRNRSVSDFSELTKTLTVSLQRSKGRNNRGIITCRHRGGGHKRLYRQI
DFRRDKIGITAKVVRIEYDPNRNSRIALLRYEDGEKRYIIHPPILIGNSLPLRNIPLGAE
VHNVEFQPGSGGQLARSAGAMVEILAKEGNFVTIRLPSKEIRLVSRNCWATIGQVGNIEA
YNLTAGKAGRTRWLGKRPTVRGSVMNPVDHPHGGGEGRAPIGRSRPVTPWGRPALGQLTR
KPKKYSNNLIV
>MarsNIES
MGIRLYRAYTPSTRNRSVSDFEELTSKLTKANHRAKGRNHRGVITSRHRGGGHKRLYRTI
DFGRKQVGMPATVATIEYDPNRNARISLLHYHDGTKGYILQPPIQPGNHLPLCNMPLGTE
VHNIEIQPGSGGKMARAAGTFAQLVAKEANYVTLKLTSGEIRLVHKHCWATVGQVGNVDA
INLRLGKAGRTRWLGKRPHVRGSVMNPCDHPHGGGEGRAPIGRAQPVSPWGKPALGQKTR
SKKRYSDPLIL
>YPF-701
MGIRLYRTYTPSTRNRSVSDFQEVTKKLTSANHRSKGRNNRGVITCRHRGGGHKRLYREI
DFRRDKLATVAKVASIEYDPNRNARIALLHYADGEKRYILAPTIAAGNALPLCNMPLGTE
VHNIELKPGSGGKLARAAGTVAQLVAREGDYATLRLPSGEVRLVRKECWATVGQVGNTDF
NIVRLGKAGRKRWLGRRPTVRGSVMNPVDHPHGGGEGRAPIGRARPVTPWGKPALGKKTR
ARKNASNKLIL
>Lepi_new
MNLYYFGSMSPGIRYTTSNVFKKAIKHLFRSNVNMVRR--RGKIVCRHRIGRHKRLYRMI
DFWRNKIYKLGYVCSIEYDPNRNSSIARITYSDKTQKYILAPPIENGNSLPLWNIPLGTS
VHNVELYPGSGGKLARSAGMLVNLMAREQGFVTLRLPSGKLRLVSQMCWRTIGQVSNVTA
RSIKLGKRGRMFWLGRRSMVRGSVMNPVDHPHGGGEGRRSIGHIHPCTPWGKPRLGRKTR
HLKKYSNAFFV
>MGD
MNSRIFCSMSSRSRHAILDSFKEITKKLLYSNHRAKGRNRQGVITCNHHGGGHKRLYRKI
DFRRKKLNTVGSVQSIEYDPNRNTRLALVCYSDGEKSYILSPSIEIGNSLPLWKIPLGTR
VHNVELRPGAGGQLARSAGTSAQIIARELGFTSLRLPSSEVRLISQSCWASIGQLGHAGA
NNRKMGKAGRKRWLGFRPTVRGSVMNPVDHPHGGGEGRCPIGRSSPVTPWGKPRLNVKTR
RAKKYSNIFIL
>TGD
MSLRYFRSMSPGTRHAVLDSFSEITKGLLQSNQRVQGRNHRGIITCRHRGGGHKRLYRKI
DIWRKKLDSVGYICTIEYDPNRNVLIALVHYEDGEKMYILVPPIESGNTLPLWNIPLGMN
VYNVEFRPGTGRQLARSAGTSVQLVAREYGFVTLRLPSGEIRLVPQTCWATVGQVYGLEV
RNKKMGKAGRMRWLGWRPTVRGAVMNPVDHPHGGGEGRCPIGRSRPSTPWGKPRLGVKTR
YKKKYSNVFIV
