# Supplementary material for: Comparative Plastid Genomics of Green-Colored Dinoflagellates Unveils Parallel Genome Compaction and RNA Editing
Source: Front Plant Sci. 2022 Jul 11;13:918543. doi: 10.3389/fpls.2022.918543 (PMC9309888; doi:10.3389/fpls.2022.918543)
Supplement: Supplementary file 2 [file Data_Sheet_2.ZIP › Single_Gene_Alignments/rpl23_trimmed.fasta]

>BigeNata
KYTFKVDKRLNKTQIKEIFEQLFNIKVLNVNTCR
>BryoHypn
QYTFDVAEHLTKKQIRKIFKNLYNVTPLKINSHT
>ChlaRein
QYTFDVDLRLTKPQIKKVFETLFNVDVISVNTHI
>ChloAtmo
QYTFDVDPKATKVTIKALIENLFQVKVVSVNTHI
>ChloVari
QLSFDVDVRITKPQIRKLIEEFFNVKVLAVNTHR
>CoccSube
QYTFDVDLKLTKPQIRTLIEELFEVEVIGVNTHR
>DunaSali
QYTFDIDKRLTKTQIKKLFSNLFNVDVIAVNTHI
>EuglGrac
VYTFDVDIQMSKRQFKDLIETAFSVKITSVNS--
>FloyTerr
QYTFDVDLRLTKPQIQSLFLQAFGVNVIEVNTLI
>LeptTerr
QYVFDVDLKLTKPQIKKLISEIYGVQVLNVNTHR
>MesoViri
QYTFDVDPKANKITIKALIEDFFNVKVLSVNTHR
>MicromSp
RYTFDVDVHLKKTDIKALVEDLYDVQVISVNTHR
>MonomaSp
QYTFDVDPNMSKQEIRQFVEKNFEVKVLSINTHR
>NephOliv
QYTFDVELSLTKPKIKALIEKAFKVEVVSVNTHR
>OegoCard
QYMFDVDLRLSKPQIKKLFEDYFKVKVIAVNTHR
>OltmViri
QYTFDVDLRLTKPQIKELIEGFFDVNVTAVNTHR
>OocySoli
QYTFDVDIKLTKPQIKKIVEDFFQVQVRAVNTHR
>OstrTaul
RYTFDVDVNLSKTDIKTLIQDLYGVQVVAVNTHR
>ParaKess
QFSFDVDVRLTKTQIRKLVEEFFNVKVLAVNTHR
>PediMino
QYVFDVDLRLTKPQIKKAFQELFQVTVLSVNTHC
>PediTube
QYVFDVDLRLNKPQIKKAIQDLFQVTVLSVNTHC
>PicoSali
QYTFDVDKKLNKSQIKNLMESLFQVKVIAVNTHC
>PracCCMP
QYSFEVDPKATKPFIKKFFEEKYQVKVESVHTHT
>PrapCCMP
QYTFDLNREWTKPQIKFFVEDLFNVKVSTIRTYR
>PrasColo
RYSLLVSKKATKPIIKELVESIWNVKVTHISMSV
>PseuAkin
QYTFDVDVRLTKPQIRKVFENLFDIKVLAVNTHL
>PycnProv
RWTLDVDPHLNKTQIRQLVESTFGVQVLAVNTHM
>PyraPark
QYTFDVDLRLTKTKIKTLIQEVFDVKVLSVNTHR
>ScenObli
QYTFDVDLRLTKPQIKKLFETLFGVNVIGINTHR
>StigHelv
QYMFNVDLRLTKPQIKKLIEQYFEVNVISVNTHR
>TrebAggr
QYTFDVDLRLSKPQIKKLIEELFEVVVISVNTHR
>VolvCart
QYTFDVDLRLTKSQIKKVFETLFKVDVISVNTHI
>MarsNIES
QYTFDVDPKLTKSQIKSCIESTFQVNVVGINTHR
>YPF-701
QYTFDVNPKLKKSQIKDLIESIFSVKVIGINTHR
>Lepi_new
KYTFEVGCYLTKIQICWLVEKMFNVPVLNVNTFR
>MGD
QYMFDIDYRLTKPEILLLMEKMFSIRIAAINTYL
>TGD
QYVFDVDSNLTKSQVRFLIEKRFSVRVFTINLHC
