# Supplementary material for: Comparative Plastid Genomics of Green-Colored Dinoflagellates Unveils Parallel Genome Compaction and RNA Editing
Source: Front Plant Sci. 2022 Jul 11;13:918543. doi: 10.3389/fpls.2022.918543 (PMC9309888; doi:10.3389/fpls.2022.918543)
Supplement: Supplementary file 2 [file Data_Sheet_2.ZIP › Single_Gene_Alignments/rpl36_trimmed.fasta]

>BigeNata
MKVKSSVRKICENCKVIRRSGKVIVICSNPKHKQRQG
>BryoHypn
MKIRASVKKICNQCRLIRRKGKILIICKNPKHKQRQ-
>ChlaRein
MKVRASVKKMCDNCRVIKRKGKVMVICSNAKHKQRQG
>ChloAtmo
MKVRASVRKICEDCRLIRRRGRLMVICSNPKHKQRQG
>ChloVari
MKVRPSVKKMCDKCRLIRRKGTLRVICQNPKHKQRQG
>CoccSube
MKVRPSVRKICINCRLIRRKRKVMVICSNPKHKQRQG
>DunaSali
MKVRSSVKKICDKCRVIRRKGTVMVICSNPKHKQRQG
>EuglGrac
MKIRSSVKKICNKCYLIRRKNNLLVVCINNKHKQRQG
>FloyTerr
MKVRASVKKICANCRLIRRKRVILVICVNPKHKQRQG
>LeptTerr
MKVRASVRKICINCRLIRRKRKIMVICSNPKHKQRQG
>MesoViri
MKVRASVRKICENCRLIKRRGTVMVICSNPKHKQRQG
>MicromSp
-------------------------------------
>MonomaSp
MKIRSSVRKICENCRVIRRDRKVMIICQNPKHKQKQG
>NephOliv
MKVRPSVRKICDKCCLIRRHRKLLVICSNPKHKQRQG
>OegoCard
MKVRASVKKICTNCRLIRRRRQILVICTNPKHKQRQG
>OltmViri
MKVRASVRKICKDCRLIRRKRRVMVICSNPKHKQRQG
>OocySoli
MKVRPSVRKICDNCRLISRKRKVLVICSNPKHKQRQG
>OstrTaul
MKVRASVKKMCPKCRVIRRHGKVMVICSNPKHKQRQG
>ParaKess
MKVRPSVRKMCDKCRLIRRKGTLRVICQNPKHKQRQG
>PediMino
MKVRSSVKKICDKCRLIRRRGKVMVICTNPKHKQRQG
>PediTube
MKVRSSVKKICDKCRLIRRRGKIMVICTNPKHKQRQG
>PicoSali
MKVRASVKKICSQCRIIRRKGKVMVICKNPKHKQRQG
>PracCCMP
MKVQTSVRKMCDKCRVIRRNKKVMVICKNPKHKQRQG
>PrapCCMP
MKVRVSVKKMCSNCRVIRRRGRVMVICTNPKHKQRQR
>PrasColo
MKVRSSVKKMCEHCRCIRRRGRVLIICKVKKHKQRQG
>PseuAkin
MKVRPSVRKICENCRLIRRKRKILVICTNPKHKQRQG
>PycnProv
MKVRSSVKKMCDNCRVIRRRGKVLIICSNPKHKQRQG
>PyraPark
MKVRSSVKKMCEKCRLIRRHRKVMVICTNPKHKQRQG
>ScenObli
MKVRSSVKKICTKCRLIRRKGTVMVICTNPKHKQRQG
>StigHelv
MKVRASVKKICANCRLIRRKRKILVICVNPKHKQRQG
>TrebAggr
MKIRASVKKLCENCRLIRRKGKILIICSNPKHKQRQG
>VolvCart
MKVRASVKKMCDNCRVIKRKGKVMVICSNAKHKQRQG
>MarsNIES
MKVRSSVKKICSKCRLIRRGRKIFVICSNPKHKQRQG
>YPF-701
MKVRSSVKKMCDKCRLIKRRGKVLVICTNPKHKQRQG
>Lepi_new
MRVRSSVKNICEKCHVVRRRRKIFVICDNPKHKQRQG
>MGD
MKVRSSVKKICEKCRVIRRRRKILVICENQKHKQSQK
>TGD
MKVRSSVKKLCGRCRLIRRRNKVLVICSIAKHKQRQG
