# Supplementary material for: Comparative Plastid Genomics of Green-Colored Dinoflagellates Unveils Parallel Genome Compaction and RNA Editing
Source: Front Plant Sci. 2022 Jul 11;13:918543. doi: 10.3389/fpls.2022.918543 (PMC9309888; doi:10.3389/fpls.2022.918543)
Supplement: Supplementary file 2 [file Data_Sheet_2.ZIP › Single_Gene_Alignments/rpl5_trimmed.fasta]

>BigeNata
NLNQIPSIKKITINRGLGQSHQNSKSFDYFLDELSVITGQRGIVTYSKKAIASFKLRKKS
PVGVSVTLRGEKMYAFLDRLINLALPRVRDFRGLDKKSFDGCGNFSLGLNEQLMFPEIDY
DKINSVCGMDISIVINSGNNEESLFLLRELGVPF
>BryoHypn
NIYQIPKIKKILINRGIGDASQNPRILETS--QANMIVGQKSIITKSKKAIASFKLRQKM
PVGVSVTLRNHFMYDFMDRLLNLALPRIRDFQGLSIKSFDGLGNYSLGLEEQLMFPEINY
DQIDQLRGMDITIVTSAKTDNEGLLLLKELGFPF
>ChlaRein
NMHEVPKIEKIVINRGIGDASQNQKIVESSLKELAMIAGQKGVVTRSKKAIAGFKLRQQM
PVGVTVTLRGDRMYGFLDRLIHLALPRVRDFQGISSKSFDKKGNYSLGLEEQLMFPEIEY
DKIDQVRGMDISIVTTAKTQEEGLALLKEFGLPF
>ChloAtmo
NVHQIPRIEKIIINCGLGEASQNAKSLDSAMKELSIIAGQKGVITRAKKAIANFKLRKDM
PVGISITLRGNSMYAFLDRLINLALPRIKDFQGVSSKGFDGHGNYNLGLKEQLMFPEINF
DQIDQIRGMDISIVTTCNTDSEGFYLLETLGMPF
>ChloVari
NKHQVPKLDKIVINRGLGDASQNAKLLESCSKELSIITGQQGVITRSKKAIASFKLRQKM
PVGVVVTLRGEKMYAFLDRLINLALPRIRDFQGVSAKSFDGHGNYSLGLEEQLMFPEIDY
DKIDQIRGMDVSIVTTADTDQEAMALFKTFGMPF
>CoccSube
NRLQVTRIEKIVINRGLGDASQNAKVLESSLRELSLIAGQKGVVTRSKKAIAGFKLRQKN
PVGVSVTLRGERMYSFLDRLINLALPRIRDFQGVSPRSVDGHGNFSLGLEEQLMFPEIDY
DKIDQIRGMDISIVTTSPSDAECLALLKEFGMPF
>DunaSali
NIHQVPKIEKIVINRGIGSASQNQKMVDSALKELGMIAGQKGVITRSKKAIASFKLREQM
PVGVAVTLRGNRMYGFLDRLIHLALPRVRDFQGINPRSFDKKGNYSLGLEEQLMFPEIEY
DKIDQIRGMDISIVTTATKQEEGLSLLQEFGLPF
>EuglGrac
NSYRVPKLKKIVINRGFDESCQNSKILEVLLNELEIISGQKPIISKAKKAIANFKLKEKM
PVGMFLTLRSEKMYSFLDRLINLSLPRIRDFQGINKNCFDGSGNFSFGLSEQSMFPEINF
DKMIKVQGLNITIVTTAETNQEAFFLLKELGIPF
>FloyTerr
NIHEVPKIEKIVINRGIGEASQSNKVLEASLKELNLISGQRGIVTRSKKAIAGFKLRQKM
PVGVVVTLRGERMYAFLDRLINLALPRIRDFQGINTKSFDKLGNYSIGLEEQLMFPEIEY
DKIDKTRGMDISIVTTAKKAPEALALLKEFGLPF
>LeptTerr
NQMQVPRLEKIVINRGIGDASQNAKVLESSLKELTIIAGQKGIITRSKKAIAGFKLRQNL
PVGVCVTLRGERMYSFLDRLINLALPRIRDFRGMSVESFDGQGNYSLGVEEQLMFPEIVY
DKIEQITGMDISIVTSSKTNDEAHALLKEFGMPF
>MesoViri
NPHQIPRIKKIVINCGLSEASQNSKSLESAMKELSIIAGQKGVITRAKKAIAGFKIREGL
PIGICITLRGDSMYAFLDRLINLALPRIRDFQGVSSKSFDGHGNYNLGLKEQLMFPEIDY
DQIDKIRGMDICIVTNAKTDSEGFYLLEVLGMPF
>MicromSp
NTHEIPRLEKIVINRGVGDASQNAKLLESLSNELTVLAGQAPVVKRSKKAIAGFQIREDM
PIGLSVTLRGDRMYAFFDRLVNLALPRIRDFQGINPKGFDGQGNFNIGLDEQLMFPELSY
DTIDQIRGMDIAIVTSSQTDQEGKALLKELGMPF
>MonomaSp
GTFEVPKIEKIVINSGIGEASSN---IELASQEFTLLSGQKTVVTKARKSIASFKIRENM
PVGICVTLRGDRMYAFLDRLIQLALPRIRDFQGLSQQSFDGHGNYTLGLKEQLMFPEIDY
DKIEKSRGMDISIVTSAKNDQDAFLLLKALGMPF
>NephOliv
NIHEVPSIKKIVINRGLGDASQNAKLLDGSLQELTTIAGQRGVITRSKQAIAAFKIRQDM
PVGISVTLRGERMYAFLDRLINLALPRIRDFQGMSTKSFDGQGNYSLGLNEQLMFPEINY
DAIDQMRGMDISIITSATEDREGFALLQALGMPF
>OegoCard
NIHQVPRIKKIVINRGIGEASQSNKILESSFKELNLIAGQKGVITRSKKAIATFKLRKNV
PVGVTVTLRGERMYGFLDRMINLALPRIRDFQGINPKSFDKFGSYSLGLEEQLMFPEMEY
DKIDQICGMDISIVTTSTKIEEGLILLKEFGLPF
>OltmViri
NSHQVPEIKKIVINRGLGDASQNAKILDSSLNELSIIAGQRGVVTRSKKAIAGFKLRDKM
AVGISVTLRGDRMYSFLDRLINLALPRIRDFQGISPKSFDGCGNYSLGLEEQLMFPEIDY
DKIDQVRGMDISIVTTCSNNEEGVALLKNFGMPF
>OocySoli
NKFQVPRIEKIVINRGIGDASQNSKLLDSSLTELTLIAGQRGFVTRSKKAIAGFKLREKM
PVGVSVTLRGEKMYGFLDRLINLALPRIRDFQGISSKSFDGQGNFNLGLEEQLMFPEIEY
DKIDQLRGMDISIITTSKNDQEGLTLLKFFGLPF
>OstrTaul
NTHEIPRLEKIVINRGVGSASQNTKLLESLADELTILAGQRPIVKRAKKAIAGFGVREDM
PIGLTVTLRGERMYAFYDRLVNLALPRIRDFQGISPKNFDGHGNYTLGLTEQLMFPEVSY
EQIDQVCGMDISIVTTASTDREGHGLLKELGMPF
>ParaKess
NIHQVPTLEKIVINRGLGDASQNAKLLESFSKELSIIAGQQGVITRSKKAIAGFKLRQKM
PVGLVVTLRGERMYAFLDRLINLALPRIRDFQGVNPKSFDGHGNYSLGLEEQLMFPEIDY
DKIDQVRGMDVSIITTSTNDQEASALLKAFGMPF
>PediMino
NTHQVPRLEKIVINRGLGDASQNAKLLESSLSELSVIASQRGVVTRSRKAIAGFKIREKM
PVGVSVTLRGEKMYAFLDRLINLALPRIRDFQGVSAKSFDGRGNYSLGLEEQLMFPEINY
DQIDQIRGMDISIITTCTSDEEGVALLKNLGMPF
>PediTube
NTHEVPRLEKIVINRGLGDASQNAKVLESSLNELSIIASQRGIVTRSRKAIAGFKIREKM
PVGVSVTLRGEKMYAFLDRLINLALPRIRDFQGVSPKSFDGRGNYSLGLEEQLMFPEINY
DQIDQIRGMDISIVTTCTSDEEGVALLKNLGMPF
>PicoSali
NFYEIPKIQKIVINRGMGDASQNNKSLEHSISELSKITGQKGVVNKAKKAIASFKLRQGM
PVGVTITLRGEKMYAFLDRLINLALPRIRDFQGVKSSSFDGNGNYTIGLDEQLMFPEIKY
DDVDQVRGMDISIITTAKDDQEALNLLKQLGMPF
>PracCCMP
NIHTIPTVEKIVVNQSTGDFAENTKFLEASIKDLENITGQKPVITRAKKPIAAFKIREEM
PVGICVTLRGEKMYAFLDRLIHLSFPRIRDFQGLSKKHFDGYGNYTLGLTEQLLFPEIQF
DKIQKLQGLEISIVTSAKNDDDAFLLLKSVGFPF
>PrapCCMP
NSHQLPRILKIVVNRGVGEVAQNPKYLETCLNELSVITGQRPTVKRSKKAIASFKIRENM
PVGMSVTLRGDKMTAFFDRLVHLALPRIRDFQGVSVKGFDGKGNYSLGLDEQLMFPEIDY
DEIDQVRGMDICLVTSCRTDAESLSLLQGLGVPF
>PrasColo
NPHEIPKIKKIVINRGLGESAQVSSLFAASRQEIATVTGQHSVPTLAKKSIAGFKIREDM
TIGCMVTLRGERMYAFLDRLVHLALPRIRDFRGIKRSGFDGKGNYTLGLTDQLLFPEIDF
DKIARLDGMNISIVTTAKTDRDAEVLLETIGIPF
>PseuAkin
NKHQVPVIEKIVINRGLGNASQNTKILESSLNELTLIAGQRGVLTRSKKAIAAFKLREKT
PVGVAVTLRGDRMYAFLDRLINLALPRIRDFQGINPKSFDGLGNYSLGLEEQLMFPEIDY
DKIDQIRGMDISIITTAKKDSEGFQILKEFGMPF
>PycnProv
NTHQVPKVTKVVLNRGMGEATQNPRSMDTSLHEVSVIAGQKGVVTRSRQSIASFKLREEM
PIGISVTLRGDRMYSFLDRLINLALPRIRDFQGISSTSFDGRGNYNLGLEEQLMFPEIEY
DKIDRIRGMDISIVTNSSTDQEGLALLKAFGMPF
>PyraPark
NIHQVPQVVKVVINRGLGESGQNAKSLESSLNEMSRIAGQRGIITRSKKAIAGFKVRPDM
PVGISVTLRGERMYAFLDRLINLALPRIRDFQGVNPKSFDGHGNYSLGVEEQLMFPEINY
DKIEQIQGMDISIITSCKADDEGKALLTILGMPF
>ScenObli
NIHEVPSLKKIVINRGIGDASQNAKILETFLKELSIIAGQKGVITRSKKSIAGFKIRDKM
PVGVSVTLRGDRMYGFLDRLIHLALPRVRDFQGINPKSFDKNGNYSLGLEEQLMFPEIEY
DKIDQIRGMDISIVTTAKNQEEGLALLKEFGLPF
>StigHelv
NMHQVPRVEKIVINRGVGEAAQSNKVLESSLKELNLISGQKGIITRSKKAIAGFKIREKV
PVGVFVTLRGDRMYSFLDRLINLALPRIRDFQGISAQSFDKYGNYSLGLEEQLMFPEIEY
DKIDQLRGMDISIVTNARNSEEGLALLKEFGLPF
>TrebAggr
NTLQVPRIEKIVINRGLGDASQNTKLLDSSLNELTIIAGQKGIVTRSKKAIAGFKLRQKM
PVGISVTLRGEKMYGFLDRLINLALPRIRDFQGISPKSFDGHGNYSLGLEEQLMFPEIDY
DKIDQIRGMDISLITTSKNDQEGLALLKQFGMPF
>VolvCart
NIHEVPKIEKIVINRGIGDASQNQKIVESSLKELAMIAGQKGVVTRSKKAIASFKLRQKM
PVGVTVTLRGDRMYSFLDRLIHLALPRVRDFQGISSKSFDKKGNYSLGLEEQLMFPEIEY
DKIDQVRGMDISIVTTAKTQEEGLSLLKEFGLPF
>MarsNIES
NTHQVPAVRKIVINRGVGEAAQNSKFLDSCFQELSLIAGQRGVIKRSKKAIASFKVREKM
PIGVSVTLRGERMYAFLDRLINLALPRIRDFQGVRKASFDGHGNYSLGLEEQLMFPEIDY
DQIDQITGMDISIVTTASKDDEAKQLLQALGMPF
>YPF-701
NLHEVPRVTKVVINRGVGQAAQNAKTVENCLNELSTIAGQRGVITRSKKAIASFKLREDQ
PVGVCVTLRGDKMYAFLDRLINLALPRIRDFQGINPKSFDGHGNYNIGLEEQLMFPEIDY
DQIDQIRGMDISIVTSSRTDQEAKLLLQSLGMPF
>Lepi_new
NIHQIPKMKKIVINRRVG--AQSLKMVETLRLELSYISGQSGMITHSRSSVAGFKIRNKV
PVGVMVTLRGERMYAFFDRLVNLRLPRIRDFRGVSTRNFDGDGNFNMGLTEQLMFPEISY
EQINQLCGMDISTVMSSKVDLQSKVLLIMLGMPF
>MGD
NIHQVPYAKKVIINQGLEEMNQNSKMLEPALLELTTIAAQRGVVTRARKAIAGFKIREKT
PVGLKVTLRGERMYAFLDRMMNLALPRIRDFQGVNPKSFDGRGNYSLGLEEQLMFPEISY
DNVDLLVGMDLSIVTTSCNNKEGLFFLKRIGMPF
>TGD
NVHQVPRLGKIVVNRGLGEIAQNAKALETSLLELTVIATQRGVVTRARKAIAGFKVREKM
PVGLVVTLRSGRMYAFLDRLVNLALPRIRDFQGLSSYSVDGWGNYSLGLSEQFMFPEIRY
DQIDQFRGMDISIVTTANTDEEGLSLLSYLGMPV
