# Supplementary material for: Comparative Plastid Genomics of Green-Colored Dinoflagellates Unveils Parallel Genome Compaction and RNA Editing
Source: Front Plant Sci. 2022 Jul 11;13:918543. doi: 10.3389/fpls.2022.918543 (PMC9309888; doi:10.3389/fpls.2022.918543)
Supplement: Supplementary file 2 [file Data_Sheet_2.ZIP › Single_Gene_Alignments/rps11_trimmed.fasta]

>BigeNata
KWKASDGIVYIYATLNNTIITIVDTSGRVVSWSSAGICGFRGARKASPFAAKTAAEYAAN
KGINRAQVLVKGLGTGRHTSIRGLQDAGLKISLIRDITTTPHNGCRQPKRRRV
>BryoHypn
KRKISKGIIYIQSSFNNTIISLTNLKSEVLFWASSGSCGFKGARKGTPFSAKVAIDKIID
QGIKTVQVILKGPGPGRETAIRSLQKSNFEILLICDRTAIPHNGCRPPKKRRV
>ChlaRein
KKKIFRGVVHIQAGHHNTIVTITNIRGEVLCWSSAGACGFRGKRKSTSFAAKKAAETVAD
FTMKAAKILVTGPGQGRESAIREIFKAGIKVSVIREKTGIPHNGCRPPKKRSV
>ChloAtmo
KRKIPKGVVHVQATFNNTIVTITDIKGEVISWSSAGSCGFKGTKKGTPFAAQTAAENAVE
QGMKEAEITVSGPGSGRETAIRAIRTAGLGITVLKDVTPIPHNGCRPPKKRRV
>ChloVari
REKVLLGVAHIQSTFNNTIVTITNSKGNVLAWSSAGACGFKGARKKTPLAAKQAAENAAS
QGMREIRVNVKGAGAGREAALRGLRDAGLNITIIRDITPIPHNGCRPPKKRRI
>CoccSube
KRKVPRGVVHIQASFNNTIVTITTASGEVISWCSSGVCGFKGARKGTPFAAKTAATTAAA
QGMRQAQVMVKGPGPGRETAIRGLQEAGLRITAIRDITSIPHNGCRPPKKRRI
>DunaSali
KKRVYRGIVHIQAGHHNTIVTITNIRGEVLCWSSSGACGFKGKRKSTGFAAKKAAETAAD
FLMREAKVLVNGPGQGRESAIREIFKADIKVNVIREKSGIPHNGCRPPKARSV
>EuglGrac
KKKFPKGIVHIKTTYNNVLVSVSDPKGNVIAWSSSGACGFKSSKKATPLATKTTTAIAVE
QGLQKVEINISGPGTGRETALKCVQSLGLRISCIRDVTPLPHNGCRPSKRRRI
>FloyTerr
KNKVYRGVVHIQTGFNNTLISITNVKGDVICWSSAGASGLKGKRRSTAYAAKLASANAAD
FSVKDVKVMIKGPGAARETAIHEIYKAGMKLIVIREKTGIPHNGCRPPKRRRV
>LeptTerr
KRKFSRGLVHIQVSFNNTIVTITNLKGDVLAWSSAGACGFKGARKGTPFAAQIVAETAAD
RGLKQAQVLVKGPGPGRDKALVGLFKAGIQISLIRDITAIPHNGCRPPKKRRL
>MesoViri
KRKIPKGVVHVQATFNNTIVTITDVRGEVLSWSSAGACGFKGTKKGTPFAAQTAAENAVD
QGMKQAEIMISGPGSGRETAIRAIQAAGLGITLIRDVTPIPHNGCRPPKKRRV
>MicromSp
RRKVQRGVVHILATFNNTLVTISDRSGMVIASSSSGACGFRGARKGTPFAAQTAAEEAAD
YGLKYVDVMVKGPGAGREMAIRALQQLGLGITLIRDVTPLPHNGCRPPKKRRV
>MonomaSp
KKKVQTGIVHIRATFNNTLVTVTDPNGNVISWSSAGSCGFKGARKSTPFAAQEAATAAIE
QGLRKVEVQVSGPGSGRETALRAIQAAGVGIRLIRDITPIPHNGCRAPKKRRV
>NephOliv
KRKVSKGVVHIQASFNNTIVTITDSSGGVLAWSSAGACGFRGAKKGTPFAAQTAAETAID
QGMRQADIIVQGPGNGRETAIRALQLAGVGVSLIRDITSVPHNGCRPPKQRRI
>OegoCard
KRRLYRGVIHIQTSYNNTIITVTNIKGDVMCWSSAGSSGLKGKRKSTAYAAKLAAANAAD
FSLREAKVLITGPGPARETAIHEIYKAGIKLTVIREKSTVPHNGCRPPKRRRI
>OltmViri
KLKVPSGVAHVQATFNNTIITITNPAGDVLAWCSAGASGFKGARKSTPFAAKIAAETAAD
YGLRQISVIIKGAGSGRESAIRGLSEAGLEIKLLRDITSIPHNGCRPPKKRRV
>OocySoli
KKKVPKGIVQIQASFNNTIITITNFKGDVISWSSAGACGFKGARKGTPFAAKTAAEMAAD
QGMKEVKVMVKGPGAGREPALRGLQEAGLLITLIRDITPIPHNGCRPPKKRRI
>OstrTaul
RRKVQRGVVHILATFNNTLVTISDRSGLVIASSSAGACGFRGARKGTPFAAQTASEEAVD
YGLKYVDVMVKGPGAGREMAIRALQQLGLGVTLIRDVTPLPHNGCRPPKKRRV
>ParaKess
REKVVKGVAHIQSTFNNTIVTITNVKGNVLAWSSSGACGFKGARKKTPLAAKQAAENAAS
QGMKEVAVRVKGAGAGREAALRGLRDAGLIITIIRDITPIPHNGCRPPKKRRV
>PediMino
KRKVPKGVVHIQATFNNTIITVSTLKGEVFAWSSAGACGFRGARKSTPFAAKTAAEAAAE
QGMKEAQVFVKGPGSGRETAIRGLQEAGLQVTLIRDITAIPHNGCRPPKKRRI
>PediTube
KRKVPKGVVHIQATFNNTIITVSTLKGEVFAWSSAGACGFRGARKSTPFAAKTAAETAAE
QGMKEAQVFVKGPGSGRETAIRGLQEAGLQVTLIRDVTAIPHNGCRPPKKRRI
>PicoSali
KRRINQGIIHIYASFNNTIITVTDTEGNVIAWSSAGACGFKGARKGTPFAAQVAAQAVAD
QGMKQAEVVVKGPGAGRETAVRALQTAGLGVTLIRDITPIPHNGCRPPKKRRV
>PracCCMP
KRKIAQGVVHIRTTMNNVIVTITDKKGNVLVWSSAGLCGFKGARKGTPFAAQSAVQDAVE
FGIQSVEVILNGSGSGRESALRAFLPLKTKVSLIRDITPVPHNGCRPPKKRRV
>PrapCCMP
PKKITKGIIYINSSFNNTIVTITDLNGDVLCWSSSGACGFKGARKGTPFAAQVASERASE
KGLRKVAVFVHGPGPGRRAATRAISKTGLVVTLFRETTGLPHNGCRPPKQRRL
>PrasColo
KKKITNGIVYINATFNNTLVTVTDWTGNVYSWSSAGACGFRGAKKSTPFAAQTAVRVALD
RGLQTAEVILCGPGSGRETALRAVHTAGVRLTLIRDVTPVPHNGCRPKKKRRI
>PseuAkin
MTKLPKGVVHIQSTFNNTIVTITNLKGEVISWSSAGAVGFKGARKSTPFAAKTAAQTAAD
QGLKQAKVLVKGAGPGRETAIRGLIDSGLQITLIRDITAIPHNGCRPPKKRRV
>PycnProv
RRRLPRGVVHIYASFNNTIVNVTDSNGNVVAWSSAGACGFKGAKRGTPFAAQMAAQQVVD
MGMKRIEVVLRGPGAGRDTSVRALQAGGLAITLLRDITALPHNGCRPPKNRRV
>PyraPark
KRKVTKGVVHIQATFNNTIVTITDMKGGVLAWSSAGACGFKGARKATPFAAQTAAEQAAD
QGMRHVEIMVTGPGSGRETAIRAIQATGLGITLIRDITPVPHNGCRPPKKRRV
>ScenObli
KKRTYRGIVYIQAGHHNTIITLANLRGEVLCWSSAGACGFRGKRKATTFAAKKAAEVVAE
FALNEAKILVTGPGQGRETAIREIFKAGIKVNVIREKTGIPHNGCRPPKKRRV
>StigHelv
RKKIYRGVVYIQTTQNNTIVTITNIKGDAVCWSSAGSCDLKGRRKATAYAAKLAAANAAE
FVLKEAKVLITGPGAARDTAIHEIHKAGIKLTILREKSGVPHNGCRPPKRRRV
>TrebAggr
KRTVPKGVVHIQASFNNTIVTITDLKGEVVSWSSSGACGFKGARKGTPFAAKTAAETAAQ
RKMKQARVMVKGPGAGRETAIRGLQEAGLQVTLIRDITSIPHNGCRPPKKRRI
>VolvCart
KKKVFRGVVHIQAGHHNTIVTITNIRGEVLCWSSAGACGFRGKRKSTSFAAKKAAETVAD
FAIKAAKILVTGPGQGRESSIREIFKAGIKVSVIREKTGIPHNGCRPPKKRSV
>MarsNIES
KKKVPRGLINIQASFNNTIVTVSGPNGDVIAWSSAGACGFKGARKGTPFAAKTAAEMAAE
HGLREAQVFVNGPGAGRETAIRGLQEAGLDITLIRDITSIPHNGCRPPKKRRV
>YPF-701
RRKVPKGIVSIQATFNNTIVTVSTLEGEVLTWSSAGACGFKGARKSTPFAAKTAAEMAAD
QGMREAHVLVKGPGSGRETAIRGLQEAGLDITLIRDITAIPHNGCRPPKKRRI
>Lepi_new
KKAYQKGIVHIRTTYNNTLITIRSNFGKVIAWSSSGICGFRGARKRTPFAAKTVAENAAK
HGIQKVRVYLFGPGFGREMAIRRICE-GFHVKMIRDVTALPHNGCRSPKRRRV
>MGD
KRKVKKGIVHILSTYNNTLVTISTTQGGVMAWSSAGACGFRGARKSTPFAAKMAAENVAN
QGMYEARVYIWGPGPGRETAIRGIYEAGIRVALIRDITSLPHNGCRSPKRRRV
>TGD
KQKVRKGIVHIQATYNNTLITISTTQGGVLAWSSSGACGFRGARKSTPFAAKAAAEVAAE
QGMREVRVYVWGPGPGRETAIRGINEAGLRVILIRDITSLPHNGCRAPKRRRV
