# Supplementary material for: Comparative Plastid Genomics of Green-Colored Dinoflagellates Unveils Parallel Genome Compaction and RNA Editing
Source: Front Plant Sci. 2022 Jul 11;13:918543. doi: 10.3389/fpls.2022.918543 (PMC9309888; doi:10.3389/fpls.2022.918543)
Supplement: Supplementary file 2 [file Data_Sheet_2.ZIP › Single_Gene_Alignments/rps12_trimmed.fasta]

>BigeNata
MPTIQQLIRSSRKKITKKTKSPALKMCPQRRGVCSRVYTTTPKKPNSALRKVARIKLTSG
FEVTAYIPGIGHNLQEHSVVLIRGGRVKDLPGVRYHIIRGTLDTSAVKDRIRSRSKYGV
>BryoHypn
MPTIQQLVRFSRKKLLKKTKSPALQYCPQRRGVCTRVYTTTPKKPNSAIRKVARVRLTTG
FEITAYIPGIGHNLQEHSVVLVRGGRVKDLPGVRYRIIRGTLDTLGVANRSKSRSKYGL
>ChlaRein
MPTIQQLIRSARKKITKKTKSPALKSCPQRRGICLRVYTVTPKKPNSALRKVARVRLTTG
FEVTAYIPGVGHNLQEHAVVLVRGGRVKDLPGVRYHIVRGSLDTAGVKNRVQSRSKYGV
>ChloAtmo
MPTIQQLIRSQRKKVEKKTKSPALRGCPQRRGVCTRVYTTTPKKPNSALRKVARVRLTSG
FEVTAYIPGIGHNLQEHSVVLVRGGRVKDLPGVRYHIVRGILDTAGVKDRSQGRSKYGV
>ChloVari
MPTIQQLVRSARTRLSKKTKSPALNSCPQRRGVCTRVYTTTPKKPNSALRKVARVRLTSG
FEVTAYIPGIGHNLQEHSVVLVRGGRVKDLPGVRYHIVRGTLDSAGVKDRSQSRSKYGV
>CoccSube
MPTIQQLVRTARKEISRKTKSPALRSCPQRRGVCIRVYTTTPKKPNSALRKVARVRLTTG
FEVTAYIPGIGHNLQEHSVVLVRGGRVKDLPGVRYHIVRGTLDTAAVKNRTQSRSKYGV
>DunaSali
MPTIQQLIRSARKKQTTKSKAPALKSCPQRRGICLRVYTVTPKKPNSALRKVARIRLTSG
FEVTAYIPGIGHNLQEHAVVLVRGGRVKDLPGVRYHIVRGTLDTAGVKNRTQSRSKYGA
>EuglGrac
MPTLEHLTRSPRKKIKRKTKSPALKGCPQKRAICMRVYTTTPKKPNSALRKVTRVRLSSG
LEVTAYIPGIGHNLQEHSVVLIRGGRVKDLPGVKYHVIRGCLDAASVKNRKNARSKYGV
>FloyTerr
MPTIQQLIRSARTKQTKNTKAPALKSCPQRRGICLRVYTQTPKKPNSALRKVARVRLSSG
FEVTAYIPGIGHNLQEHAVVLVRGGRVKDLPGVRYHIVRGTLDTAGVKNRVQSRSKYGV
>LeptTerr
MPTIQQLVQHARKKILKNTKSPALKACPQRRGVCTRVYTTTPKKPNSALRKVARVRLSTG
FEVTAYIPGIGHNLQEHSVVLVRGGRVKDLPGVRYHIVRGTLDAAGVKNRIKTRSKYGV
>MesoViri
MPTIQQLIRSERKRVYNKTKSPALKACPQRRGVCTRVYTTTPKKPNSALRKVARVRLTSG
FEVTAYIPGIGHNLQEHSVVLIRGGRVKDLPGVRYHIIRGILDTAGVKDRAQSRSKYGV
>MicromSp
MPTIQQLIRSQRMKIEKKTKSPALQSCPQRRGICTRVYTTTPKKPNSALRKVARVRLTTG
IEVTAYIPGIGHNLQEHSVVLVRGGRVKDLPGVRYHIVRGSLDTAGVKGRLQGRSKYGV
>MonomaSp
MPTIQQLVRSERTKREKKTKAPALKTCPQRRGVCTRVYTTTPKKPNSALRKVARVRLTSG
FEITAYIPGIGHNLQEHSVVLVRGGRVRDLPGVRYHIIRGTLDAAGVKDRKNSRSKYGA
>NephOliv
MPTIQQLVRAQRKRIVKKTKSPALCACPQRRGVCTRVYTTTPKKPNSALRKVARVRLSSG
FEVTAYIPGIGHNLQEHSVVLIRGGRVKDLPGVRYHIVRGTLDTAGVKERKQSRSKYGV
>OegoCard
MPTIQQLIRFARKKIVNKTKAPALKICPQRRGICLRVYTVTPKKPNSALRKVARVRLSTG
FEVTAYIPGIGHNLQEHAVVLVRGGRVKDLPGVRYHIIRGALDTAGVKGRIQSRSKYGV
>OltmViri
MPTVQQLVRSARQKITTKTKSPALKSCPQRRGVCTRVYTTTPKKPNSALRKVARVRLTSG
FEVTAYIPGIGHNLQEHSVVLVRGGKVKDLPGVRYHVVRGTLDTAGVKGRVNGRSKYGV
>OocySoli
MPTIQQLVRSARKKILNKTKSPALQSCPQRRGVCTRVYTTTPKKPNSALRKVARVRLTSG
FEITAYIPGIGHNLQEHSVVLVRGGRVKDLPGVRYHIVRGTLDTAGVKNRLKSRSKYGV
>OstrTaul
MPTIQQLIRSQRIKCETKTKSPALKACPQRRGICTRVYTTTPKKPNSALRKVARVRLTTG
IEVTAYIPGIGHNLQEHSVVLVRGGRVKDLPGVRYHIVRGSLDTAGVKDRLQSRSKYGV
>ParaKess
MPTIQQLVRSARTRISKKTKSPALKSCPQRRGVCTRVYTTTPKKPNSALRKVARVRLTSG
FEITAYIPGIGHNLQEHSVVLIRGGRVKDLPGVRYHIIRGKLDSAGVKERSQSRSKYGV
>PediMino
MPTIQQLIRSARKKLTQKTKSPALSSCPQRRGVCTRVYTTTPKKPNSALRKVARVRLTTG
FEITAYIPGVGHNLQEHSVVLVRGGRVKDLPGVRYHIVRGTLDAAGVKDRNQSRSKYGV
>PediTube
MPTIQQLIRSARKKLTQKTKSPALSSCPQRRGVCTRVYTTTPKKPNSALRKVARVRLTSG
FEITAYIPGVGHNLQEHSVVLVRGGRVKDLPGVRYHIVRGTLDAAGVKDRNQSRSKYGV
>PicoSali
MPTIQQLVRKQRLKLGKKTKSAALQSCPQRRGVCTRVYTTTPKKPNSALRKVARVRLTSG
VEVTAYIPGIGHNLQEHSVVLIRGGRVKDLPGVRYHIVRGTLDTSGVKVRTQGRSKYGV
>PracCCMP
MPTIQQLTKQKRKSLESAKKSPALVRCPQRRGVCTRVYTTTPKKPNSALRKVARVRLTSG
FEVSAYIPGIGHNLQEHSVVLIRGGRVKDLPGVRYHIVRGALDTTAVKSRLSSRSKYGA
>PrapCCMP
MPTIQQLVRHSRKSKPLKDLSPALQKCPQRRGVCTRVYTTTPKKPNSALRKVARVRLTTD
FEVTAYIPGIGHNLQEHAIVLVRGGRVKDLPGVRYHIVRGTLDAAGVDSRTNGRSKYGT
>PrasColo
MPTFQQLVRKNRFSIEKKTKSPALVNCPQRRGVCTRVYTTTPKKPNSALRKVARVRLTSG
FEVTAYIPGIGHNIQEHSVVLVRGGRVKDLPGVRYHVVRGALDTAGVKNRTQRRSKYGA
>PseuAkin
MPTIQQLIHSAREKITNKTKSPALKACPQRRGVCTRVYTTTPKKPNSALRKVARIRLTTG
FEVTAYIPGVGHTLQEHSVVLVRGGRVKDLPGVRYHIVRGTLDTAGVKGRLKSRSKYGV
>PycnProv
MPTIQQLIRDQRGRERKKTKSPALVSCPQRKGVCTRVYTTTPKKPNSALRKVARVRLTSG
YEVTAYIPGIGHNLQEHSVILIRGGRVKDLPGVRYHVVRGVLDTAGTAQRTRSRSKYGV
>PyraPark
MPTIQQLIRFQRKKIEKKTKSPALQSCPQRRGVCTRVYTTTPKKPNSALRKVARVRLTSG
FEVTAYIPGIGHNLQEHSVVLVRGGRVKDLPGVRYHIVRGSLDTAGVKNRTQSRSKYGV
>ScenObli
MPTIQQLIRSARKKVSKKTKAPALKSCAQRRGICLRVYTVTPKKPNSALRKVARVRLTSG
FEVTAYIPGIGHNLQEHAVVLVRGGRVKDLPGVRYHIVRGTLDTAGVKNRVQSRSKYGV
>StigHelv
MPTIQQLVKSARQKLVNKTKAPALKSCPQRRGICLRVYTVTPKKPNSALRKVARVRLSSG
FEVTAYIPGIGHNLQEHAVVLVRGGRVKDLPGVRYHIVRGTLDTAGVKGRVQGRSKYGV
>TrebAggr
MPTIQQLIRSARKNISKKTKTPALQSCPQRRGVCTRVYTVPPKKPNSALRKVARVRLTSG
FEVTAYIPGIGHNLQEHSVVLVRGGRVKDLPGVRYHIVRGTLDTAGVKNRIQGRSKYGV
>VolvCart
MPTIQQLIRSARKKITKKTKSPALKSCPQRRGICLRVYTVTPKKPNSALRKVARVRLTTG
FEVTAYIPGIGHNLQEHAVVLVRGGRVKDLPGVRYHIVRGSLDTAGVKNRVQSRSKYGV
>MarsNIES
MPTIQQLVKSAREKQTNKTKSPALVSCPQRRGVCTRVYTTTPKKPNSALRKVARVRLTSG
FEVTAYIPGIGHNLQEHSVVLVRGGRVKDLPGVRYHIVRGTLDTAGVQNRNQGRSKYGS
>YPF-701
MPTIQQLVRSARQRQTKKSKSPALECCPQRRGVCTRVYTTTPKKPNSALRKVARVRLTSG
FEVTAYIPGIGHNLQEHSVVLVRGGRVKDLPGVRYHIVRGTLDTAGVQNRNRGRSKYGS
>Lepi_new
MPTIQQLIRDVRKNIIAKTKSPAMNSCPQRRGVCTRVYTTTPKKPNSALRKVARVRLTSG
FEVTAYIPGVGHNLQEHSVVLVRGGRVKDLPGVRYHVIRGTLDSVGVKGRSQARSKYGV
>MGD
MPTIQQLIRNARKKISTKTKSPALVSCPQRRGVCTRVYTTTPKKPNSALRKVTRVRLTSG
FEVTAYIPGIGHNLQEHSVVLVRGGRVKDLPGVRYHVVRGTLDTAGVSDRYQGRSKYGT
>TGD
MVTIQQLIGGARKKSSTKTKSAALMFCPQRRGVCIRVYTMTPKKPNSALRKVARVRLTSG
FEVTAYIPGIGHNLQEHSVVLVRGGRVKDLPGVRYHIVRGALDTMGVKERKQGRSKYGV
