# Supplementary material for: Comparative Plastid Genomics of Green-Colored Dinoflagellates Unveils Parallel Genome Compaction and RNA Editing
Source: Front Plant Sci. 2022 Jul 11;13:918543. doi: 10.3389/fpls.2022.918543 (PMC9309888; doi:10.3389/fpls.2022.918543)
Supplement: Supplementary file 2 [file Data_Sheet_2.ZIP › Single_Gene_Alignments/rps14_trimmed.fasta]

>BigeNata
MAKKGMLEREKKRQNLVYKYNSRRQALKNSIKYSSSFSETSLLKKELEKLPLNSMKIRLR
NRCFVTGKPRGFYRNFGLSRNMLRYMGHECLIPGLMKASW
>BryoHypn
MARKALIQRQKKRQLLYEKYYLKRKWIKNKITTNTKLEQKLYWHLKLQKLPKNSSLVRLH
NRCLVTGRPKGFFRFFGLSRHLIREFAHQGFFPGVVKSSW
>ChlaRein
MAKKSMIQRELKRQKLVMKYATKRAALKEQIKQTTFLKEKLSLHRKLQQLPRNSSAVRLH
NRCMITGRPKGYFRDFGLSRHVLREMAHQGLLPGVCKSSW
>ChloAtmo
MAKKSMIEREKKRQKLVAKYAELRKEIKEQMRLASSFEEKLNLHRKLQRLPRNSSSTRLH
NRCAISGRPKAYYRDFGLSRHVFREMAHNCLLPGVTKSSW
>ChloVari
MAKKSMIERDRKRTRLITKYAAKREQLLVEIKQASSLEEKLFLHRKLQQLPRNSASVRSH
NRCTITGRPRGYFRDFGLSRHVLREYALQGLLPGVVKSSW
>CoccSube
MAKKSMIERERKRQRLVMTYKNKRDQLKQQIRETELFEEKLSIHRKLQLLPRDSSPTRLH
NRCLLTGRPKGYFRDFGLSRHVLREMAHECLLPGVTKSSW
>DunaSali
MAKKSMVQRELKRQRLVMKYAKKREILKKLMKESTILKEKLALHRKLQNLPKNSSYVRLH
NRCMITGRPRGFYRDFGLSRHVLREMAHQGLLPGVQKSSW
>EuglGrac
MSKKSLIARQRKRIILVLIHSHNRYVYRTNGKDEKSFEKKLRIYSFLQKLPRNSLRCRLR
NRCYVTGRSRGYFRTFGLSRHILRDMAHYGLLPGVTKASW
>FloyTerr
MAKKSMIQRDLKRQKCIIKYEKRRMALKKQIKEASVMKNRLFLSRKLQTFPRNSSKVRLR
NRCLITGRPTGYYRDFGLSRHVLREMAHEGLLPGVVKSSW
>LeptTerr
MAKKSMIEREKKRQRLVIKYAQKRQQLKTELKTTSFLEQKVNLNRKLQQLPRNSFPVRLH
NRCLITGRPKGYLRDFGLSRHVLREMAHECLLPGVTKSSW
>MesoViri
MAKKSMIEREKKRQKLVNKYAVKRKELKEQIKTSVSFEERFKLQLELQKLPRNSSPTRLH
NRCSVTGRPKGYYRDFGLSRHVLREMAHECLLPGVTKSSW
>MicromSp
MAKKSMIARETKRQRLVEKYAQKRAQFKQDIRNAGSIREVVAIHRQFQTLPRNSAPVRLH
NRCAQTGRPKGYYRDFGLSRHVLREMAHQCLLPGVRKASW
>MonomaSp
MAKKGMIEREKKRQNLVSKYKNKRIEIKT-LSKKSSPAQQFVLAAKMSNFPRNSAPTRLR
NRCFVTGRSKGYSRDFGLSRHVLREMAYQGLLPGVTKASW
>NephOliv
MAKKSMIERESKRAALVAKYATRRQALKAAIQKTKSFDERLVLQHQLQDLPVNSVPCRLH
NRCTITGRPKGYYRDFGLSRHELRAMAHGCLLPGVTKASW
>OegoCard
MAKISLIQREFKRQRLVLKYEKKRTFLKREIQRTPFLKQKLQFHRILQQLPRNSASVRLH
NRCLVTGRSRGYYRDFGLSRHVLREMAHQGFLPGVIKSSW
>OltmViri
MAKKALIQRELKRQKCVAQFAEKRKALKQAIKEASSLQEKLNLHRKLQQLPRNSSAVRLH
NRCRVTGRPKGYFRDFGLSRHVLREMAHDCVLPGVTKSSF
>OocySoli
MAKKSMIERERKRQRLVLKYSKKRSFLKELLKKADFLEEKLIISRKLQQFPKNSSFVRLH
NRCRITGRPKGFFRYFGVSRLVLREMAHDCFLPGVTKSSW
>OstrTaul
MAKKALIARETKRQKLVQKYAAKRLEFKERIRTAESIREVVSIQREFQGLPRNSSKVRLK
NRCAKTGRPKGYYRDFGLSRHVLREMAHQGLLPGVRKASW
>ParaKess
MAKKSMIERERKRQLLVKKYATKRENLKISINQASSLEEKLSLHRKLQNLPRNSAPVRLH
NRCTVTGRPRGYFRDFGLSRHVLREYASQGLLPGVVKASW
>PediMino
MAKKGMIERERKRQVLVQKFLSKRMDLLKQMKEAESFEEKLQIHRQIQQLPRNSAPVRLR
NRCLLTGRPRGYFRDFGLSRHCLREMAHQCLLPGVTKSSW
>PediTube
MAKKGMIERERNRQVLVQKFLSKRVELLEQMKQAESFEEKLSIHRQLQKLPRNSSPVRVR
NRCLLTGRSRGYSRDFGLSRHCLREMAHQCLLPGVTKSSW
>PicoSali
MAKKSMIARDAKRQSLVQKYAKKRRNLKKELLEAVSLEEKFLLQHALQKLPRNSAPVRLH
NRCAVTGRPKAFYRHFGVCRHVLRELAHNGHLPGVQKASW
>PracCCMP
MAKKSLIEKDKKRQRLFLKYKSKRKLLIRQAKDGTLSPQKLMI--QLQKLPRDSSCTRLH
NRCSITGRPKGYFRYFGLSRHVIREMAHQGFLPGVTKSSW
>PrapCCMP
MAKKSVIARNIKRKEMSQKYASLRVWLKSQIKRASNLSTRLRLHALVQSLPKNSSPTRTE
SRCQVTGRPKAVYRDFGVSRHVFRELANEGLLPGVVKSSW
>PrasColo
MARKGTVYRDKKRRALVQKYATKRAKLLTEFKNASTIGEKLKIHSKIQKLPRNSSRTRLH
NRCFITGRPKGYFRFFGLSRHQIRELGYVGVLPGVTTASW
>PseuAkin
MAKKSMIEREKKRLKFVTKFKQKRYDLKKQIKKAEFLEEKLSLYAKLQKLPRNSSAVRLH
NRCLISGRPKGYYRDFGLSRHVLREFGHNCLLPGLTKSSW
>PycnProv
MAKKAMIERERKRQRLVAKFQEKRAALREAFKTTESFEEKLALQQQLQKLPRNSSRVRLN
RRCNVSGRPKAVYRHFGLSRHVLRELAHQGLLPGVRKASW
>PyraPark
MAKKSMIERERKRSLLVLKYAEKRKEIKKRIHQAVTFDEKFTYYCELQKLPPNSAPSRLH
NRCMVTGRPKGYYRHFGLSRHLVREMAHQGILPGVTKSSW
>ScenObli
MANKAMIQRELKRQNLVMKFAKKRAILKQQIQQASSLKEKLALHRKLQQLPRNSSPVRLH
NRCLVTGRPKGYFRDFGLSRHVLREMAHEGLLPGVRKASW
>StigHelv
MAKKNMIQRELKRQKCVLKYETRRQLLKKQITLASTLREKLMLHRQLQKLPRNSSAVRLR
NRCMITGRSRGYHRDFGLSRNVLREMAHQGLLPGVVKSSW
>TrebAggr
MAKKSMIEREKKRQRLVIKYAKKRENLKQEIKKTSFLEEKLDIHRKLQCLPRNSAPVRLH
NRCLITGRPKGYYRDFGLSRHLLREMAHDCLLPGVTKSSW
>VolvCart
MAKKSMIQRELKRQKLVMKYATKRAALKEQIKHTTFLKEKLSLHRKLQQLPRNSSAVRLH
NRCMITGRPKGYFRDFGLSRHVLREMAHQGLLPGVCKSSW
>MarsNIES
MAKKAMVERERKRKYLVTKYQEKRSQLKKELKLANNLQEKLEIQAVLQKLPRNSSPVRLH
HRCMITGRPKGYFRDFGLSRHTLREMAHNCLLPGVTKSSW
>YPF-701
MAKKAMVERDRKRRHLVTKYYQKRQELKEAIKKTDLLEERVQLNCELQKLPLNSSPTRLR
NRCMLTGRPRGYFRDFGLSRNTLREMAHQCLLPGVTKSSW
>Lepi_new
MSKKALTEREYMRRKFFQKYYFLRCKYMEAFNKRNILMERYKINRELQKLTRFRTQTCIN
NRCQMSGRSRGYYRNFGLSRHFVRELVNQNMIPGMTKSSW
>MGD
MAKKMTIERECSRKKVAKKYSAIRTFLKKEFSERNSLGDRMLVHRKIQKIPRNSVTTRVR
MRCQLSGRSRGYYRDFGLSRHFFRIMANQALLPGVRKSSW
>TGD
MAKKRRIEREHNRKKLVKKYFLSRMHLIQELNRRTSLEQRLEFHSKLQMLPRNSVPSRLF
SRCHLSGRSRGYYRDFGLSRHFLRRLAREGFLPGLRKSSW
