# Supplementary material for: Comparative Plastid Genomics of Green-Colored Dinoflagellates Unveils Parallel Genome Compaction and RNA Editing
Source: Front Plant Sci. 2022 Jul 11;13:918543. doi: 10.3389/fpls.2022.918543 (PMC9309888; doi:10.3389/fpls.2022.918543)
Supplement: Supplementary file 2 [file Data_Sheet_2.ZIP › Single_Gene_Alignments/rps18_trimmed.fasta]

>BigeNata
YKNTNLLKKFVSVDGKILPKYITVLKPKNQRKLSKAIKLSRIAGLLKF
>BryoHypn
YKNILLLRKFISPEGKILPRRLTGLNTKQQRKISKAIKNARIMGFLPF
>ChlaRein
YKHSGLLQRYIGLGGKILPRRQTRLTAKQQRFVAKTIKTARVMGLLPF
>ChloAtmo
YKNIDLLSQFITEQGKILPRRVNGISAKQQRAITKAIKQARFLALLPF
>ChloVari
YKNTKLLVKFISPQGKILSRRATGLTAKQQRVMANAIKRARMGGLLPF
>CoccSube
YKNIVLLRKFITAEGKILPRRSSLLTAKQQRYMARAIKNARIMGLLPF
>DunaSali
YKHCGLLQRYIGLGGKILPRRQTRLTAKQQRYIAKTIKSARVMGLLPF
>EuglGrac
YKNVNILRRFINFQGKIIPKRLNKPKTYKQHRLLKSVKQARYLGLLPF
>FloyTerr
YKNRSLLQEYISFDGKILPRRKTGITTKQQRYLTKAIKTARILCLLPF
>LeptTerr
YKNVILLRNGITAEGKIFPRRFTKLNAKQQRYMSKAIKNARMVGLLPF
>MesoViri
YKNIDLLSQFITEQGKILPRRVNNISAKQQRAITKAIKQARFLTLLPF
>MicromSp
YKNVDLLRRFITEQGKILPRRLTGVTAKQQRQLAKAVKQARILGFLQF
>MonomaSp
YKDVAYLRRFITEQGKILSRRFTGLKAKQQRELTKAVKQARILGLLGF
>NephOliv
YKNVDLLRQFLTEEGKILPRRVTGLTAKQQRGMTRAIKQARIMALLEF
>OegoCard
YKNRSLLQEYISFDGKILPKRKTGVTTKQQRFLTKAIKTARILGLLPF
>OltmViri
YKNIALLRKYISTEGKILPRRITGLTAKQQRAVAKAIKNARMVGLLPF
>OocySoli
YKNVVLLRKFLTAEGKILPRRVSGLNAKQQRYMSKAIKNARMIGFIPY
>OstrTaul
YKNVDLLRRFITEQGKILPRRLTGVTAKEQRQLAKAIKQARILGFLQF
>ParaKess
YKNTKLLVKFISPQGKILPRRATGLTAKQQRSMANAIKRARMSGLLPF
>PediMino
YKNVLLLRKFITIEGKILPRRLTSLTAKQHRSISKAIKNARMMGLLPF
>PediTube
YKNVLLLRKFITIEGKILPRRLSSLTAKQHRAVAKAIKNARMMGLLPF
>PicoSali
YKNVDFLRRFITSEGKILPRRVTGLTAKQQRQLTKAVKRARILSLLPF
>PracCCMP
YKQTLVLNNFITDQGKILSRRVNKLTAKQQRELNCAIKQARVLAILPF
>PrapCCMP
YKNTTLLRRHISTQGRILPRRVTGLTAKQQRQLAKSVKRARQMCLVAI
>PrasColo
YKNLKTLKKFITEQGKIQPRRLTKLTAKQQRALTRAVKQARILALLPF
>PseuAkin
YKNVALLRKYISAEGKILSRRLTRLTSKQQRHISTAIKTARIAGLLPF
>PycnProv
YKSVRLLRRCIGSDGRILPRRVLQVPVRQQAKLARSIKRARILALLPF
>PyraPark
YKNIDLLRKFVTEQGKILPRRVTRLNAKQQRLVTKAIKQARVIGSLPF
>ScenObli
YKHCGLLQRYIGLGGKILPRRQTKLTAKQQRYVAKTIKSARIMGLLPF
>StigHelv
YKNRSLLQEYIYFTGKIIPKRKTGITTKQQRYLTKAIKTARILGLLPF
>TrebAggr
YKNIILLRKFITAEGKILPRRISGLTAKQQRYMAKAIKNARMTGFLPF
>VolvCart
YKHSGLLQRYIGLGGKILPRRQTRLTAKQQRYVAKTIKTARVMGLLPF
>MarsNIES
YKNIILLRQFISAEGKILPRRITNLTAKEQRWVARAIKQARIMGLLPF
>YPF-701
YKNVVLLRKFITEDGKILPRRITGLSAKEQRYIAKAIKTARIMGLLPF
>Lepi_new
YKHVNLLQKYISNTRKIIPQYNSKLTSKKHRMITKYIHRAQRVRFVPY
>MGD
YKNVYLLRRYLGVTGKILPRHTTKLTAKDHRAMAKAIRQARRMGLLPF
>TGD
YKNINLLRHYIGFTGKILPRRVTKLNAKEHRAVAKAIRRARRVGLLPF
