# Supplementary material for: Comparative Plastid Genomics of Green-Colored Dinoflagellates Unveils Parallel Genome Compaction and RNA Editing
Source: Front Plant Sci. 2022 Jul 11;13:918543. doi: 10.3389/fpls.2022.918543 (PMC9309888; doi:10.3389/fpls.2022.918543)
Supplement: Supplementary file 2 [file Data_Sheet_2.ZIP › Single_Gene_Alignments/rps19_trimmed.fasta]

>BigeNata
KKIPFVSNKLLKKVKLFN---RKKVILTWSRASTIVPVMIGNVIAVYNGNKHIPIFVTDG
MIGHKFGEFSATRTFKSHKS
>BryoHypn
RTFPFVANHLLKKIEQLNKQKKKKVLKTWSRCSTIVPMMIGHTIAVHNGKELIPVFITEQ
MVGHKLGEFSPTRTFRGHIK
>ChlaRein
KKGPFVADHLLKKIEKLNAKGKKVVIKTWSRSSMIVPPMIGHTIGVYNGREHIPVFVSDQ
MVGHRLGEFSPTRTYRGHAK
>ChloAtmo
KKGPFVADHLLKKIEYLNARREKQVITTWSRGSTIVPIMIGHTIAVYNGREHLPIFVTDQ
MVGHKLGEFSPTRTFRGHVK
>ChloVari
KKAPFVADHLLQKVERLNTQGDKKVIKTWSRSSTIVPVMIGHTIAVHNGREHIPVFITDQ
MVGHKLGEFAPTRTFRGHVK
>CoccSube
KKGPFVADHLLKKVEHLNRQGEKRVVVTWSRASMIVPIMIGHTIAVHNGREHIPVFITEQ
MVGHKLGEFSPTRTFRGHVK
>DunaSali
TKGPFVAGHLLKKVEKLNSMGKKIVMKTWSRSSVIIPPMIGHTIACYNGKEHIPIYITDQ
MVGHKLGEFALTRTYRGHIK
>EuglGrac
KKGPFVFYSLIKKVDQMNSNRFKSVILTWSRSCTIIPIMIGNTIGVYNGKEHIPVLVSDQ
MIGHKLGEFVQTRNYRGHKK
>FloyTerr
KKGPFLAAHLFEKIQKLNSKRKKKLIVTWSRSSTVVPIMIGHTIAVHNGREHIPVFITDK
MVGHKLGEFSPTRTFRGHAK
>LeptTerr
TKGPFIADHLLKKIQKLNAQGKKKVIVTWSRASTIVPLMIGHTIAVHNGREHIPVFITDQ
MVGHKLGEFSPTRTYRGHIK
>MesoViri
KKGPFVADHLLKKIEFLNVKKEKKVITTWSRGSTILPIMIGHTIAVHNGREHLPIFITDQ
MVGHKLGEFSPTRTFRGHTK
>MicromSp
KKGPFVAHKLMKKIEALHAKGEKSVIQTWSRGSTITPIMIGHTIAVHNGLEHIPVFVTDQ
MVGHKLGEFAPTRTFRGHVK
>MonomaSp
TRPPFIANHLFKKIVELNNKSEKKVIQTWSRGSTIVPMMIGHTIAVHNGKEHIPVFITDQ
MVGHKLGEFSPTRTFRGHIK
>NephOliv
KKGPFVANHLLRKIEKMNGKGEKHVITTWSRASTIIPIMIGHTIAIHNGKSHLPIFINDR
MIGHKLGEFVLTRNYRGHGK
>OegoCard
KKGPFVANDLFKKIEKLNNKGKKKVLVTWSRSSTIVPVMIGHTIAVHNGREHIPVFITDK
MVGHKLGEFSLTRTYRGHAK
>OltmViri
KKGPFVADHLLKKVEKLNAQNDKKVITTWSRASTIVPVMIGHTIAVHNGREHIPVFVTDQ
MVGHKLGEFAPTRTFRGHKN
>OocySoli
KKGPFVAHNLLKKIEKMNAEGAKRVILTWSRASTIVPIMIGHTIAVHNGKEHIPVFITDQ
MVGHKLGEFSPTRTFRGHKK
>OstrTaul
KKGPFVADKLMKKIELLHSKGEKTVIQTWSRSSTITPIMIGHTIAVHNGREHIPVFVTDQ
MVGHKLGEFSPTRTFRGHVK
>ParaKess
KKAPFVADHLLKKVERLNAQGDKKVIKTWSRASTIVPVMIGHTIAVHNGREHIPVFVTDQ
MVGHKLGEFAPTRTFRGHVK
>PediMino
KKGPFVADHLLQKIEKMNSQGEKKVITTWSRASTIVPVMIGHTIAVHNGKEHIPVFITDQ
MVGHKLGEFAPTRTFRGHVK
>PediTube
KKGPFVTDHLLQKIEKMNDQGDKKVITTWSRASTIVPIMIGHTIAVHNGKEHIPVFITDQ
MVGHKLGEFAPTRTFRGHVK
>PicoSali
KKGPFVAEHLLKKIELLNLKKEKRVITTWSRSSTIVPIMIGHTIAVHNGRSHIPVFVTDQ
MVGHKLGEFALTRTFKGHIK
>PracCCMP
KKGPFVADHLLRKIKMLNTKNEKKVIVTWSRSSTILPIMIGHTIGVYNGREHIPVFITDQ
MIGHKLGEFSPTRTFRGHQK
>PrapCCMP
RKGPYVSASLLKKLEKLIAADEKKVILTWSRSSTIVPNMIGHTLGVHNGRQHVPVFITDQ
MVGHKLGEFAPTRTFRGHVK
>PrasColo
KKGPFIARHLLKILAKKDASLKNQVIKTWSRSSTIIPAMIGYTIAVHNGREHIPVFISEN
MVGHKLGEFAVTRTFRGHVK
>PseuAkin
KKGPFVANHLLKKVQKLNDLDEKQVIKTWSRSSVIIPIMIGHTISIHNGKEHIPLYITDL
MVGHKLGEFAPTRTFKGHIK
>PycnProv
SKGPFVSYKLLRLLEKMNAEGKKQVIRTWSRSSTIVPIMIGHTVAVHNGRTHIPVFITDQ
MVGHKLGEFAPTRTFRSHIK
>PyraPark
KKGPFVANHLLKKIDKLNALGERQVVTTWSRASTIVPIMIGHTIAVYNGREHIPVFVSDQ
MVGHKLGEFASTRTFRGHVK
>ScenObli
KKGPFVADHLLKKIEKFNAQGQKKVLTTWSRSSTILPVMIGHTISTYNGREFIPVFVTDQ
MVGHKLGEFAPTRTFKGHVK
>StigHelv
KKGPFVADHLLKKIEKLNIKGIQKVIVTWSRSSTIVPIMIGHTVAVHNGREHIPVFITDK
MVGHKLGEFALTRTFKTHTK
>TrebAggr
KKGPFVADHLLKKIEKLNVHGEKKVIVTWSRSSTILPIMIGHTIAVHNGREHIPIFVTDQ
MVGHKLGEFSPTRSFRGHIK
>VolvCart
KKGPFVADHLLKKIEKLNSKGKKVVIKTWSRSSMIVPPMIGHTIGVYNGREHIPVFISDQ
MVGHKLGEFSPTRTYRGHAK
>MarsNIES
KKGPFVAVQLLKKLQTLNEKGQKKTITTWSRSSTIVPIMIGHTIAVHNGREHIPVFITDQ
MVGHKLGEFAPTRLFRGHIK
>YPF-701
KKGPFVAADLLKKVSKMNGEGQKKVITTWSRSSTIVPIMIGHTIAVYNGREHIPVFITDQ
MVGHKLGEFAPTRVFRGHVK
>Lepi_new
KKGPFVSYSLLKKVKNMY--NKKHTIFTKSRESTIIPTMIGYTIAVHCGNDHVPIFIVDQ
MVGHKLGEFVATRIFYKTKK
>MGD
NKGPFVAHHLLKKLDRMNKRGEKQTIVTWSRDSTIVPIMIGHTISVYNGREHLANFITDQ
MVGHKLGEFALTRTFRGHTK
>TGD
KKGPYVAHHLLTKVERMNERSEKNVVETWSRSSMIVPIMIGHTISVYNGHEHISVFITDQ
MVGHKLGEFSSTRTFRGHTK
