# Supplementary material for: Comparative Plastid Genomics of Green-Colored Dinoflagellates Unveils Parallel Genome Compaction and RNA Editing
Source: Front Plant Sci. 2022 Jul 11;13:918543. doi: 10.3389/fpls.2022.918543 (PMC9309888; doi:10.3389/fpls.2022.918543)
Supplement: Supplementary file 2 [file Data_Sheet_2.ZIP › Single_Gene_Alignments/rps2_trimmed.fasta]

>BigeNata
MLKAGVHFGHKIKKWNPKMSPFIGIHIIDIIQSYTYLKKACKLVNTFLFVGTKKQSPIPN
SIFYFYINNKWLSGMLTNWENTTRSINTLKYLMKTHSIIDKKKNRLEKYFGGIQNMTSLT
VILVGQHNEITASKECRKLGINNITILDTDCNPEFVDLFIPANDDSSSSLNLIL
>BryoHypn
MIEAGVHFGHPKDQWNPKMLPYIGIHIIDIVQTWFYLKKISKFLKQILFVGTKKQASKII
ESTAFFVNERWLGGLLTNWSTIQKSILKLNSLKKEKVKLEKQKQRLEKYIGGLKTMKQLI
VIIIGQQKELNAVKECQKLGIRTITLLDTNCNPLLADLFIPANDDSIASIKLII
>ChlaRein
MLKSGMHYGEKAIKCNARMKNYVGRNLINLLKTRRCLTKALAQLKTFLFVGTKKAASGLV
ARAAFFVNTRWLGGMLTNWKTILKSISKIRPIKKVAASRKKKWQRLEKYLGGISNMTKIV
AIIIGQQEEMNAVRECQKLGIKMFHIVDTNCNPGLADHFIPANDDARNSIKFIL
>ChloAtmo
MMEAGVHFGHQTRGWNPKMAPYIGIHLIDLIQTARLLSEASDFVKEFLFIGTKNQAADII
SSEAHFVNQRWLGGMLTNWPTIKTRIKRLKDLKKESAVLKRQLDKLRKYLGGLQDMKTLV
VIIVDQKREMNAVRECIKLGIPIIALLDTNCDPSLSDLPIPANDDAIRSVNLII
>ChloVari
MIQSGMHFGHSTREWNPRMAPYIGRHILDLVQTYYLLNKVLAFLKTFLFVGTKQQAAPLI
AKTAYYVNQRWLGGMLTNWRTIQKSLRKLQEYKQEIARKRREKDRLEKYLSGVENMSRLV
VIIIGQTEEIHAVKECRQLGIPTLTLLDSNCDPGLADWFLPANDDSVSALRLVL
>CoccSube
MVEMGLHFGHQARKWNPKMAPYIGVHIIDLIQTCVHIKQVASFLKTFLFVGTKKQAGGLI
AKTAFYVNQRWLGGMLTNWSTMKLSIAKLKELKKEAALCKKQKERLEKYLGGVKDMMRLV
VVIVGQPEEMNAVRECRKLGIRSITVLDTNCDPTVADLFIPANDDSVTSLRFLL
>DunaSali
MLAHGMHFGEKTVKCHARMKQYIGQHVINLLKTRRCLNKALSTLRTFLFIGTKKPAAGLV
ARASFYVNTRWLGGMLTNWKTICKSISKIRPIKKLAAARKKKWQRLEKYFGGIANMTKLV
AIIIGQKEEMNAVRECNKLGLKTFTIVDTNCDPTLSDHIIPANDDSRNSIKYIL
>EuglGrac
MLNSSVHLGHKVKQWNPRMRIYIGLHIIDLLQTIVCLKKACNFLKRALFVCTKRFFSILT
QKIAFFVTKRWLGGILTNWITIKNCINKLKQL-KERLVLKKKKLKLKKYFSGMRDMTERI
VIIIGQNKEINAVRECKKLGIASITILDTNCDPTLTKYPIPSNDDSILSVSLIL
>FloyTerr
MLKRNVHYGDKTVTCNPEMKKFTGNSFISLFQTRRYLIRALWLLRPMLFVGTSRPSSRPV
ATAAFFVNVRWLGGMLTNWKTMRKLIKKLKKFKKEIAARKKEIQRLEKYLKGLKMLRTFV
VIMASQKKEKSAALECQKMGIFNMTIADTDCNPKLADFIIPANDDSSTSIKFLL
>LeptTerr
MFEAGLHRGDLTQNWNPKMAPYIGKHVINLVQTLLYLEEVCAFLKKFLFVGTQTHSSVVV
KKTAFFVNEKWLGGMLTNWKTAKRLVRRLNFLKKERNDFKKEKNKLKKYFLGLRSMQKLV
VILASQNQEMNALKECQRLKIPSVTILDTNSDPTLSDYFIPGNDDSYKSLNFLF
>MesoViri
MMEAGVHFGHQTRGWNPKMSSYIGIHLIDLVQTARLLSEACDFLKEFLFVGTKSQASDII
ASEAHYVNQRWLGGMLTNWSTIKTRIRKLKDLKKEAAVLKRQLYKLRKYLSGLQDMKYLV
VIIVDQKREINAVKECIKLGIPTISLVDTNCDPTLADLPIPANDDAIRSINLLV
>MicromSp
LLEAGVHFGHQVGRWNSKMAPYIGVHILDLVQTLDDLEKARPVLKNVLFVGTRPQIAPII
ETTAHYVSTRWVGGLLTNWKTMSMCLQKLNRLKKAILQLKKQRARLEKFFGGLRGLSELL
VVIVGQPHEKNAVNECQRLGIPTITLLDSNCDPTMSTYGITANDDSTRSVEIIL
>MonomaSp
LLEAGVHFGHRVNKWNPKMAPYIGVHIIDIIQTLGYLEESYLFLQKVLFVGTKKQVASIV
QAEANYVNHRWLGGLLTNWSTIKLCIAKLKTLKKEKALLKKQYEKLKKFFSGIENMSDII
VIIVGQDCEMNAVKECQKLAPRTITILDTNCDPSLADLFIPANDDSTKSVELIL
>NephOliv
MLDVGVHFGHQARKWNPKMAPYIGIHILDILQTAILLDKARVYAGSFLFVGTKNQAASIV
RFAAHYVNHRWLGGMLTNWPTMQLCIKRLLELKKEAAVARKQLARLEKHLGGVKNMTGLT
VVIVGQPQEMNAVRECEKLGIPMITMLDSDCNPLLTDIGIPSNDDSIASIELVM
>OegoCard
MLKRGMHYGHNIVKCHPEMKRFINKNLINLIQTKYYLKKCLWTLKNILFVGTTIPSSRFI
GTAAFFVNIRWLGGMLTNWKTIKKLIIKLHTLKKQSAARQKERLRLEKYLKGIALIQKFI
IIMTSQKRDISAALECQKLGITNFSIIDTDCDPRLADYIIPANDDSASSIKFIL
>OltmViri
MVQVGMHFGHQSRKWNPKMAPFIGIHIIDLIQTHAYLKQVSQFLKTILFVGTKKQASGLI
AKVAPYVNQRWLGGMLTNWKTIQTSIKKLNEFKQEAAQARKEKARLQKYLGGMKHMTTIV
VVIVGQPDELNAVAECRRLGIRSVTILDTDCDPSLADLFVPANDDSVASIQLIL
>OocySoli
MVRTGVHFGHQVRKWNPKMAPFIGIHIIDLIQTYLYLNKVSQFLKTFLFVGTKKQVSRLI
AKIAFYVNQRWLGGILTNWKTIKTSISKLNQLKKEIANLKKQKDKLEKYLGGLKKMSALV
VIIVGQPDEINAVRECQNLGIRSITLLDTDCDPSLADLFVPANDDSIASLQFVL
>OstrTaul
MLEAGVHFGHQSRRWNPKMAPYIGIHILDVVQTIGELEKARTAFKNVIFVGTRPAIAPLI
EQVANYVNTRWVGGLLTNWTTMTMCLEKLGRLKKDILSLTRERERLEKFFGGLRNLKTLL
VVIVGQPNERNAVLECQKLNIPTITLLDSNCDPTFVSYGIPANDDSARSVAFIL
>ParaKess
MIKSGMHFGHFTHEWNPRMAPYIGRHVLDLVQTHYLLKQVLNFIKTFLFVGTKKQAAPLI
AKTAFYVNQRWLGGMLTNWRTIQKSLRKLDEYKQEVARKKREKQRLEKYLAGLENMNQLV
VIIIGQPEEIHAVRECRQLAIPTITLLDSNCDPTLADWYIPANDDSVSALRVIL
>PediMino
MVKAGMHFGHQSRKWNPKMAPYIGIHLIDLVQTFTKLKEVKAFLKTFLFVGTKNQAARLV
SKAAFFVNHRWLGGMLTNWKTIRTSLANLDRLKKEAANLKKVKERLTRYLGGLKGMSRIV
VIIIGQPDEITAVYECNRLGIRTVTVLDTDCDPSLADMVVPANDDSVASIQLLL
>PediTube
MVKAGMHFGHQARKWNPKMAPYIGIHLIDLVQTFTKLKEVKIFLKTVLFVGTKNQATKLV
SKAAFFVNHRWLGGMLTNWKTIRASLTKLDKLKKEAANLRKLKERLTRYLGGLKGMTKII
VVIIGQPDEITAVYECNRLGIRSVTILDTDCDPSLADLFIPANDDSVGSIQFLL
>PicoSali
MVRVGMHFGHQTRKWNPKMAPFLGIHVLDLVQTHQCLQSTCDFLKTFLFVGTKKQAGRVI
AQAAFFVNQRWLGGMLTNWSTLQVSLKRLEQLKKEAANLKKEWARLNKYLGGLKSMKALV
VILVGQPEEINAVRECRKLKIPVVAMLDSNCDPTMADWGVPANDDSVGSIQTVL
>PracCCMP
MIKAGVHFGHQTKNWNPKAAPYIGVHIIDLIQTILQLQKVCSFLKSILFIGTKKQAVDSI
AIEAHYVNYRWLGGMLTNWTTMSHQMKKLNQLKKEGILLTRQYTKLKSHLSGIQYMTSPI
AIIVDQNHELNAIKECQMLNIPIISFLDTNCDPDKTNFFIPANDDSIRSIRFIL
>PrapCCMP
LVKVGGHLGHAPRSWHPKMAPYIGVHILDLVQSYAYLNQVKQFVRTFLFVGTKPQAAHSV
ASAAYYINQRWLGGLLTNWSTLKRSIGLLNRMKKLKSSFSREQARLRKYLGGIESMKSEV
VIIVGQKEEAIALNECKKLGIRTITLLDSNCNPDSADLFIPVNDDSIKAVRSVL
>PrasColo
MVYAGVHLGHRANAWNPKMEQYINIHVIDVVQTMVLLKKACQFTNSILIVGTKTHLVESI
MFEALYVVNRWLGGLLTNQQTIRSRISKLSVLKKELMKQRRELDKLRRNFDGLRNLDKMC
AIIIDPVKEKNALAECKRLNIPVVAFIDTNGDPSGIEYPIPTNDDSVVSVQYLL
>PseuAkin
MVAAGMHFGHQARKWNPKMKPFISIHIIDLISTYTHLNEASKFLQKILFVGTKKQVSQLI
AKAAFYVNGKWLGGQLTNWQTIKLSIQKLKSLKKEAALLKKEKEKLGKYLDGIKNMASII
VIIIGQSEEINAVRECKKLGIRTITILDTDCDPSLADLFIPANDDSISSIKLLL
>PycnProv
LMKAGAFLGHRTSRWNPRMAKYIGVHILDLVQTVQCLDQARAFVGSVLFLGTSRHAAGPI
MAAAFYVNQRWLGGMFTNWSTMRLCVHRLTYLKREEAALRRQHARLKKYLGGLCGMEQLA
VIVTGQSSDSHALAECRRSNIPTIGILDSDGDPTSVDLVIPANDDSAASLDYIL
>PyraPark
MLDAGVHFGHQVRRWNPKMEPFIGIHIIDIVQTLSCIEKISEFLKTILFVGTKRQAAPVI
QTAAHYVNQRWLGGMLTNWATMKTCIEKLRKIKKELALLKKRREKLEKYFGGVKTMPNLI
VILVGQPRETNAVKECNKLGIRTITILDTNCDPDLADFFIPANDDSIRSVELVL
>ScenObli
MIQSSMHFGEKAIRCNANMRKYIGRHVLNVLKTQRCFAEALKQLKTFLFVGTKKPAASLV
AKTAFFVNTRWLGGMLTNWKTILKSISQIRPI----------------------------
------------------------------------------------------
>StigHelv
MLRKSLHFGHPVIQCDSGMKKYIGKHFINLFRTKRYIRKALWYLKNILFVGTAIPSARYV
ATTAFFVNFRWLGGMLNNWKTLRKLLQKLKTLKKEGIARLKEKQRLEKYLKGIQMIKGFV
VIMTSQTKDLSAARECKKMGIWNLSILDTNCDPRLADLMVPANDDSASSVKFLL
>TrebAggr
MVQVGMHFGHQARKWNPKMAPYIGMHIIDLIQTYSHLKKVSQFLKTFLFVGTKKQATRLI
AETAFYVNQRWLGGMLTNWKTIKTSIAKLNDLKKEGATCKKEKERLQKYLGGLKKMFAIV
VIIVGQPEEINAVRECQKLGIRSITILDTDCDPSLADLFVPANDDSVASLKLLL
>VolvCart
MLRSGMHYGEKAIKCNARMKSYVGRNIINLLKTRRCLNKALAQLKTFLFVGTKKAASGLV
SRAAFFVNTRWLGGMLTNWKTILKSISKIRPIKKVAASRKKKWQRIEKYLGGISNMTKIV
AIIIGQQEEMNAVRECQKLGIKMFHIVDTNCNPGFADHFIPANDDARNSIKFIL
>MarsNIES
MVKAGMHFGHQSRRWNPRMAPYIGVHIIDLIQTYKHLQEVCAFVKTFLFVGTKNQAEEII
VEKAFYVNHRWLGGMLTNWKTMKTSIDKLKQLKKEAAFKRKQKEKLERYLGGLKEMTQVI
VILVGQTEEMNAVLECRKLGLRSITILDTDCDPQLADFFIPANDDSVSSIQLIL
>YPF-701
MVKAGMHFGHQSKRWNPRMAPYIGIHIIDIIQSYNQLQNVSQFLKTFLFVGTKAQADRLV
AKAAFYVNHRWLGGMLTNWNTIRTSIQKLNTLKKEAALLRSQKERLERNLGGLKNMKSLV
VIIIGQQEEFTAVQECQKLGLRSITILDTDCDPQAADLFITANDDSISSIYLLL
>Lepi_new
MMITGMHLGHPTRCWNPKMAAYIGSHLIDLVMTRTQLKMAQHFLRSVLFVGNELHTKQIV
KERAFFVKGRWLGGILTNLPTIQTSLLQLHRLKKNVTLLRKKLQR-KQQLKGLQGMKSVI
VVILTQKRNNIAIQECKKMQIPTMCLLDTDCDPSMVNIGIPMNDDSGARIQLFL
>MGD
MMISGMHFGHPTRYWHPKMAGYTGSHLIDLVKTKQQLEKAQKLVKDILFIGTKKQSSQRI
KERAFFVRERWLGGMLTNWFTVQASLLQLHRLKKEARVLQKRLTRLDRYLGGLKGMRSIV
VVLVGQTVEMAAIQECRKLKIPLICRLDTDCNPDLVDVGVPMNDDSVFRIRLFL
>TGD
RMFVGMHLGHPIRYWNPKMDTYTGMRLIDLIKTYRQLREAKNFLKHILFIGTKFQAKQIV
KERAFFVRERWLGGMLTNWSTVQMSLIQLHRLKKNVTFLRKRLEQLERYFGGLKGMQTIL
AVITGQTSEMVRIRECYKLEIPVVCSLDTDCDPSLVKIGVPMNDDSKASIRLFF
