# Supplementary material for: Comparative Plastid Genomics of Green-Colored Dinoflagellates Unveils Parallel Genome Compaction and RNA Editing
Source: Front Plant Sci. 2022 Jul 11;13:918543. doi: 10.3389/fpls.2022.918543 (PMC9309888; doi:10.3389/fpls.2022.918543)
Supplement: Supplementary file 2 [file Data_Sheet_2.ZIP › Single_Gene_Alignments/rps3_trimmed.fasta]

>BigeNata
CLIDDLENRVPFRRALKGVKIQISGRLNGIEMARSEWVREGRIPLQTLTANIGYYNDVAE
TKYGLLGVKVWVY
>BryoHypn
FLIEQLEKRIAFRRAVKGIKIQISGRLNGAEIARTEWIREGRVPLQTLRANIDYTYKTAK
TIYGILGVKVWVF
>ChlaRein
SIVDALEKRKAFRGVIKGVKIQVAGRLNGAEIARSEWVRAGRVPLQTLRANIDYAYRTAN
TIYGIIGVKVWIF
>ChloAtmo
FIAQRLEARAPFRRAMRGIKIQVAGRLNGAEIARSEWVREGRVPLQTLRANIDYSYCQAK
TIYGILGIKVWMF
>ChloVari
KLVEDLEQRKPFRRAMRGIKVQVSGRLNGADIARAEAVREGPVPLQTLRADVDYSSKSAK
TIFGLLGVKIWVF
>CoccSube
FLVEQLEKRIPFRRAMKGIKIQVAGRLNGAEIARSEWIRKGQVPLQTLRANVDYSYRTAS
TIYGLLGIKVWTF
>DunaSali
SVVDALEQRSSFRKIIKGVKIQVSGRLNGAEIARSEWVRAGRVPLQTLRANLDYSYKTAN
TIYGIIGVKVWIF
>EuglGrac
SVRRELEKRTPFIRAMKGIKVQVSGRLNGIEIARTEWFREGRVPLHTLRADIDYFNDIAH
TIYGVLGIKVWVY
>FloyTerr
FIVEKLQKRFSFRGSMKGIKIQIAGRLNGAEIARTEWMRAGRVPLQTLKAKIDYSYKTAS
TIYGILGVKVWLF
>LeptTerr
-IPAALEKQNPLEYNLSGLKIQLAGRLNGAEIARTEWFRKGRVPLHTLKADIDYSYQKAY
TKYGIIGVKVWVF
>MesoViri
FIAQRLQERKPFRRAIRGIKIQVAGRLNGAEIARSEWVREGRVPLQTLRADIDYSHCQAK
TIYGIIGIKVWIF
>MicromSp
NIAMQLEKRAPFRRTIRGIKVQIAGRLNGAEIARSEWAREGRVPLHTISADIDYATARAL
TVYGILGIKVWVC
>MonomaSp
KIAEQLEKRVAFRRVMKGIKIQIAGRLNGAEIARTEWAREGRVPLQTLKANIDYCYETAQ
TIYGILGIKIWIF
>NephOliv
IIAKQLEERIPFRRAVRGIKIEVSGRLNGAEIARSEWVREGRVPLHTLRADVDYCDCTAQ
TIYGVLGIKVWIF
>OegoCard
FITQKLEKRFSFRSIMKGIKIQLSGRLNGAEIARTEWIREGRVPLQTLEADVDYSYKTAQ
TLYGIIGVKVWVF
>OltmViri
FLVNQLERRIAFRRALRGAKIQVSGRLNGAEIARSEWIRTGRVPLQTLRADVDYCHREAK
TIYGILGIKVWTF
>OocySoli
FLVEEIQKRTPFRRAIKGIKIQISGRLNGAEIARTEWVRQGRVPLQTLRATIDYSYRTAK
TIYGIIGIKIWVF
>OstrTaul
NIAEQLEKRTPFRRTMRGIKIQISGRLNGAEIARHEWAREGRVPLHTIRADIDYATARAQ
TIYGILGIKVWVC
>ParaKess
KLVEDLQQRKPYRRAMRGIKVQISGRLNGADIARSEELREGPVPLQTLRADIDYSSKSAK
TIFGLLGVKIWVF
>PediMino
FVVEQLEKRVAFRRAVRGIKIQVSGRLNGAEIARTEWVREGRVPLQTLRANIDYSYKTAR
TIYGLLGVKVWVF
>PediTube
FVVEQLEKRVAFRRAIRGIKIQVSGRLNGAEIARTEWIREGRVPLQTLRADIDYSYKTAQ
TIYGILGVKVWVF
>PicoSali
NIVEQLEKRVAFRRAIKGIKIQVSGRLNGAEIARSEWAREGRVPLQTLRVDVDYSSQTAK
TIYGILGVKVWVV
>PracCCMP
TIAAKLEKRIAFKRAMRGIKVQISGRLNGAEIARSEWVREGQVPLQTLRAPIDYCQYKAH
TIYGVLGIKVWVY
>PrapCCMP
WITEKLTRREPFRRVLRGVKVQISGRLNGAEIARTEWVRSGRIPLHTLRADIDYSYKTAR
TLYGIVGVKVWLY
>PrasColo
HVVQQLETRVPFRRAVRGIKIQISGRLNGAEIARSEWVRKGRVPLHTLRAKIDYALCTAK
TIYGILGVKVWVY
>PseuAkin
YLIEQLEQRIPFRAALKGIKIEISGRLNGAEIARSEWVRKGRVPLQTLRADIDYSAKTAK
TIYGILGIKVWAF
>PycnProv
SLAHQLEKRVAFRRALKGVKVQISGRLNGAEIARSEWVREGRVPLHTLRAEVDYATHTAR
TLYGCLGIKVWLY
>PyraPark
FISSQLEKRIPFRRAMKGMKIQVSGRLNGAEIARSEWVREGRVPLQTLRADIDYCHHEAN
TIYGILGIKVWVF
>ScenObli
SIVDDLEKRKAFRGVIKGVKIQVSGRLNGAEIARSEWVRAGRVPLQTLRANIDYCYKTAQ
TIYGIIGVKVWIY
>StigHelv
FVVENLEKRFSFRSTMKGIKIQISGRLNGAEIARTEWLRDGVVPLQTLRANIDYSYKTAK
TIYGILGVKVWLF
>TrebAggr
FLVEQLEKRIAFRRALRGIKIQISGRLNGAEIARTEWTREGRVPLQTLRADIDYSYKTAK
TIYGLLGIKIWVF
>VovlCart
SIVDALEKRKAFRGVIKGVKIQVSGRLNGAEIARSEWVRAGRVPLQTLRANIDYSYRTAN
TIYGIIGVKVWIF
>MarsNIES
YIVEQLEKRAPFRRAMRGVKIEISGRLNGAEIARTEWIREGRVPLQTLRANIDYSYQTAQ
TIYGILGVKVWLF
>YPF-701
LVTEQLEKRIPFRRAMKGIKIEVSGRLNGAEIARTEWIREGRVPLQTLRADIDYSYKTAQ
TIYGILGVKVWVF
>Lepi_new
LIVEELEKRAPFRRALRGIRIQVSGRLMGAEIARTEWTRKGQVPLHTISANLDYSSKAAS
TIYGLLGVKVWIF
>MGD
FVVTEVEKRVPFRRVLRGLRLQIAGRLNGAEIARTEWVRSGRVPLHTLSANLDYASKKAS
TIYGLLGIKVWIL
>TGD
FIVFELEKRVPFRRVLRGLRLQISGRLNGAEIARTEWVREGRVPLHTFSVDLDYANKVAR
TVHGLLGIKIWIF
