# Supplementary material for: Comparative Plastid Genomics of Green-Colored Dinoflagellates Unveils Parallel Genome Compaction and RNA Editing
Source: Front Plant Sci. 2022 Jul 11;13:918543. doi: 10.3389/fpls.2022.918543 (PMC9309888; doi:10.3389/fpls.2022.918543)
Supplement: Supplementary file 2 [file Data_Sheet_2.ZIP › Single_Gene_Alignments/rps4_trimmed.fasta]

>BigeNata
MARYRGSRVKVIRRL---------YGFHLQEKQKLRYNYGISEHELIKYVKSARRKRGNS
GDKLLQLLEMRLDTLLYRTGFVPTVASARQLISHGHINVNGKKVDIPGFNC------
>BryoHypn
MSRYRGPKLKIIRRLKKNPPGQHGYAIRLLEKQKLRYNYGVSEKQLFSYLKKARKNSRST
AQVLLELLEMRLDNILYRLGFAKTIHSGRQLITHQHIRVNQKKVTIPSYQCKINDII
>ChlaRein
MSRYLGPRLRVIRRIKVIPPGQHGYLIRLKVKQRLRFNYGITERQLVNYVRKAKKIKEST
GQVLLQFLEMRLDNIVFRLNMAPTIPAARQLISHGHIRVNNKKVNIPSYMCKPKDVI
>ChloAtmo
MSRYRGPRLKIVRRLR--------YSIRLQEKQKLRYNYGVTERQLLLYVRKARRIKGST
GQILLQQLEMRLDNIIYRLGMAPTIANARQLVNHGHIVVNDRIVTIPSYRCKPKDII
>ChloVari
MARYRGPKLRIIRRLREFPPGQHGYAVRLKEKQKLRFNYGISERQLISYVREARRRKGST
GEILLQLLEMRLDNIIFRLGFAPTIAAARQMITHGHIVINKRRVTIPSYLCKIHDNV
>CoccSube
MSRYRGPRLRIVRRLKQAPPGQHGYGIRLQEKQKLRFNYGITESQLIRYVREARRVKGST
GEILLQLLEMRLDNTVFRLGIAPTIAAARQLIRHGHVLVNNQKTTIPSYQCKGKDAV
>DunaSali
MARYIGPKLKIIRRIKVIPPGQHGYLIRLKVKQRLRYNYGLTERQLVNYVRKAKKIKEAT
GQVLLQLLEMRLDNIVFRLNMAPTIVAARQYISHGHIRVNNKKVNIPSYMCKPKDVI
>EuglGrac
MSRYRGPRLRIVRRI---------YNIRLKEKQKLRFNYGITERQLLNYVKKSRKKKGSS
GRFLLTFLEMRLDNIVHRIGFAPTIMAAKQLINHGHICVDDKVINIPSFIC------
>FloyTerr
MSRYLGPRLRITRRLKVIPPGQHGFLIRLKFKQRLRYYYGITEKQLFNYVELARKSKGST
GLVLLRLLEMRLDNIVFRLHMAPTIAAARQLISHGHILVNKKKVTIPSAQCKPKDLI
>LeptTerr
MSRYRGARLRIVRQFNRCMPGQHRYQIRLQEKQKLRFNYGITESQLINYVRQARKTKGST
GETLLQLLEMRLDNIVFRLGMAPTIPAARQLVNHGHIVVNNKKVDISSYQCQSQDVI
>MesoViri
MSRYRGPRLKIVRKL---------YGIRLQEKQKLKYNYGVTEKQLLLYIRKARTIKGST
GQMLLQYLEMRLDNTVFRLGLAPTIAGARQLVNHGHIMVNNRIVTIPSYKCKPKDIL
>MicromSp
MARYRGPRVKIVRRLRTYGPGQHGFRVRLQEKQKLRYNYGISEKQLLTYVRRARRAKGPT
GEVLLQMLEMRLDSIVYRLGFAPTIRAARQYVSHGLITVNGQTVNIPSYNCLPGETI
>MonomaSp
MSRYRGPRLRITRRLKTTLPGQHGYSIRLKEKQKLRFNYGVNESQLVRYVKKARNMKGST
GELVLQLLEMRLDSIVFRSGLAPTLRAARQLVSHGHIAIETKTSQNKTENSFLPVNI
>NephOliv
MSRYRGPRLKIVRRLRKSPPGQHGYRIRLEEKQKLRYNYGVTEKQLLRYMQRARRAKGSS
GENLLQLLEMRLDTTIFRLGMAPTMLSARQLITHGHILVSEQRVNIPSYQCSPKEKI
>OegoCard
MSRYLGPRLRIVRRLKVLPPGQHGFLIRLKLKQRIRYHYGITEKQLVNYVRQARKIKGST
GRVLLRLLEMRLDNTVFRLHMAPTIRAARQLITHGHIYVNNKKVSIPSYSCKPKDII
>OltmViri
MSRYRGPRLRIIRRLRTSSPGQHGYGIRLQEKQKLRFNYGITERQLLSYVKKAKRMKGST
GEVLLQLLEMRLDNVVFRLGMAPTVVAARQLISHGHIVVNDQKVTIPSYACQVKDVI
>OocySoli
MSRYKGSRLRIIRRLRKERPGQHGYGIRLQEKQKIRYNYGITERQLIRYVRQARKIKGST
GENLLQLLEMRLDNILFRFGFAPTIVAARQLITHGHFLVNNKKVTIPSYQCVSKEII
>OstrTaul
MARYRGPRVKIVRRLRNYPAGQHGYRVRLQEKQKLRYNYGVSEKQLLSYVRRARRMKGPT
GELLLQMLEMRLDAVVYRLGFAPTIRAARQYVSHGLVTVNGQAVTIPSYQCSVGEVI
>ParaKess
MSRYRGPKLRIVRRLRNFPPGQHGYAIRLKEKQKLRFNYGINERQLLKYIREARRRKGST
GEVLLQLLETRLDNVIFRLGFAPTIAAARQLVAHGHILVNQHKINIPSYICKINDVI
>PediMino
MARYSGPRLRIIRRLRLNPPGQHGYGIRLLEKQKLRYNYAISETQLIRYVKQARRAKGST
GEILLQNLEMRLDNTIYRLGFAPTILAARQMVSHGHILVNNVRVTIPSYPCQPKDTV
>PediTube
MARYSGPRLRIIRRLRINPPGQHGYGIRLLEKQKLRYNYGISEAQLIRYVKEARKAKGST
GEILLQKLEMRLDNIIYRLGFAPTILAARQLVSHGHILVNNTRVTIPSYPCTIKEVI
>PicoSali
MSRFRGPRLKIVRRLKSNRPGQHGYGVRLQEKQKLRYNYGVTERQLLNYVRKARRKKGST
GDIILQLLEMRLDNIVYRLGFAPTIFAARQLVNHGHILVNGRIVNIPSYECRTHDKI
>PracCCMP
MVRTIEPKLKRIRRLR--------YGYRLKEKQKLRFYYGVTEKQLIRYMKKAKASKNPT
GKALIQFLEMRLDNIIFRAGVTSTVSQARQLVNHGHVKVNNQRVNIPSFQCRIDDSI
>PrapCCMP
MSRYRGPRVKIVKRLK--------YGIRLCEKQKLRYHYGLNEHQLLRYVKKAKQASGST
SRALMKSLELRLDNIVFRLGFAPTIIAARQLITHGHITVNGNSLNIPSYSCRIGDSI
>PrasColo
MSRYRGPRVKVLRKFKQVGPGQHGYGQRLLEKQKLRYNYGITEKQLVQYVKVALRSKEAT
GFALLQQLEMRLDTIIFNFGLAPTIPSARQLINHGHIRVNGKKVTIPSYQCQPGENV
>PseuAkin
MSKYRGPRLRLVRKLKTNTPGEHGYGLRLLEKQKLRFNYNITERQLLRYVKQAKNLTGST
GEILLAILEMRLDNIVYRLGMAPTIVAARQLVSHGHILVNKQKVNIPSYPCQLKEVI
>PycnProv
MSRYRGPRIRVVRRLRTNPPGEHGFDIRLREKQKLRYHYGVTERQLLTLVRRARQSKGAT
GNFLLSTLERRLDNIVYRLGFAPTIRASRQLVTHGHICVNGRCVDISSFNCQIGDII
>PyraPark
MSRYRGPRLRIVRRLKENPPGQHGYSIRLREKQKLRYNYGITERQLLNYMKKARRSKGSS
GEILLKLLEMRLDNIIFRLGMAPTVLAARQLVSHGHILVNQNSVDIPSYLCRPKDII
>ScenObli
MSRYIGPRLRIIRRIKVIPPGQHGYLIRLKVKQRLRYNYGITEKQLVKYVRQAKKMKEST
GQVLLQLLEMRLDNIVFRLNMAPTICAARQLISHGHIHVNSKKVNIASYMCKPKDVI
>StigHelv
MSRYLGPRLRITRRLKIIPPGEHGYLIRLKLKQRLRFHYGLTERQLVRYVQQAKKIKGST
GRVLLRLLEMRLDNIVFRLHMAPTIKAARQLISHGHILINKKKVTIPSYQCEPKDII
>TrebAggr
--MLRKPLNKIRYPFRGLS-----EKIRKIEKNIIK-----QEKQMQKIFLQAKKFQGKF
DENFVKIIESRLDVTLFRLCFFPTLFSARQWVNHGHILVNNNVINLPGYQLKGGDII
>VolvCart
MSRYLGPRLRVIRRIKVIPPGQHGYLIRLKVKQRLRFNYGITERQLVNYVRKAKKIKEST
GQVLLQFLEMRLDNIVFRLNMAPTIPAARQLISHGHIRVNNKKVNIPSYMCKPKDVI
>MarsNIES
MARYRGPRLRIIRRLRTSLPGQHGAAAKKPSQYGIRYHYGVKESQLMRYVKQAKRVRGST
GEVLLQLLEMRLDNMIFRLGMAPTIQAARQLVSHGHILVNGQKVDIPSFQCKTRDTI
>YPF-701
MARYRGPRLRVIRRLRTNPPGQHGYSVRLQEKQKIRYHYGITESQLMRYVRQAKTARGST
GDVLLQLLEMRLDNIVFRLGLAPTIMAARQFVSHGHICVNGKRVTIPSYNCKPKDTI
>Lepi_new
-MKYYGPRLRIIRRFNNSRPGQHGYSVRLREKQKVRTFYSISEKQIVQYMKKARKMKEST
SRAFFKLLEMRLDVMVYRTEWAPTILKARQMVNHGHISVNGVQVTASNRMCSNNSTL
>MGD
MSKYRGPRLRIIRRLRYINPGQHGFGYRLVEKQKLRFCYGISEKQTVRYVKTAQKEKRST
GEILIQSIEMRLDNIVYRIGWAPTLPAARQMVNHGHILVNQKRVTIPSFVCSQNQII
>TGD
MSRYRGPRLRVIRRLRNTRPGQHGFSYRLIEKQKLRFYYGISEKQLVRYMKEVQRLKGPT
GQMLLQKLEQRLDNIVYRLGWAPTLPSARQLVTHGHILVNQKSVNIPRYTCMMYDII
