# Supplementary material for: Comparative Plastid Genomics of Green-Colored Dinoflagellates Unveils Parallel Genome Compaction and RNA Editing
Source: Front Plant Sci. 2022 Jul 11;13:918543. doi: 10.3389/fpls.2022.918543 (PMC9309888; doi:10.3389/fpls.2022.918543)
Supplement: Supplementary file 2 [file Data_Sheet_2.ZIP › Single_Gene_Alignments/rps7_trimmed.fasta]

>BigeNata
DPFYNNELIQIIINRIMKKGNKALARKIIYRSLKDIPIKIVEQAVSNVTPFVEIRSRRLG
GSTTQIPVFINNERGVTLAIRWLFQASKNKAGNSIIKRLSSEIVNASN--GEAIKKRDEM
HRMAEAN
>BryoHypn
DPIYDSLLIQMFTNRLLKKGKKQLAYRIVLESLALIAIQTLETAIQNLSPSIEIKTKRIG
GAVYSIPVEITSVRATNLAIRWLLMAAKQRSGKSMSQKLSDEIFDAFKNMGNAIRKKEEV
HRMAESS
>ChlaRein
DPVYNSVSVHMLVNRVLKSGKKSVAYRIVYNALKEIPVEVFEKALDNVTPRVEVKPRRRA
GAIQMVPRVLRLDRARANSLRWIMEACDKRSGQPMVTKLKSEILDAYKKTGFAIRKKEEL
HKIAIAN
>ChloAtmo
DPIYRSRLVSMVISHILKNGKKSLAHRILYQAMKNIPLKILQQAVLNATPLVEVKARRIG
GSTYQVPREVKPERGTALALRWLLSSARKRPGRDMASKLTNELLDAANEVGNAIRKREET
HRMAEAN
>ChloVari
DPVYDSRLVELLVRQLMREGKKSLAYRICYESMNHVPLVILEQAIRNATPLVEVKARRIG
GSTYQVPLEVAPERGTALAIRWILSACRNKTGRPMATKLTSELLDAAKNSGLAVRKRDEV
HKMADAN
>CoccSube
DPVYQNHLIEMITNHLMRKGKKPLAYRICYSSMKEVPVSVVEQAIRNVTPLVEVKAKRRG
GATYQVPVPVSPERGTALAIRWIISSCRNRSGRTMISKLTNEFLDASKNMGNAIRKKDEV
NRMAEAN
>DunaSali
DPIYNSVSVHMLINRVLKSGKKSLAYRIVYNSLKEIPVEVFETALDNVTPRVEIKPRRRA
GAIQLVPRVLRTDRSKATALRWVLEGCAKKQGQPMLNRLKNEIIEAYKKTGYATRKKDEL
HKIAINN
>EuglGrac
DPIYNSTLASKVINKILLNGKKTLAQYIFYETMKNIPLDILRKAIKNASPQMETRKRRIG
GTIYQVPVEVKEDRGTSLALKFIIEKARERKGRGISTKLKNEIIDASNNTGEAVKKKEEI
HKTAEAN
>FloyTerr
DPVYNSLSVQMLVNRVLKSGKKSVAYRIVYSVLKKLPVFVWEKALSNVQPRVEIKPRRRG
GAIQQVPYVVHSDRAQATAIRWVLLACQKRSGKDMITKLLSEILEASKKSGAAFRKKEEL
HKTALAN
>LeptTerr
DALYNSVLVHTIVNHLMKKGKKSLAYMMFYETLSEIPLEVIQKAVNNVRPLVIVKSRRVS
GSTRQVPLSVDYEIGVALAIRWILAACRKRVGKSMISKMTNEFLDASKNIGNAIRKKDEI
AKMAQAN
>MesoViri
DPIYRSRLVTMLISHILKEGKKSLAQKIFYQAMKNIPLKVLQQAVLNATPLVEVKARRLG
GSTYQVPREVKAERGTALALRWLLSSARQRPGRNMVAKLTNEIVDAANETGNAIRKREET
HRMAEAN
>MicromSp
DPVYQSRLVSLLVSHLLKKGKKSVAYRIFYEAMTHIPLEVLRQAVLNITPKVEVKSRRVG
GAVLQVPLEVKSDRGTALALRWLLVAARARSGRSMVVKLAAEIMDAANNTGGAIRKREDT
HRMAEAN
>MonomaSp
DPIYRSRLVSMMVSRLLQDGKKSVASRLFYESLDQIALKVFQQAVLHATPVVEVKSRRVG
GSNYQVPLEVNSERGTALALRWLVQAARQRPGREMATKLAQEFLDASNKAGGAVRKREET
HKMAEAN
>NephOliv
DPVYNSQLIHMMISHILKEGKKALAYRLMYDAMKRIPILVVERAVRNATPTIEVKARRMG
GSIYQVPLEVKPERGTALALRWILLAARNRTGRDMVAKLSNELMDASNRIGNAVRKRDEM
HRMAEAN
>OegoCard
DPIYNSISVHMLVNRVLKNGKKSLAYKIVYSVLRKIPLEIWEKALNNVKPRVEVKPRRRA
GSIQQVPAPLHSERAYAIAIRWILAACRKRSGKNTITKLVSEISEAAAKGGMAFRKKEEL
HKIALTN
>OltmViri
DPTYDSRLVHMFVNRIMKDGKKSVAYRLFYEAINEIPIKVIEQAVRNATPLVEVKARRVG
GSTYQVPLEVSPERGTALAMRWILIACRNRPGRTMVAKLTNEFIDASNNTGSAIKKRDEV
HRMAEAN
>OocySoli
DPFYDSQLVHMIVKRLMKKGKKSLAYKLFYQSMNQLPLIILEQAIRNATPLVEVKARRVG
GSTYQVPVEVDPQRGTTLAIRWILSSCRNKSGKSMISKLTSEFFDASQKTGNAIRKRDEM
HKMADAN
>OstrTaul
DPVYQSRLVSLLVSHLLKKGKKSIAYNIFYAAMKNIPLEVLRQAVLNITPKVEVKSRRVG
GATLQVPLEVKADRGTALALRWLLIAARNRSGRNMVSKLSAEIIDASNNTGAAIRRREET
HRMAEAN
>ParaKess
DPVYDSRLVELLVRQLMRQGKKSLAYRIMYSSMNELPLIVIEQAIRNATPLLEVKARRIG
GSTYQVPLEVAPERGTALAIRWILIACRSRSGKTMSNRLTSELLEASKNTGSAIRKRDEV
HKMAEAN
>PediMino
DPIYDSRLLHMVVNRIMKSGKKSLAYKICYDAMTEIPVLILEQAIRNATPVVELKARRVG
GATYQVPIEVQPDRGSTLAIQWILNAARSRSGRDMVTKLKSELLDAAKNIGGAIKKRDEI
HKMAEAN
>PediTube
DPIYDSRLLHMVVNRIMKSGKKSVAYKICYEAMTDIPVLILEQAIRNATPVVELKARRVG
GATYQVPIEVQAERGSTLAIQWILNAARSRSGRDMVSKLKGELLDAAKNIGGAIRKRDEV
HKMAEAN
>PicoSali
DPVYRSRLLHMIVNHLLKNGKKALAYRTLYQTLQKIAIQILEQAIRNVTPLVEVKARRVG
GSTYQVPIEVQPERGTALAIRWLLQSSRKRSGRDIQSKLTQELIDASNHLGNAIRKRDET
HRMAEAN
>PracCCMP
DSVYNSFLASLFINRILKKGKKSLARKIFYEAMKEIPLKVFEKAVAEVTPKVEVKSRRLG
GSVYQVPTEVDQSRGTALALKWILEAAKSRRGTPIIQNLVSEILSASNGTGAAVKKKDEM
HRMAETN
>PrapCCMP
DPIFQSITIQALVNQVLKDGKKALAYRIVYGVMDEIPVKVVEQAIQNATPSTLVKSKRVR
GSTFQTPNTLDPRRGRSIAIRWILQSARSRAGNGMVSKLSQEILDASQQLGGAVKRRDEM
HRMAESN
>PrasColo
DAVYRSTVVSMLISRVLLDGKRSLAQRIVYSTLQIIPLQVLEKALRHVTPIVEVKSRRIG
GSIYQIPQEVKRSRGTTLAVKWLLQGAQSRNAFSFSEKLAQEIIDASQSLGSAIKKKEEI
HRMAEAN
>PseuAkin
DSIYDSRLINMLVNRVMKDGKKSLAYKIVYQTMDQIPIQILEEAVRNTKPLVEVKARRVG
GSAYQVPLEVNPERGTVLALQWVLAAARNRSGRSAIAKLTNELIDASKKTGGAIKKRDDV
HRMAEAN
>PycnProv
DPIYRSRLVDMLINRLMFGGKRSVASRIVYDAMEQIPLTVLEDAVRNTTPLVEVKSRRVG
GSTYQVPREVEPMRGTSLALRWIINSARSRSGRGMSMKLAQELVDASKNAGKAVQKRQET
HKMAEAN
>PyraPark
DPVYQSRLVSMLANRLLKSGKKALAQKILYQAMEKVPLEVLRQAVLQVTPLVEVKSRRVG
GSTFQVPLEVNTERGTTLGLRWLVDAARNRPGREMVSKLANEIIDASNQTGNATRKREET
HRMAEAN
>ScenObli
DPIYNSISVHMLVNRVMKNGKKSLAYKIVYNTLKNIPVEVFEAALENVMPKVEVQPRRRA
GSVQMVPSILRSERGQATALRWILESCEKKSAKSMVSKLQTEILDAYEKKGNAIKKKEEL
HKIAANN
>StigHelv
DPIYNKVSVHMLVNRILKNGKKSIAYRIVYSVFRKIPVEVWEKALNNVKPRVEVKPRRRA
GSIQQVPRVMPSERARAIAIRWIVSACQKKAGKDMISKLFSEISEASNKNGAAFRKKEEL
HKMALSN
>TrebAggr
DPVYNTRLVHTIVNHLMKEGKKSLAYKIFYEAMEQIPVKVIEQAVKNATPTVEVKAKRIG
GSTYQVPLAVKPERGTALSIRWLLASCRSRSGRSMIVKITNEFLEASKNTGNAIRKRDEV
HRMAEAN
>VolvCart
DPVYKSVSIHMLVNRVLKRGKKSVAYRIVYNALKEIPVEVFEKALDNVTPRVEVKPRRRA
GAIQMVPRVLRLDRAKATSLRWIMEACEKRSGQPMVTKLKSEILDAYKKTGYAIRKKEEL
HKIAINN
>MarsNIES
DPVYDSRLVQMVVNRLMKKGKKRIAYKIMYQALEEIPIKLLEKAIRNVTPVVEVKSRRIG
GSTYQVPLPVHPERGTALAIRWILSASSARAGRTMVVNFKNELMDASKNLGAAFRKREEV
HKMAEAN
>YPF-701
DPVYESRLVHMLVNRLMRKGKKSVAYTILYETMKEIPVKILEQAVRNVTPLVEVKARRIG
GSTYQVPLEVHPERGTALALRWLLSASRSRANRTMVVKLKNELLDASKNLGSAIRKRDEV
HRMAEAN
>Lepi_new
DPMYKSVLLYMFANRLMRNGKKSLAYRMLYSVLHEISVAILENAVRMIIPSIQLKALRIS
GAIYQVPIDVKLNVGISVAIQWILNASSDRNRNSMVFQLLDEIMQAASGLGSAMRKRREV
CRMAEAN
>MGD
DPKYQSILVHMMVNRIMRKGKKSLSYRILFSVLHKIPLAILEYAVRMVVPTVQLKSRRVG
GATYQIPMEVRPRRGTAMAIQWIVAAARARPGRDMVSLLSMEIMEAARGSGRAVRKREEV
QRMAEAN
>TGD
DPMYQSILVHMFVTRIMRNGKKFLAYRILYSSFRRIPLSIMEHAVRVVTPTVQLKSRRVG
GATYQVPMEVSPRRGTAMAIRWIFMSSSSRPGRNIDNRLSMELMDAACGIGNAVRKREEV
YRMAEAN
