# Supplementary material for: Comparative Plastid Genomics of Green-Colored Dinoflagellates Unveils Parallel Genome Compaction and RNA Editing
Source: Front Plant Sci. 2022 Jul 11;13:918543. doi: 10.3389/fpls.2022.918543 (PMC9309888; doi:10.3389/fpls.2022.918543)
Supplement: Supplementary file 2 [file Data_Sheet_2.ZIP › Single_Gene_Alignments/rps9_trimmed.fasta]

>BigeNata
------------------------------------------------------------
----
>BryoHypn
GRRKNAIANALLGGGLVGQAEASLLAIAPRFFKKKGYLTQNAREKERRKYGLKKARKAPQ
FSKR
>ChlaRein
GRRKEAVAQVQIGGGLMGQTEAIRLGISRALLKDKGYLTQDSRVKERRKYGLKKARKASQ
YHKR
>ChloAtmo
GRRKSAVARVRLGGGLTGQAEAIRMGVARALLKKEGFLTRDSRCVERKKYGLKKARKAPQ
FSKR
>ChloVari
GGRKTANARVQLGGGLSAQAQAVRLALSKAFFKKPGFLTRDARIKERRKYGLKKARKAPQ
FSKR
>CoccSube
GRRKCAIAQVQLGGGLTAQAQAIKLGIARALLKENGLLTRDARCKERRKYGLKKARKAPQ
FSKR
>DunaSali
GRRKEAVAQVQIGGGLVGQAEAIKLGLTRAIFKDKGFLTQDSRVKERRKYGLKKARKASQ
YHKR
>EuglGrac
GKRKSSIAKIILGGGLSGQADAIKLAISKSLLKVNGFLTRNSLCKERRKYGLKKARKAPQ
FSKR
>FloyTerr
GRRKEAIAQVQLGGGLVGQADAIQLGVARALFKKLGYLTQDSRVKERRKYGLKKARKASQ
YHKR
>LeptTerr
GRRKSAVAQVRIGGGIIGQAQAMRLAIAKCILKKEGFLTTDARCKERKKYGLKKARKASQ
FSKR
>MesoViri
GRRKSAVARVRLGGGLTGQAEAIRLGVARALLKKEGFLTRDSRVKERKKYGLKKARKAPQ
FSKR
>MicromSp
GRRKRATAQVRIGGGLTGQAEAIRLGCARALLKAQGFLTRNALKKERKKYGLKKARKAPQ
FSKR
>MonomaSp
------------------------------------------------------------
----
>NephOliv
GRRKCAVAQVRIGGGLTGQAEAIKLGLARALLKPQGYLTRNPLRKERKKYGLKKARKAPQ
FSKR
>OegoCard
GRRKEAIAQVTLGGGIVGQAEAIKLGVARALLKDKGYLTQDSRSKERRKYGLKKARKASQ
YHKR
>OltmViri
GRRKRAVAQVKLGGGLSAQADAIKLGVARALLKSNGYLTRDARIVERKKAGLKKARKAPQ
FSKR
>OocySoli
GRRKSAVAKVQLGGGLSGQAEAIRLATARAFLRSNNYLTRDARSKERRKYGLKKARKAPQ
FSKR
>OstrTaul
GRRKRAVAQVRIGGGLTGQSDAIRLGCARALLKSAGFLTRIALKKERKKYGLKKARKAPQ
FSKR
>ParaKess
GGRKTANVCVKLGGGLSAQSQAIRLALCKAFFKKRGFLTRDARIKERRKYGLKKARKAPQ
FSKR
>PediMino
GRRKTAIAQAKVGGGMSAQAEAIRLAIARALLKVEGFLTRDAREKERRKYGLKKARKAPQ
FSKR
>PediTube
GRRKTAIAQATFGGGLTGQAEAIRLALARGLLKLQGFLTRDAREKERRKYGLKKARKAPQ
FSKR
>PicoSali
GRRKSSVAKIKIGGGLTGQAEAIKLGVARALLKVEGFLTRDARIKERKKYGLKKARKAPQ
FSKR
>PracCCMP
GRYKSAVAQTKIGGGFTGQTNAIKLSVANALLKKEGLLTSSSKRKERKKYGLKKARKAPQ
FSKR
>PrapCCMP
GRRKRAIARISLGGGLSSQAEAIRLGVSKALLREQGFLTSDARRKERKKYGLKKARKASQ
FSKR
>PrasColo
GRRKTSVARVGIGGGLTGQTDAIQLGLARALLRSEGLLTRDSRRVERKKYGLKKARKAPQ
FSKR
>PseuAkin
GRRKTSIATVQLGGGLVGQVNAIKLGIARALLKLKGFLTRDPRCKERKKYGLKKARKAPQ
FSKR
>PycnProv
------------------------------------------------------------
----
>PyraPark
GRRKKSTATVKLGGGLTGQAEAIQLGLARALLKASGYLTRDPRSKERKKYGLKKARKASQ
FSKR
>ScenObli
GRRKEAVAQVQLGGGLIGQAEAIKLGVARALFKDQGYLTIDARVKERRKYGLKKARKASQ
YHKR
>StigHelv
GRRKEAVAQVQLGGGKIGQANAIKLGVARALLKDSGFLTQDSRIKERRKYGLKKARKAPQ
YHKR
>TrebAggr
GRRKTAVAQVQLGGGFLGQAEAIQLGISRALLKQKGFLRRDSRSKERKKYGLKKARKAPQ
YSKR
>VolvCart
GRRKEAVAQVQIGGGLMGQTEAIRLGISRAILKDKGYLTQDSRVKERRKYGLKKARKASQ
YHKR
>MarsNIES
GRRKSAVAQVKLGGGITGQAEAIQLGIARALLKPKGFLTRDSRVKERRKYGLKKARKAPQ
FSKR
>YPF-701
GRRKNAIAEVSLGGGLSGQAGAIRLGLARAFLKIKKFLSRDSRVKERRKYGLKKARKAPQ
FSKR
>Lepi_new
GRRKMAIANVTLGGGFFSQAKCLQLALSRTLFAGKYFLTCDSRKKERRKYGLKKSRKASQ
FSKR
>MGD
GRRKAAIANIKLGGGLKKQVEAMQLALARALFRKNHLLTRDSREKERRKYGLKKARKAPQ
FSKR
>TGD
GRRKTAVANLKLGGGLQRKSEAFQIALARALFRKYFFLTCDSRSKERRKYGLKKARKARQ
FSKR
