# Supplementary material for: Comparative Plastid Genomics of Green-Colored Dinoflagellates Unveils Parallel Genome Compaction and RNA Editing
Source: Front Plant Sci. 2022 Jul 11;13:918543. doi: 10.3389/fpls.2022.918543 (PMC9309888; doi:10.3389/fpls.2022.918543)
Supplement: Supplementary file 2 [file Data_Sheet_2.ZIP › Single_Gene_Alignments/tufA_trimmed.fasta]

>BigeNata
MAREKFERVKPHVNIGTIGHVDHGKTTLTAAITKKYDDIDSAPEEKARGITINTAHVEYE
TETRHYAHVDCPGHADYVKNMITGAAQMDGAILVVSGADGPMPQTKEHLLLAKQVGVPSI
VVFLNKEDQVDDEELLELVELEIREMLDTYDFPGDSTPIIKGSALMALKILTLMDNVDEY
IPTPERETDKPFLMAVEDVFSITGRGTVATGRVERGGVKIGDVVEIVTTVTGLEMFQKML
QESIAGDNVGMLLRGIQKADIQRGMVVAQPGSITPHVSFDAQVYILTKEEGGRHTPFFKG
YRPQFYVRTTDVTGKIESMVVPGDRVTMSVELVQPIAIEKGMRFAIREGGRTVGAGVV
>BryoHypn
MVREKFERTKPHLNIGTIGHVDHGKTTLTAAITKDYNDIDSAPEEKARGITINTAHVEYE
TENRHYAHVDCPGHADYVKNMITGAAQMDGAILVVSGADGPMPQTKEHILLAKQVGVPSI
VVFLNKADQVDDEELLELVELEVRETLNEYDFPGDDIPITSGSALLALKIYDLMNEVDNY
IPLPTRDTDKPFLMAIENVVSITGRGTVTTGRVERGAVEVGDSIEIVATITGLEMFQKTL
EKSVAGDNVGVLLRGIQKEDVERGMVLAKPGSITPHKQFEAQVYILKKEEGGRHTSFFAG
YRPQFYVRTTDVTGKINSMVMPGDRIKMNVELIQPIAIEKGMRFAIREGGRTVGAGVV
>ChlaRein
MSRAKFERKKPHVNIGTIGHVDHGKTTLTAAITKKYDEIDSAPEEKARGITINTAHVEYE
TEKRHYAHVDCPGHADYVKNMITGAAQMDGAILVVSGADGPMPQTKEHILLAKQVGVPNV
VVFLNKEDQVDDKELLELVELEVRETLDKYEFPGDEIPVVPGSALLALKIYQLMDNVDSY
IPTPQRETDKPFLLAVEDVLSITGRGTVATGRVERGALRISDNVEIVAVVTGLEMFKKTL
DETLAGDNVGVLLRGVQKKDIERGMVIAKPGTITPHTKFEAQVYVLTKEEGGRHSAFMIG
YQPQFYVRTTDVTGKVVGMAMPGDRISMTVELINPIAIEKGMRFAIREGGRTVGAGVV
>ChloAtmo
MAREKFERKKPHVNIGTIGHVDHGKTTLTAAITKRYDEIDAAPEERARGITINTAHVEYE
TEKRHYAHVDCPGHADYVKNMITGAAQMDGAILVVSGADGPMPQTKEHILLAKQVGVPNV
VVFLNKEDQVDDAELLELVELEVRETLSDYDFPGDEVPVVAGSALLALKIYSLMDQVDAY
IPTPERDTDKPFLMAVEDVFSITGRGTVATGRVERGTVKVGEAIEIVSIVTGLEMFQKTL
EESVAGDNVGILLRGIQKKDIERGMVLAKPGTIKPHKSFEAQVYILNKEEGGRHTPFFQG
YRPQFYVRTTDVTGKIESMVMPGDRIKMVVQLIQPIAIEKGMRFAIREGGRTVGAGVV
>ChloVari
MAREKFERKKPHVNIGTIGHVDHGKTTLTAAITRKYDDIDSAPEEKARGITINTAHVEYE
TEKRHYAHVDCPGHADYVKNMITGAAQMDGAILVVSGADGPMPQTKEHLLLAKQVGVPNI
VVFLNKEDQVDDAELLELVELEIRETLDKYEFPGDEIPIIAGSALLALKIYNLMDQVDSY
IPTPERETEKPFLMAIEDVFSITGRGTVATGRVERGCVKIGDTVELVTTVTGLEMFQKTL
DESVAGDNVGILLRGVQKIDIERGMVLAKPGSIKPHTKFEAQVYVLTKEEGGRHTPFFPG
YRPQFYVRTTDVTGKIESMVMPGDRIKMIVELIQPIAIEKGMRFAIREGGRTVGAGVV
>CoccSube
MARGKFERKKPHVNIGTIGHVDHGKTTLTAAITRKYDDIDSAPEEKARGITINTAHVEYE
TENRHYAHVDCPGHADYVKNMITGAAQMDGAILVVSGADGPMPQTKEHILLAKQVGVPNV
VVFLNKEDQVDDEELLELVELEVRETLDNYEFPGDEIPIVAGSALLALKIYELMRQVDSY
IPTPERETDKPFLMAVEDVFSITGRGTVATGRVERGAVKVGESVELVTTVTGLEMFQKTL
DESVAGDNVGVLLRGIQKVDVERGMVLAKPGSITPHTKFEAQVYVLKKEEGGRHTPFFPG
YRPQFYVRTTDVTGKIESMVMPGDRIKMIVELIQPIAIEKGMRFAIREGGRTVGAGLV
>DunaSali
MARAKFERKKPHVNIGTIGHVDHGKTTLTAAITKKYDEIDSAPEEKARGITINTAHVEYE
TDNRHYAHVDCPGHADYVKNMITGAAQMDGAILVVSGADGPMPQTKEHILLAKQVGVPNI
VVFLNKEDQVDDKELLELVELEVRETLDKYEFPGDEIPIVSGSALLALKIYDLMDKVDSY
IPTPERQTEKPFLLAVEDVLSITGRGTVATGRVERGTLKLGENVEVVTVVTGLEMFKKTL
DETMAGDNVGVLLRGIQKKDIERGMVLAKPGSITPHTKFESQVYILTKEEGGRHSAFLTG
YTPQFYVRTTDVTGKVAGMAMPGDRISMVVELINAIAIEKGMRFAIREGGRTVGAGVV
>EuglGrac
MARQKFERTKPHINIGTIGHVDHGKTTLTAAITKRYEDIDSAPEEKARGITINTAHVEYE
TKNRHYAHVDCPGHADYVKNMITGAAQMDGAILVVSAADGPMPQTKEHILLAKQVGVPNI
VVFLNKEDQVDDSELLELVELEIRETLSNYEFPGDDIPVIPGSALLSVKILNLMDQVDSY
IPTPTRDTEKDFLMAIEDVLSITGRGTVATGRVERGTIKVGETVELVTTITGLEMFQKSL
DEALAGDNVGVLLRGIQKNDVERGMVLAKPRTINPHTKFDSQVYILTKEEGGRHTPFFEG
YRPQFYVRTTDVTGKIESMVMPGDRIKMKVELIQPIAIEKGMRFAIREGGRTVGAGVV
>FloyTerr
MARAKFERKKPHVNIGTIGHVDHGKTTLTAAITRKYDEIDSAPEEKARGITINAAHVEYE
TETRHYAHVDCPGHADYVKNMITGAAQMDGAILVVSGADGPMPQTTEHVLLAKQVGVPAI
VVFLNKADLVDDKELLELVELEVRDILEKYGFPSAEIPVVNGSAVLALKIYELMETVDKH
IPLPAREMDKPFLLAVEDVFSITGRGTVATGRVERGTVKVGDSVEVVSTVTGMEMFQKTL
DETIAGDNVGILLRGINKKDIERGMVIAKPGTITPHTKFEGQVYVLTPEEGGRKTGFFKG
YQPQFYVRTTDVTGKIASMVCPGDYVNMVVELITPIAIEKGMRFAIREGGRTVGAGMV
>LeptTerr
MARQKFERKKPHVNIGTIGHVDHGKTTLTAAITKKYDDIDSAPEEKQRGITINTAHVEYE
TEKRHYAHVDCPGHADYVKNMITGAAQMDGAILVVSGADGPMPQTKEHILLAKQVGVPNV
VVFLNKEDQVDDAELLELVELEVRETLDNYEFPGDEIPIVPGSALLALKIFKLMDTVDAY
IPTPERDTEKPFLMAVEDVFSITGRGTVATGRVERGSVKVGETIEIVTTVTGLEMFQKTL
EESVAGDNVGVLLRGIQKIDIQRGMVLAKPGSITPHTKFTAQVYILTRDEGGRHTPFFAG
YRPQFYVRTTDVTGKIETMVMPGDRIKMEVELIQPIAIEKGMRFAIREGGRTVGAGVV
>MesoViri
MAREKFERKKPHINIGTIGHVDHGKTTLTAAITKRYDEIDAAPEEKARGITINTAHVEYE
TETRHYAHVDCPGHADYVKNMITGAAQMDGAILVVSGADGPMPQTKEHILLAKQVGVPNM
VVFLNKEDQVDDPELLELVELEVRETLNSYDFPGDEIPVVAGSALMALKIYALMDQVDKY
IPTPQRDTDKPFLMAIEDVFSITGRGTVATGRVERGKVVVGENVDIVTTVTGLEMFQKTL
EESVAGDNVGVLLRGIQKDQVERGMVLAKPNTIKPHIRFESEVYVLAKEEGGRHTPFFPG
YRPQFYVRTTDVTGKIDSMVMPGDRVKMVVSLIQPIAIEKGMRFAIREGGRTVGAGIV
>MicromSp
MAREKFERTKPHVNIGTIGHVDHGKTTLTAAITKGYADIDSAPEEKARGITINTAHVEYE
TETRHYAHVDCPGHADYVKNMITGAAQMDGAILVVSGADGPMPQTKEHILLAKQVGVPNM
VVFLNKEDQVDDDELLELVELEVRDTLSSYEFPGDDIPVVAGSALLALKIYNLMDQVDQY
IPTPERDTEKTFLMAVEDVFSITGRGTVATGRVERGTVKVGDVVEIVVTVTGLEMFQKTL
DESVAGDNVGVLLRGVQKDDIERGMVLAKTGTIKPHTKFESQVYVLTKEEGGRHTPFFPG
YRPQFYVRTTDVTGKIESMVMPGDRVKMIVELIQPIAIENGMRFAIREGGRTVGAGVV
>MonomaSp
MARAKFERKKPHVNVGTIGHVDHGKTTLTAAITKKYDDIDSAPEEKARGITINTAHVEYE
TEKRHYAHVDCPGHADYVKNMITGAAQMDGAILVVSAADGPMPQTREHILLAKQVGVPNL
VVFLNKEDQVDDPELLELVDMEVRETLNSYEFPGDEIPIVPGSALLALKIYQLMDSVDTY
IPTPARETDKPFLMAVEDVFSITGRGTVATGRVERGVVKVGDSVEVVTTVTGLEMFQKTL
DESVAGDNVGILLRGIQKTDIERGMVLSAPGSITPHTKFESQVYILTKEEGGRHTPFFPG
YRPQFYVRTTDVTGKIENMVMPGDRVKMTVELINPVAIENGMRFAIREGGRTVGAGVV
>NephOliv
MAREKFERTKPHVNIGTIGHVDHGKTTLTAAITKKYEDIDSAPEEKARGITINTAHVEYE
TATRHYAHVDCPGHADYVKNMITGAAQMDGAILVVSGADGPMPQTKEHILLAKQVGVPNI
VVFLNKQDQVDDEELLELVELEVRETLSNYEFPGDEVPVVPGSALLALKIFALMDAVDQY
IPTPKRDTDKSFLMAVEDVFSITGRGTVATGRVERGSVKLGDTIEIVTTVTGLEMFQKTL
DQSVAGDNVGILLRGIQKEDIQRGMVLAAPRTITPHTKFESQVYVLTKEEGGRHTPFFPG
YRPQFYVRTTDVTGKIDSMVMPGDRVKMVVELIQPIAIEKGMRFAIREGGRTVGAGVV
>OegoCard
MARAKFERTKPHVNIGTIGHVDHGKTTLTAAITKKYDEIDSAPEEKARGITINAAHVEYE
TENRHYAHVDCPGHADYVKNMITGAAQMDGAILVVSAADGPMPQTKEHVLLAKQVGVPAI
VVFLNKEDQVDDADLIELVELEVREILDKYGFASAEIPVIKGSALLALKIYHLMDTVDEA
IPTPERETDKPFLLAIEDVFSITGRGTVATGRVERGKLKIGDSVELVTTVTGIEMFQKIL
DEALAGDNVGVLLRGVQKKDIARGMVLAQPGTITPHTKFEGQVYILTPEEGGRKTGFFKG
YQPQFYVRTTDVTGTIVSMICPGDYVNMLVELKTPIAIEKSMRFAIREGGRTVGAGTV
>OltmViri
MAREKFERSKPHVNIGTIGHVDHGKTTLTAAITKKYDEIDSAPEEKARGITINTAHVEYE
TENRHYAHVDCPGHADYVKNMITGAAQMDGAILVVSGADGPMPQTKEHLLLAKQVGVPKI
VVFLNKKDQVDDDELLELVELEVRETLDNYEFDGDDIPIIPGSALLALCIYSLMENVDSY
IPTPERDTDKPFLMAVEDVFSITGRGTVATGRVERGVVKIGDTVELVTTVTGLEMFQKTL
DESVAGDNVGILLRGVQKENIQRGMVLAKPGSISPHTKFEAQVYVLTKEEGGRHTPFFPG
YRPQFYVRTTDVTGKIESMVMPGDRVKMLVELINPIAVEKGMRFAIREGGRTVGAGVV
>OocySoli
MAREKFERKKPHVNIGTIGHVDHGKTTLTAAITRKYDDIDSAPEEKARGITINTAHVEYE
TDNRHYAHVDCPGHADYVKNMITGAAQMDGAILVVSGADGPMPQTKEHLLLAKQVGVPNI
VVFLNKEDQVDDAELLELVELEIRETLDTYEFPGDEIPLISGSALLALKIYDLMDQVDNY
IPTPERDTDKPFLMAIEDVFSITGRGTVVTGRVERGCIKIGETIEIVTTVTGLEMFQKSL
EESVAGDNVGVLLRGIQKGDVERGMVLAKPGSITPHTKFEAQVYVLTKEEGGRHTPFFPG
YRPQFYVRTTDVTGKIESMVMPGDRIKMLVELIQPIAIEKGMRFAIREGGRTVGAGVV
>OstrTaul
MAREKFERTKPHVNIGTIGHVDHGKTTLTAAITKKYDEIDSSPEEKARGITINTAHVEYE
TATRHYAHVDCPGHADYVKNMITGAAQMDGAILVVSGADGPMPQTKEHILLAKQVGVPNI
VVFLNKEDQVDDEELLELVDMEIRETLSSYDFPGDEIPVIAGSALLALKIFSLMDNVDSY
IPTPARETDKTFLMAVEDVFSITGRGTVATGRVERGTVKVGASIEIIATVTGLEMFQKTL
EESVAGDNVGVLLRGIQKEDIERGMVLAQPGTITPHTKFEAQVYVLKKEEGGRHTPFFPG
YRPQFYVRTTDVTGKIESMVMPGDRVKMVVELIQPIAIENGMRFAIREGGRTVGAGVV
>ParaKess
MARQKFERKKPHVNIGTIGHVDHGKTTLTAAITRKYDDIDSAPEEKARGITINTAHVEYE
TENRHYAHVDCPGHADYVKNMITGAAQMDGAILVVSGADGPMPQTKEHLLLAKQVGVPNI
VVFLNKEDQVDDTEILELVEYEIRETLYNYDFKDPEIPIVSGSALLALKIYDLMKQVDSY
IPTPERDTDKPFLMAVEDVFSITGRGTVATGRVERGTVKIGDSVELILTVTGLEMFQKTL
DESVAGDNVGVLLRGVQKTDVERGMVLAKPGTINPHTKFEAQVYVLTKEEGGRHTPFFAG
YRPQFYVRTTDVTGKIESMVMPGDRIKMIVELIQPIAIENGMRFAIREGGRTVGAGVV
>PediMino
MAREKFERKKPHVNIGTIGHVDHGKTTLTAAITKKYDEIDSSPEEKARGITINTAHVEYE
TEKRHYAHVDCPGHADYVKNMITGAAQMDGAILVVSGADGPMPQTKEHILLAKQVGVPNV
VVFLNKEDMVDDPELLELVELEVRETLDKYEYPGDEIPVVPGSALLALKIYQLMDSVDSY
IPTPERETDKPFLMAVEDVFSITGRGTVATGRVERGTVKVGDNIEIVTTVTGLEMFQKTL
EESVAGDNVGILLRGVQKNDIQRGMVLSKPGSITPHTKFDSQVYVLTKEEGGRHTPFFPG
YRPQFYVRTTDVTGKIESMVMPGDRIRMIVELIQPIAIEKGMRFAIREGGRTVGAGVV
>PediTube
MARGKFERKKPHVNIGTIGHVDHGKTTLTAAITKKYDEIDSAPEEKARGITINTAHVEYE
TENRHYAHVDCPGHADYVKNMITGAAQMDGAILVVSGADGPMPQTKEHILLAKQVGVPNI
VVFLNKEDMVDDPELLELVELEVRETLDKYEYPGDEIPVVPGSALLALKIYKLMQSVDTY
IPTPQRETDKPFLMAVEDVFSITGRGTVATGRVERGTIKVGDNIEIVTTVTGLEMFQKTL
EESVAGDNVGVLLRGVQKTDIQRGMVLAKPGTITPHTKFDSQVYILTKEEGGRHTPFFSG
YRPQFYVRTTDVTGKIESMVMPGDRIRMVVELIQPIAIEKGMRFAIREGGRTVGAGVV
>PicoSali
MAREKFERTKPHVNIGTIGHVDHGKTTLTAAITKGYDEIDSAPEEKARGITINTAHVEYE
TNNRHYAHVDCPGHADYVKNMITGAAQMDGAILVVSGADGPMPQTKEHILLAKQVGVPNI
VVFLNKEDQVDDAELLELVELEVRETLSNYEFPGDDIPVVSGSALLALKIFNLMEAVDSY
IPTPERATDKTFLMAVEDVFSITGRGTVATGRVERGTLRVGDTIEIVTTVTGIEMFQKTL
EEGFAGDNVGVLLRGVQKEDIERGMVLAAPGTITPHTKFESQVYVLTKEEGGRHTPFFQG
YRPQFYVRTTDVTGKIESMVLPGDRVKMEVELIQPIAIENGMRFAIREGGRTVGAGVV
>PracCCMP
MAREKFERTKPHVNIGTIGHVDHGKTTLTAAITKKYDEIDGAPEERARGITINTAHVEYE
TENRHYAHVDCPGHADYVKNMITGAAQMDGAILVVSGADGPMPQTKEHLLLAKQVGVPHI
VVFLNKEDQVDDEELLELVDLEIRETLDTYEFPGDEIPIIPGSALLALKIYTLMDNVDEY
IPTPDRDTEKDFLMAVEDVFSITGRGTVATGRVERGVLRVGETVQLVTTVTGIEMFQKTL
EEAFAGDNVGVLLRGVQKEDIERGMVLAKKDTITPHTQFESQVYILNKDEGGRHTPFFPG
YRPQFYVRTTDVTGSISSMVMPGDRVKMIVELIQPIAIENGMRFAIREGGKTVGAGVV
>PrapCCMP
MAREKFERNKPHVNIGTIGHVDHGKTTLTAAITKKYDEIDSAPEERARGITINTAHVEYE
TENRHYAHVDCPGHADYVKNMITGAAQMDGAILVVSGADGPMPQTKEHLLLAKQVGVPNI
VVFLNKQDQVDDEELIELVELEVRETLTNYEFPGDEVPLVSGSALLALKIYDLMSQVDEY
VPTPERDTDKTFLMAVEDVFSITGRGTVATGRVERGAVKIGDTIEIVVTVTGLEMFQKTL
EESVAGDNVGVLLRGIQKTDIERGMVLAAPGTITPHTNFEAQVYILNKEEGGRHTPFLAG
YRPQFYVRTTDVTGKIDSMVMPGDRIKMVVELIQPIAIEDGMRFAIREGGRTVGAGVV
>PrasColo
MAREKFERTKPHVNIGTIGHVDHGKTTLTAAITKRYDEIDGAPEEKARGITINTAHVEYE
TETRHYAHVDCPGHADYVKNMITGAAQMDGAILVVSGADGPMPQTKEHILLAKQVGVPNI
VVFLNKEDQVDDEELLELVELEIRETLSEYDFPGDDIPLTAGSALLALKIFALMDSVDEY
VPTPERETDKPFLMAIEDVFSITGRGTVATGRIERGVVKVGETVELVTTVTGLEMFQKTL
DEAFAGDNVGVLVRGVQKEDIERGMVLAQPGSITPHTEFESQVYILTKEEGGRHTPFFTG
YRPQFYVRTTDVTGKITAMVMPGDRIKMDVELIQPIAIENGMRFAIREGGRTVGAGVV
>PseuAkin
MAREKFERKKQHVNIGTIGHVDHGKTTLTAAITKRYDEIDSAPEEKARGITINTAHVEYE
TENRHYAHVDCPGHADYVKNMITGAAQMDGAILVVSGADGPMPQTKEHLLLAKQVGVPTL
VVFLNKEDQVDDPELLELVELEVRETLDKYEYPGDDIPIIAGSALLALKILKLMQNVDTY
IPTPVRETDKTFLMAVEDVFSITGRGTVATGLVERGTLKTGATVEIITTVTGLEMFQKTL
DETVAGDNVGVLLRGVQKDNIQRGMVLAAPGTIKPHTKFEAQVYILTKEEGGRHTPFFPG
YRPQFYVRTTDVTGKIESMATSGDRLKMVVELIQPIAVENGMRFAIREGGRTVGAGVV
>PycnProv
MAREKFERTKPHVNIGTIGHVDHGKTTLTAAITKNYDEIDSAPEEKARGITINTAHVEYE
TETRHYAHVDCPGHADYVKNMITGAAQMDGAILVVSGADGPMPQTKEHILLAKQVGVPNI
VVFLNKEDQVDDPELLELVELEIRETLSNYDFPGDDLPIVSGSALLALRIFNLMDEVDSY
IPTPERETDKMFLMAVEDVFSITGRGTVATGRVERGVLKVGDTIEIVTTVTGLEMFQKTL
EETLAGDNVGVLLRGVQKEDIERGMVLAAPGTITPHTRFESQVYILTKEEGGRHTPFFPG
YRPQFYVRTTDVTGKIDSMVMPGDHIKMTVELIQPIAIENQMRFAIREGGRTVGAGVV
>PyraPark
MAREKFTRTKPHVNIGTIGHVDHGKTTLTAAITKGYAEIDSAPEERARGITINTAHVEYE
TDERHYAHVDCPGHADYVKNMITGAAQMDGAILVVSGADGPMPQTKEHILLAKQVGVPNI
VVFLNKEDQVDDAELLELVELEVRETLSNYEFPGDDIPVVAGSALLALKILTLMDKVDEY
IPTPERETDKAFLMAVEDVFSITGRGTVATGRVERGVVKVGETVELVTTVTGLEMFQKSL
DEALAGDNVGILLRGIQKEEIERGMVIAKPGTILPHTKFDSQVYILTKEEGGRHTPFFEG
YRPQFYVRTTDVTGKIESMVMPGDRIKMEVELIQPIAIEKGMRFAIREGGRTVGAGVV
>ScenObli
MARAKFERSKPHVNIGTIGHVDHGKTTLTAAITKKYDEIDSAPEEKARGITINTAHVEYE
TPNRHYAHVDCPGHADYVKNMITGAAQMDGAILVVSGADGPMPQTKEHILLAKQVGVPNM
VVFLNKEDQVDDAELLELVELEVRETLDKYEFPGDEIPIVSGSALLALKIFDLMDKVDEY
IPTPDRETDKPFLLAVEDVLSITGRGTVATGRVERGTLKVGENVELITVVTGLEMFKKTL
DETMAGDNVGVLLRGIQKKDVERGMVLAKPGSITPHTKFEAQVYVLTKEEGGRHSPFLVG
YQPQFFIRTTDVTGKIVSMAMPGDRIEVTVQLIYPVAVEKGMRFAIREGGRTVGAGVV
>StigHelv
MARAKFERKKPHVNIGTIGHVDHGKTTLTAAITRKYDEIDSAPEEKARGITINAAHVEYE
TENRHYAHVDCPGHADYVKNMITGAAQMDGAILVVSGADGPMPQTTEHVLLAKQVGVPAI
VVFLNKADQVDDPELLELVELEVRDILDKYGFASDEVQILSGSALLALKIYNLMATVDEH
IPTPKREMDKPFLLAVEDVFSITGRGTVATGRVERGTLKVNETVEIITTVTAIEMFQKTL
DETIAGDNVGILLRGVQKKDIERGMVIAKPGTILPHTLFEGQVYVLTAEEGGRKSGFFKG
YQPQFYVRTTDVTGKILDMVCPGDYVNMKIQLITPIAIEKGMRFAIREGGRTVGAGMV
>TrebAggr
MAREKFQRKKPHVNIGTIGHVDHGKTTLTAAITRKYADIDSAPEEKARGITINTAHVEYE
TDNRHYAHVDCPGHADYVKNMITGAAQMDGAILVVSGADGPMPQTKEHMLLAKQVGVPNI
VVFLNKEDQVDDEELLELVELEVRDTLTKYEFPGDDIPVVSGSALLALKIYELMEKVDTY
IPTPERDTDKAFLMAVEDVFSITGRGTVATGRVERGAVKVGESIELVTTVTGLEMFQKTL
EQSVAGDNVGVLLRGIQKADIERGMVLAKPGTITPHTKFESQVYVLNKEEGGRHTPFFSG
YRPQFYVRTTDVTGKIESMVMPGDRIKMIVELIQAIAIEKGMRFAIREGGRTVGAGVV
>VolvCart
MSRSKFERKKPHVNIGTIGHVDHGKTTLTAAITKRYDEIDSAPEEKARGITINTAHVEYE
TDARHYAHVDCPGHADYVKNMITGAAQMDGAILVVSGADGPMPQTKEHILLAKQVGVPNI
VVFLNKEDQVDDKELLELVELEVRETLDKYEFPGDEIPVVPGSALLALKIYTLMDNVDSY
IPTPQRETDKPFLLAVEDVLSITGRGTVATGRVERGTLKISDTVEIVAVVTGLEMFKKTL
DETIAGDNVGVLLRGVQKKDIERGMVIAKPGTITPHTKFEAQVYVLTKEEGGRHSAFMVG
YQPQFYVRTTDVTGKVVGMAMPGDRISMTVELINPIAIEKGMRFAIREGGRTVGAGVV
>MarsNIES
MAREKFERKKPHVNIGTIGHVDHGKTTLTAAITVLYDEIDSAPEEKARGITINTAHVEYE
TETRHYAHVDCPGHADYVKNMITGAAQMDGAILVVSGSDGPMPQTKEHILLAKQVGVPNI
VVFLNKEDMVDDAELLELVELEIRETLDAYEFPGDDIPIVRGSALMALKILTLMETVDSY
IPTPERETDKPFLMAVEDVFSITGRGTVATGRVERGTIHVGDTVELVTTVTGLEMFQKTL
EESVAGDNVGVLLRGVQKDGVQRGMVLSKPGTITPHTKFEAQVYVLTKEEGGRHTPFFPG
YRPQFYVRTTDVTGRIDSMVMPGDRVKMVVALIQPIAIEKGMRFAIREGGRTVGAGVV
>YPF-701
MAREKFERKKPHVNIGTIGHVDHGKTTLTAAITKKYDEIDSAPEEKARGITINTAHVEYE
TELRHYAHVDCPGHADYVKNMITGAAQMDGAILVVSGADGPMPQTKEHILLAKQVGVPSI
VVFLNKEDMVDDPELLELVELEVRETLDQYEFPGDDIPIVRGSALMALKILQLMETVDEY
IPTPERETDKPFLMAVEDVFSITGRGTVATGRVERGVVKIGDTVELVTTVTGLEMFQKTL
EESVAGDNVGILLRGVDKKDIQRGMVLAKPGSITPHTKFESQVYVLTKEEGGRHTPFFPG
YRPQFYVRTTDVTGKIESMVMPGDRVKMVVELIQPIAIEKGMRFAIREGGRTVGAGVV
>Lepi_new
MRRTKFTRKKPHLNIGTIGHVDHGKTTLTAAISKSYDEIDSAPEEKARGITINTSHVEYE
TKNRHYAHVDCPGHADYVKNMITGAAQMDGAILVVSREDGPMPQTKEHILLAKQVGVPSM
VVFLNKEDRVDDSELLELVEMEVREILTDYEYPGDDIPIVRGSALLRLKILKLMDQVDSY
IPTPDRDVHLPFLMSVEDVFSITGRGTVATGRVERGTVQLGDSIELLTVVTDLETFKKAL
TKREAGDNVGILLRSIGKGDVQRGAVLSAPGTIRSHKSMEAQVYILTKEEGGRHTPIFPG
YRPQFYVRTTDVTGTVQSMAMPGDRVQMVVELIRPVAVEVGLRFAIREGGRTVGAGMV
>MGD
MARGKFERKKPHVNIGTIGHVDHGKTTLTAAITKKYDEIDSAPEEKARGITINTAHVEYE
TENRHYAHVDCPGHADYVKNMITGAAQMDGAILVVSGADGPMPQTKEHILLAKQVGVPNV
VVFLNKEDMVDDEELLELVELEVRETLSKYEYPGDDVPVVPGSALLALKICQLMDAVDAY
IPTPERETDKPFLMAVEDVFSITGRGTVATGRVERGTIKVGDNIELITTVTGLEMFQKTL
DESVAGDNVGILLRGIQKNDVQRGMVLAKPGSITPHTNFEAQVYVLTKEEGGRHTPFFPG
YRPQFYVRTTDVTGKVIAMVMPGDRIRMVVELIQPIAIEKGMRFAIREGGRTVGAGVV
>TGD
MARDVFERTKPHVNIGTIGHVDHGKTTLTAAITKRYDEIDSAPEEKARGITINTAHVEYE
TSKRHYAHVDCPGHADYVKNMITGAAQMDGAILVVSGADGPMPQTKEHILLAKQVGVPNI
VVFLNKEDMVDDEELLELVELEIRDTLSKYEYPGDDIPIVPGSALLALKITQLMDAVDDY
IPTPERETDKPFLMAVEDVFSITGRGTVATGRVERGTVKIGDNIELITTVTGLEMFQKTL
EESVAGDNVGILLRGVQKTDVQRGMVLAKPGSITPHKNFEAQVYVLTKEEGGRHTPFFSG
YRPQFYVRTTDVTGQVVAMVMPGDRIRRVVELIQPIAIEKGMRFAIREGGHTVGAGVV
