# Supplementary material for: Comparative Plastid Genomics of Green-Colored Dinoflagellates Unveils Parallel Genome Compaction and RNA Editing
Source: Front Plant Sci. 2022 Jul 11;13:918543. doi: 10.3389/fpls.2022.918543 (PMC9309888; doi:10.3389/fpls.2022.918543)
Supplement: Supplementary file 2 [file Data_Sheet_2.ZIP › Single_Gene_Alignments/ycf3_trimmed.fasta]

>BigeNata
MPRSQKNDNFIDKTFTVVADILLKVLPTSIDEKRAFTYYRNGMSAQSEGEYAEALQNYYQ
ALRYEIDAYDRSYMLYNIGLIHSSNGQQSKALEYYYQALDRNPRLSQALNNIATIYHYRG
EQALINNQDEISKIFFDKAADYWKEAIRLSPTSYTKAKNWL
>BryoHypn
MPRSQRNDNFIDKTFTVVADTLLKILPTTNREKQAFSYYRDGMSAQSEGEYAEALQNYYE
AMRLETDAYDRSYILYNIGLIHASNGDHGRALEYYYQSLERNPSLPQALNNIAVIYHYRG
EQAIEKSQVEISKILFDKAADYWKEAIRLAPTNYIEAQNWL
>ChlaRein
MPRTQRNDNFIDKTFTVVADILLKVLPTSQREKQAFSYYRNGMSAQAEGEYAEALQNYYE
AMRLEVDAYDRSYILYNIGLIHTSNGEHGRALEYYYQALERNPSLSSALNNIAVIYHYRG
EQAIENGQSEISQILFEKAADYWKEAIRLAPTNYIEALNWL
>ChloAtmo
MPRSQRNDNFIDKTFTVVADILLKILPTTGREKEAFAYYRDGMSAQAEGEYAEALQNYYE
AMRLEVDAYDRSYILYNIGLIHTSNGEHAKALEYYYQAIERNPSLPQALNNIAVIYHYRG
EQAIEEGNSEAAEILFDQAASYWKQAIRLAPTSYIEAQNWL
>ChloVari
MPRSQRNDNFIDKTFTVIADILLKILPTSNKEKQAFSYYRDGMSAQSEGEYAEALQNYYE
ALRLETDAYDRSYILYNIGLIHTSNGDHARALDYYYQALERNPSLPQALNNIAVIYHYRG
EQALESSQTEISKLLFDKAADYWREAIRLAPTNYIEAQNWL
>CoccSube
MPRSQRNDNFIDKTFTVVADILLKVLPTSYREKQAFMYYRDGMSAQASGEYAEALQNYYQ
AMRFETDAYDRSYILYNIGLIHTSNGEHGRALEYYYQALERNPSLPQALNNIAVIYHFRG
EQAIENGQPEVATMLFDKAADYWKEAIRLAPTNYIEAVNWL
>DunaSali
MPRTQRNDNFIDKTFTVIADIILKVLPTSQREKQAFSYYRNGMSAQAEGEYAEALQNYYE
AMRLETDAYDRSYILYNIGLIHTSNGEHGRALEYYYQSLERNPSLPSALNNIAVIYHYRG
EQAAFGGQSEISQILFEKAADYWKEAIRLAPTNYIEAQNWL
>EuglGrac
------------------------------------------------------------
------------------------------------------------------------
-----------------------------------------
>FloyTerr
MPRSQRNDNFIDKTFTVVADILLKVLPTSRREKRAFSYYRDGMSAQSEGEYAEALQNYYE
AMILEVDAYDRSYILYNIGLIHTSNGEHARALEYYYQALERNPSLQSALNNIAVIYHYRG
EQAIEKGQAEISRILFDKAADYWKEAIRLAPTNYIEAQNWL
>LeptTerr
MPRSQRNDNFIDKTFTVIADILLKVLPTSNREKQAFTYYREGMSAQSEGEYAEALQNYYE
AMRLEVDAYDRSYIFYNIGLIHTSNGEHARALEYYYQALERNPSLPQALNNIAVIYHYRG
EQAIENGQAEISKMLFDKAADYWKEAIRLAPTNYIEAQNWL
>MesoViri
MPRSQKNDNFIDKTFTVVADIILKVLPTTVREKAAFSYYRDGMSAQAEGEYAEALQNYYE
AMRLEIDPYDRSYILYNIGLIHTSNGEHGKALEYYYQAIERNPSLPQALNNIAVIYHYRG
EQAIEEGNIATSEILFNQAASYWKQAIRLAPNSYIEAQNWL
>MicromSp
MPRSQRNDNFIDKTFTVVADILLKVLPTTRNEKEAFVYYRDGMSAQAEGEYAEALQNYYQ
AMRLEVDPYDRSYIFYNIGLIHTSNGEHTKALEYYYQALDRNPALPQALNNIAVIYHYRG
EQALEAGNIPDSETLFGKAAEYWKEAIRLAPLNYSEAQNWL
>MonomaSp
MPRSQRNDNFIDKTFTVIADILLQVLPTTKREKEAFTYYRDGMSAQAEGEYAEALQNYYE
ALRLEVDAYDRSYILYNIGLIHTSNGEHTKALEYYYQALESNPSLPQALNNIAVIYHYRG
EQAIEAGDTQASEILFEKAADYWREAIRLAPTNYIEAQNWL
>NephOliv
MPRSQRNDNFIDKTFTVVADILLKVLPTTRREKEAFTYYRDGMSAQAEGEYAEALQNYYE
AMRLEVDAYDRSYILYNIGLIHTSNGEHAKALEYYYQALERNPYLPQALNNIAVIYHYRG
EQAIESGNSRISNLLFDKAADYWKEAIRLAPTNYIEAQNWL
>OegoCard
MPRSQRNDNFIDKTFTVVADILLKILPTSQREKRAFAYYRDGMSAQSEGEYAEALQNYYE
AMRLEVDAYDRSYILYNIGLIHTSNGEHARALEYYYQALERNPSLPSALNNIAVIYHYRG
EQAIEKGQAEISQILFDKAADYWKEAIRLAPTNYIEAQNWL
>OltmViri
MPRSQRNDNFIDKTFTVVADILVKVLPTSNREKQAFTYYRDGMAAQAEGEYAEALQNYYQ
ALRLEIDPYDRSYILYNIGLIYTCNGEHGRALEYYYQALERNPSLPQALNNIAVIYHYRG
EQAIERGQSEISKLLFDKAADYWKEAIRLAPTNYLEAQSWL
>OocySoli
MPRSQRNDNFIDKTFTVVADILLKILPTSNREKQAFSYYRDGMSAQSEGEYAEALQNYYE
ALRLETDAYDRSYILYNIGLIHTSNGEHGRALEYYYQALERNPSLPQALNNIAVIYHYRG
EQAIEKGQPEISKLLFDKAADYWKEAFRIAPTNYIEAQNWL
>OstrTaul
MPRSQKNDNFIDKTFTVVADILLKVLPTTRNEKEAFVYYRDGMSAQAEGEYAEALQNYAQ
AMRLEVDPYDRSFIFYNIGLIHTSNGEHTKALEYYYQALDRNPSLPQALNNIAVIYHYRG
EQALAAGNIPDSETLFEKAAEYWKEAIRLAPLNYSEAQNWL
>ParaKess
MPRSQRNDNFIDKTFTVIADILLKILPTSNREKQAFSYYRDGMSAQSEGEYAEALQNYYQ
ALRLETDAYDRSYILYNIGLIHTSNGDHSRALDYYYQALERNPSLPQALNNIAVIYHYRG
EQALENGKSEISKLLFDKAADYWREAIRLAPTNYIEAQNWL
>PediMino
MPRSQRNDNFIDKTFTILADILLKVLPTSSREKQAFTYYRDGMSAQSEGEYAEALQNYYE
ALRLEIDAYDRSYILYNIGLIHTSNGEHGRALEYYYQALERNPSLPQALNNIAVIYHYRG
EQAIEKGQIEVSKILFDKAADYWKEAIRLAPTNYIEAQNWL
>PediTube
MPRSQRNDNFIDKTFTILADILLKVLPTSSREKQAFAYYRDGMSAQSEGEYAEALQNYYE
ALRLEIDAYDRSYILYNIGLIHTSNGEHGRALEYYYQALERNPSLPQALNNIAVIYHYRG
EQAIEKGQIEVSKIVFDKAADYWKEAIRLAPTNYIEAQNWL
>PicoSali
MPRSQRNDNFIDKTFTVVADILLNILPTSKREKEAFSYYRD-------------------
------------------------------------------------------------
-----------------------------------------
>PracCCMP
MPRSQKNDNFIDKTFTIIADIILKTLPTTSREKKAFSYYRSGMVAQADGEYAEALQNYYE
AMRLETDPYDRSFILYNIGVIHTANGDFFRALEYYYQALDRNPMLPQVLNNIAVIYHNQA
EQALQQGDTEYSEIFFQKAAEYWKQAIKLAPTSYIEAQNWL
>PrapCCMP
MPRTQRNANFIDKTFGVIADILLQTLPTPKREKEAFAYYRDGMSAQAEGEYAEALQNYFE
ALRLESDAYDRSFILYNIGLIHTSNGDHARALDYYAQALERNPSLPQALNNIAVIYHYRG
EQAMELGQDQVSKILFDKAADYWLEAIRLAPDNYIEAQNWL
>PrasColo
MPRSQRNDNFIDKTFTIIADLLLTISPIATRSKKAFSYYRNGMSAQAEGEYAEALQNYYE
AMRLELDPYDRSYILYNIGLIHAANGKHARALEYYYQALERNPLMPQALNNIAVIYHYQG
EQALEQGDTQLSKNFFSKAREYWKQAIRLSPLSYNEAYNWV
>PseuAkin
MPRSQKNDNFIDKTFTVVADILIKVLPTSNREKQAFTYYRDGMSAQAEGEYAEALQNYYQ
ALKLEIDPYDRSYILYNIGLIHTSNGKHGRALEYYYQALKRNPSLPQALNNIAVIYHYRA
EQATEKYQSEVAKILYNKAADYWNEAIRLTPTNYLEAQSWL
>PycnProv
MPRSQRSDNFIDKTFTVVADILLRALPTTSREKRAFSYYREGLSAQAEGEYAEALQNYYQ
AMRLEVNSYDRSYILYNIGLIHASNGEHSRALEYYCQALERNPFLPQALNNLAVIYHYRG
ERAIESGDMPLSTLLFDKAADYWREAIRLAPTSYIEAQNWM
>PyraPark
MPRSQRNDNFIDKTFTVIADILLKVLPTSKREKEAFTYYRDGMSAQAEGEYAEALQNYYE
ALRLEIDPYDRSYILYNIGLIHTSNGEHTKALDFYYQALERNPCLPQALNNIAVIYHYRG
EKAIEVGDAQASESLFDKAAEYWREAIRLAPTNYIEAQNWL
>ScenObli
MPRSQRNDNFIDKTFTVIADILLKVLPTSQREKQAFTYYRDGMSAQAEGEYAEALQNYYE
AMRLEVDAYDRSYILYNIGLIHTSNGEHGRALEYYYQALERNPSLPSALNNIAVIYHYRG
EQAIENGQSEISQILFEKAADYWKEAIRLAPTNYIEAQNWL
>StigHelv
MPRSQRNDNFIDKTFTVVADILLKVLPTSQREKRAFAYYRDGMSAQSEGEYAEALQNYYE
AMRLEVDAYDRSYILYNIGLIHTSNGEHARALEYYYQALERNPSLPSALNNIAVIYHYRG
EQAIEKGQAEISSLLFDKAADYWKEAIRLAPTNYIEAQNWL
>TrebAggr
MPRSQRNDNFIDKTFTVVADILLKVLPTSNREKQAFSYYRDGMSAQSEGEYAEALQNYYE
AMRLEIDAYDRSYILYNIGLIHTSNGEHGRALEYYYQALERNPSLPQALNNIAVIYHYRG
EQAIENGQAEISKMLFDKAADYWKEAIRLAPTNYIEAQNWL
>VolvCart
MPRTQRNDNFIDKTFTVVADILLKVLPTSQREKQAFSYYRNGMSAQAEGEYAEALQNYYE
AMRLEVDAYDRSYILYNIGLIHTSNGEHGRALEYYYQALERNPSLSSALNNIAVIYHYRG
EQAIENGQSEISQILFEKAADYWKEAIRLAPTNYIEALNWL
>MarsNIES
MPRSQRNDNFIDKTFTVVADILLNVLPTTKREKQAFSYYRDGMSAQSEGEYAEALQNYYE
ALRLEIDAYDRSYILYNIGLIHTSNGEHARALEYYYQALERNPSLPQALNNIAVIYHYRG
EQAIENNQMEIAKILFDKAADYWNEAIRLAPTNYIEAQNWL
>YPF-701
MPRSQRNDNFIDKTFTVVADILLKVLPTTKREKQAFSYYRDGMSAQSEGEYAEALQNYYE
ALRLESDPYDRSYILYNIGLIHTSNGEHARALEYYYQALERNPGLPQALNNIAVIYHYRG
EQAVENGQVEISRILFNKAADYWKEAIRLAPTNYIEAQNWL
>Lepi_new
MSRSPRNDNFIDKTFTIIANLILKGIPTPKTAKIAFAFYRDGLAAQSEGEYAEALKNYFK
ALRLETDPFDRSYILYNIRLIHTSNGRYCRALEYYFAALDRNPGLVQALNNIRILYHSRG
EEAVKKNKYEVSKLLFSRSAEYWKEAIRLTPSNYIEAQNWI
>MGD
MPRSQRNDNFIDNAFTVMADILLKVMPTPQTAKKSFAYYRDGMASQSEGEYAEALRNYYE
SLRLETDPFDRRYILYNIGLIHTANGQQGRALEYYFAALDRNPTLPQALNNVAVLYYSRR
EQALENGSPEVAQLLFSRAAEYWQEAIRIAPTNYIEAQNWL
>TGD
MPRFQRNDNFIDKTFTVVADIILKAMPTSNNTKKAFSYYRDGLSAQSEGDYAEALRNYYE
ALRLEVDPFDRSYVLYNIGLIHMANGKNSRALEYYFAALERNPTMTQALNNVAVLYHARR
EQALENGMTEMAQLLFFRAAEYWKEAIRLSPNNYIEAQNWL
